# Supplementary material for: Precise lineage tracking using molecular barcodes demonstrates fitness trade-offs for ivermectin resistance in nematodes
Source: G3 (Bethesda). 2025 Apr 10;15(6):jkaf081. doi: 10.1093/g3journal/jkaf081 (PMC12135011; doi:10.1093/g3journal/jkaf081)
Supplement: jkaf081_Supplementary_Data [file jkaf081_supplementary_data.zip]

Archive with 8 entries (8 files):
- Figure_S1_G3-2025-405750.jpg
- Figure_S2_G3-2025-405750.pdf
- Figure_S3_G3-2025-405750.pdf
- Supplemental_Data_File_1_G3-2025-405750.xlsx
- Supplemental_Legends_G3-2025-405750.docx
- Supplementary_Data_File_2_G3-2025-405750.unk
- Supplementary_Data_File_3_G3-2025-405750.unk
- Supplementary_Data_File_4_G3-2025-405750.xlsx
