# Supplementary material for: Precise lineage tracking using molecular barcodes demonstrates fitness trade-offs for ivermectin resistance in nematodes
Source: G3 (Bethesda). 2025 Apr 10;15(6):jkaf081. doi: 10.1093/g3journal/jkaf081 (PMC12135011; doi:10.1093/g3journal/jkaf081)
Supplement: jkaf081_Supplementary_Data [file jkaf081_supplementary_data.zip › Supplemental_Data_File_1_G3-2025-405750.xlsx]

## Sheet: Peak Census Population Counts
0nM_R1	0nM_R2	0nM_R3	1nM_R1	1nM_R2	1nM_R3	2nM_R1	2nM_R2	2nM_R3	3nM_R1	3nM_R2	3nM_R3	3nM_R4	3nM_R5	4nM_R1	4nM_R2	4nM_R3	5nM_R1	5nM_R2	5nM_R3
57857	119498	57857	186238	136477	184626	45000	190660	190660	75000	75000	75000	75000	75000	75000	75000	75000	27000	27000	27000
2040000	9300000	1450000	14160000	12000000	9200000	940000	7800000	8700000	565000	1190000	970000	30000	850000	15000	840000	115000	300000	192857	162857
13450000	4200000	5250000	3960000	1800000	7200000	4375000	6000000	3200000	2350000	1020000	1010000	590000	6100000	5500	2630000	117500	2121428	707142	1585714
6800000	8500000	2520000	7800000	11300000	5100000	1850000	7300000	6500000	7500000	1500000	3100000	345000	3500000	135000	1750000	1450000	4275000	3690000	2730000
6800000	9700000	3400000	15120000	7100000	4400000	410000	910000	10800000	11250000	4050000	9100000	8150000	7400000	285000	3550000	6250000	5335714	1028571	6235714
15900000	4100000	3675000	11280000	3300000	4500000	860000	11500000	4900000	8400000	10300000	7700000	5800000	4900000	630000	2500000	12000000	1392857	7478571	4157142

## Sheet: Development Data 72 Hours
IVM_Molarity	Genotype	Adults	Total_Worms
0	WT	49	74
0	WT	28	62
0	WT	49	80
1	WT	31	71
1	WT	51	88
1	WT	46	60
2	WT	32	76
2	WT	43	76
2	WT	38	60
3	WT	29	64
3	WT	29	78
3	WT	60	107
4	WT	1	76
4	WT	30	81
4	WT	17	58
5	WT	8	67
5	WT	0	57
5	WT	1	55
0	WT	274	343
3	WT	12	312
5	WT	0	288
0	MUT	60	237
3	MUT	70	260
5	MUT	43	240
0	MUT	85	143
0	MUT	56	129
0	MUT	60	149
1	MUT	46	139
1	MUT	59	121
1	MUT	61	140
2	MUT	32	115
2	MUT	33	125
2	MUT	48	110
3	MUT	26	129
3	MUT	48	155
3	MUT	57	123
4	MUT	46	168
4	MUT	47	124
4	MUT	62	127
5	MUT	29	115
5	MUT	57	122
5	MUT	52	129

## Sheet: Developmental Data 96 Hours
IVM_Molarity	Genotype	Adults	Total_Worms
0	WT	53	53
0	WT	54	54
0	WT	45	46
0	WT	371	373
1	WT	60	63
1	WT	92	93
1	WT	75	76
2	WT	67	67
2	WT	62	63
2	WT	86	88
3	WT	54	55
3	WT	60	60
3	WT	68	71
3	WT	88	295
4	WT	8	108
4	WT	51	53
4	WT	59	62
5	WT	3	82
5	WT	15	121
5	WT	1	93
5	WT	0	260
0	MUT	142	144
0	MUT	143	144
0	MUT	146	148
0	MUT	281	281
1	MUT	147	147
1	MUT	135	136
1	MUT	149	151
2	MUT	148	150
2	MUT	115	117
2	MUT	145	146
3	MUT	101	104
3	MUT	126	126
3	MUT	134	134
3	MUT	310	319
4	MUT	116	116
4	MUT	117	118
4	MUT	111	112
5	MUT	113	113
5	MUT	145	147
5	MUT	145	145
5	MUT	312	320

## Sheet: 0nM R1 Fitness Data
sequence	G0	G1	G2	G3	G4	G5	Fitness	P0_normalized	G1_normalized	G2_normalized	G3_normalized	G4_normalized	G5_normalized	color	Wildtype_Mean_Fitness	Delta_Fitness	Mean_Fitness
CATCTTGTTCCCATC	52685	51084	44961	34778	27941	18816	0.150838	0.138666	0.148883	0.138036	0.109511	0.0838759	0.0542813	r	0.554313	-0.403475	0
AATAGTGTCACATGA	48883	52673	45799	36892	29588	20167	0.177291	0.128659	0.153514	0.140608	0.116168	0.08882	0.0581787	r	0.554313	-0.377022	0.241383
TAAGTTATATCGTAC	44130	37661	34067	25731	20391	14418	0.130582	0.11615	0.109762	0.10459	0.0810234	0.0612116	0.0415937	r	0.554313	-0.423731	0.289675
AACTCTATGGCACAG	41543	36455	32685	25552	20089	14224	0.139862	0.109341	0.106247	0.100347	0.0804597	0.0603051	0.041034	r	0.554313	-0.414451	0.385498
TACCTTCTGTCTGTT	39103	23610	19642	14133	11375	8127	0.0204882	0.102919	0.0688105	0.0603033	0.0445029	0.0341465	0.0234451	r	0.554313	-0.533825	0.46687
CATAGTTTTCCTTAT	34883	25076	22578	15781	12309	9264	0.0761689	0.0918116	0.0730832	0.0693172	0.0496922	0.0369503	0.0267252	r	0.554313	-0.478144	0.547771
GATAATATACCTAGT	33173	21454	18584	12443	9803	7501	0.0327491	0.0873109	0.062527	0.0570551	0.0391813	0.0294276	0.0216392	r	0.554313	-0.521564
CATACTGTCGCTGCG	29113	2219	855	579	403	265	-1	0.0766251	0.0064672	0.00262495	0.00182319	0.00120976	0.000764484	r	0.554313	-1.55431
CACTTTCTTTCTTAC	21149	2131	798	617	482	295	-1	0.0556639	0.00621073	0.00244996	0.00194285	0.00144691	0.000851029	r	0.554313	-1.55431
GAACATATTTCTACT	7305	5671	5099	3749	2986	2392	0.116252	0.0192267	0.0165279	0.0156545	0.0118051	0.00896366	0.00690055	g	0.554313	-0.438061
CGCCAATTTAACTAC	5561	14891	19357	28057	38789	48623	0.72265	0.0146365	0.0433993	0.0594283	0.0883476	0.11644	0.14027	b	0.554313	0.168337
CACCTATTTCACAAC	2679	5970	7204	10891	15127	18813	0.706194	0.00705109	0.0173994	0.0221172	0.0342943	0.0454097	0.0542726	b	0.554313	0.151881
TAACGGTATGAATAA	1787	5684	6784	10439	14725	18972	0.744801	0.00470336	0.0165658	0.0208277	0.032871	0.0442029	0.0547313	b	0.554313	0.190489
CCGCTGTCTTAAATG	1710	5555	6901	10042	13819	18483	0.741813	0.0045007	0.0161899	0.0211869	0.0316209	0.0414832	0.0533206	b	0.554313	0.1875
CCTCTGTATTATCCC	1237	3841	4484	7027	9704	12998	0.74774	0.00325577	0.0111945	0.0137664	0.0221271	0.0291304	0.0374972	b	0.554313	0.193427
ATACATTCTTACACT	1210	3085	3574	5246	6401	7725	0.660124	0.0031847	0.00899113	0.0109726	0.0165189	0.0192151	0.0222854	b	0.554313	0.105811
ACTCGGTTTCAACCA	1191	3057	4051	5753	8337	10280	0.72681	0.0031347	0.00890952	0.0124371	0.0181154	0.0250268	0.0296562	b	0.554313	0.172497
CTCCCTTATCATTGC	1151	1562	1430	2066	2420	3022	0.547986	0.00302942	0.0045524	0.00439027	0.00650555	0.00726458	0.008718	b	0.554313	-0.00632653
ACCCGGTATAACTTC	1135	2777	3698	5827	7729	10203	0.739133	0.00298731	0.00809347	0.0113533	0.0183484	0.0232016	0.0294341	b	0.554313	0.18482
AACCTTTATCATGGA	994	3828	4821	7324	9520	12164	0.736791	0.0026162	0.0111566	0.0148011	0.0230623	0.028578	0.0350913	b	0.554313	0.182478
CACCCCTGTGACTAC	969	2832	3788	5671	7980	9335	0.72856	0.0025504	0.00825377	0.0116296	0.0178572	0.0239551	0.02693	b	0.554313	0.174247
TAGCAATGTTACGAA	901	2079	2205	3269	4416	5253	0.6651	0.00237142	0.00605918	0.00676962	0.0102936	0.0132564	0.0151541	b	0.554313	0.110787
ACACTCTATCACCCC	812	3984	5081	7381	10191	13457	0.763975	0.00213717	0.0116112	0.0155993	0.0232418	0.0305923	0.0388214	b	0.554313	0.209662
GAGCAATTTAATCAT	792	4247	5545	8094	10968	14755	0.771508	0.00208453	0.0123777	0.0170238	0.0254869	0.0329248	0.0425659	b	0.554313	0.217195
TACCCCTTTTAAACT	790	2227	2492	3358	4402	6000	0.68602	0.00207927	0.00649052	0.00765074	0.0105739	0.0132143	0.0173091	b	0.554313	0.131707
TATCGGTTTCAGTCA	670	2054	2499	3731	5130	6202	0.71644	0.00176343	0.00598631	0.00767223	0.0117484	0.0153997	0.0178918	b	0.554313	0.162127
GCTCATTCTGACGTA	659	1453	1595	2515	3533	3822	0.670893	0.00173448	0.00423472	0.00489684	0.00791939	0.0106057	0.0110259	b	0.554313	0.11658
ACCCGCTTTTAGTTA	575	1302	1552	1962	2589	3553	0.665514	0.00151339	0.00379464	0.00476483	0.00617807	0.0077719	0.0102499	b	0.554313	0.111201
GTCCTGTTTCATCCC	457	1439	1723	2725	3833	4888	0.74498	0.00120282	0.00419392	0.00528982	0.00858065	0.0115063	0.0141011	b	0.554313	0.190667
TGCCCTTTTCAGTAC	388	1912	1971	2925	3434	4331	0.681943	0.00102121	0.00557246	0.00605121	0.00921042	0.0103085	0.0124943	b	0.554313	0.12763
TATCTTTGTAACATA	301	1219	1010	1573	1802	2417	0.648559	0.000792228	0.00355273	0.00310082	0.00495316	0.00540941	0.00697267	b	0.554313	0.0942459
CGCCATTCTTAATTT	297	1266	1446	2011	2581	3586	0.717865	0.0007817	0.00368971	0.0044394	0.00633236	0.00774789	0.0103451	b	0.554313	0.163552
AAACCATGTTAAACC	279	497	667	1057	1376	1992	0.726236	0.000734325	0.00144849	0.00204777	0.00332835	0.00413061	0.00574661	b	0.554313	0.171923
CCACCATTTTATTTG	262	1773	2030	2882	3951	5354	0.758806	0.000689581	0.00516735	0.00623235	0.00907502	0.0118605	0.0154455	b	0.554313	0.204493
CCTCTTTGTAAATCA	242	1055	1149	1780	2493	3268	0.746587	0.000636941	0.00307476	0.00352757	0.00560498	0.00748372	0.00942768	b	0.554313	0.192274
TGTCGGTTTCAATCC	111	186	187	306	290	266	0.471703	0.000292151	0.000542091	0.000574113	0.000963552	0.000870549	0.000767369	b	0.554313	-0.0826103
ACACTATTTCATCTC	109	710	492	487	311	213	0.316943	0.000286887	0.00206927	0.0015105	0.0015335	0.000933589	0.000614472	b	0.554313	-0.23737
TCGCGTTCTCATTCA	91	580	351	382	254	162	0.305072	0.000239511	0.00169039	0.00107761	0.00120287	0.000762481	0.000467345	b	0.554313	-0.24924
TTTCCTTGTCAGATT	89	544	405	441	241	156	0.308017	0.000234247	0.00158547	0.0012434	0.00138865	0.000723457	0.000450036	b	0.554313	-0.246296
ACCCGTTTTAACTCT	86	471	331	289	211	143	0.293116	0.000226351	0.00137271	0.00101621	0.000910021	0.0006334	0.000412533	b	0.554313	-0.261197
TCCCCATGTCACTCA	71	601	386	334	242	153	0.300945	0.000186871	0.00175159	0.00118507	0.00105172	0.000726458	0.000441381	b	0.554313	-0.253368
TTGCTCTCTTATCTG	66	623	371	400	247	137	0.300583	0.000173711	0.00181571	0.00113902	0.00125954	0.000741468	0.000395224	b	0.554313	-0.25373
AGGCTTTGTCAAACG	55	298	220	198	131	96	0.276368	0.000144759	0.000868511	0.000675427	0.000623475	0.000393248	0.000276945	b	0.554313	-0.277945
TCATGTGACACTATT	51	25	23	27	22	20	-0.148111	0.000134231	7.29e-05	7.06e-05	8.5e-05	6.6e-05	5.77e-05	r	0.554313	-0.702424
GCACCATCTGATGCC	45	302	159	183	114	56	0.227836	0.000118439	0.000880169	0.000488149	0.000576242	0.000342216	0.000161551	b	0.554313	-0.326477
ACTCTATGTCATCTA	42	278	192	171	127	78	0.268579	0.000110543	0.000810222	0.000589463	0.000538455	0.000381241	0.000225018	b	0.554313	-0.285733
TACCAATTTGACCAT	33	296	156	157	93	51	0.212814	8.69e-05	0.000862682	0.000478939	0.000494371	0.000279176	0.000147127	b	0.554313	-0.341499
TTAAATTATCACATG	33	265	172	155	91	73	0.247783	8.69e-05	0.000772334	0.000528061	0.000488074	0.000273172	0.000210594	b	0.554313	-0.30653
TTCCTTTTTAACCCT	31	229	82	124	93	46	0.209155	8.16e-05	0.000667413	0.00025175	0.000390459	0.000279176	0.000132703	b	0.554313	-0.345157
TTACCGTTTTACTAT	12	85	68	60	39	24	0.11226	3.16e-05	0.00024773	0.000208768	0.000188932	0.000117074	6.92e-05	b	0.554313	-0.442053

## Sheet: 0nM R2 Fitness Data
sequence	G0	G1	G2	G3	G4	G5	Fitness	P0_normalized	G1_normalized	G2_normalized	G3_normalized	G4_normalized	G5_normalized	color	Wildtype_Mean_Fitness	Delta_Fitness	Mean_Fitness
CATCTTGTTCCCATC	144198	89950	110731	44220	31748	25397	-0.118739	0.248914	0.247615	0.169389	0.116024	0.0453784	0.0357242	r	0.311166	-0.429905	0
TAAGTTATATCGTAC	83524	38485	56988	21453	15987	12944	-0.162461	0.144179	0.105942	0.0871765	0.0562883	0.0228507	0.0182074	r	0.311166	-0.473627	0.101017
CATAGTTTTCCTTAT	72454	29137	44970	17290	12272	9965	-0.19752	0.12507	0.0802087	0.0687922	0.0453655	0.0175408	0.0140171	r	0.311166	-0.508686	0.231334
AATAGTGTCACATGA	54777	28523	36932	14036	11174	8358	-0.159276	0.0945558	0.0785184	0.0564962	0.0368276	0.0159713	0.0117566	r	0.311166	-0.470442	0.370218
GATAATATACCTAGT	54291	28164	42046	17357	13125	11002	-0.100286	0.0937168	0.0775302	0.0643192	0.0455413	0.01876	0.0154757	r	0.311166	-0.411452	0.544398
AACTCTATGGCACAG	32156	21116	27745	10866	8006	6180	-0.0900144	0.0555075	0.0581284	0.0424425	0.0285102	0.0114432	0.00869297	r	0.311166	-0.40118	0.568933
TACCTTCTGTCTGTT	27396	15986	20629	7853	5910	4724	-0.129679	0.0472908	0.0440064	0.0315569	0.0206047	0.00844735	0.00664492	r	0.311166	-0.440845
CACTTTCTTTCTTAC	7940	4525	6693	2633	1964	1411	-0.104527	0.013706	0.0124565	0.0102385	0.00690846	0.00280721	0.00198475	r	0.311166	-0.415692
CCTCTGTATTATCCC	7782	7570	22744	18518	46301	48087	0.636215	0.0134332	0.0208388	0.0347923	0.0485875	0.0661795	0.0676406	b	0.311166	0.325049
GAGCAATTTAATCAT	7735	7780	25779	21852	54284	58951	0.672696	0.0133521	0.0214169	0.039435	0.0573352	0.0775898	0.0829222	b	0.311166	0.36153
TAACGGTATGAATAA	7289	7015	23328	17814	44367	48330	0.645907	0.0125822	0.019311	0.0356857	0.0467403	0.0634151	0.0679824	b	0.311166	0.334741
ACTCGGTTTCAACCA	6169	5766	16087	13953	33627	34757	0.623689	0.0106489	0.0158727	0.0246088	0.0366098	0.0480641	0.0488902	b	0.311166	0.312524
ACACTCTATCACCCC	5969	8906	24326	20089	53635	52797	0.664316	0.0103037	0.0245165	0.0372123	0.0527095	0.0766622	0.0742658	b	0.311166	0.35315
AACCTTTATCATGGA	4719	4999	15578	12717	32040	32454	0.643708	0.00814591	0.0137613	0.0238302	0.0333668	0.0457958	0.0456508	b	0.311166	0.332542
GCTCATTCTGACGTA	4631	3945	11217	7265	14797	16368	0.510345	0.00799401	0.0108598	0.017159	0.0190619	0.0211498	0.0230237	b	0.311166	0.19918
CACCTATTTCACAAC	4359	7669	18200	15688	40303	40610	0.66141	0.00752448	0.0211113	0.0278412	0.0411621	0.0576063	0.0571232	b	0.311166	0.350244
ATACATTCTTACACT	4024	3944	11029	9012	21454	22011	0.606918	0.00694621	0.0108571	0.0168714	0.0236457	0.0306649	0.0309613	b	0.311166	0.295752
ACCCGGTATAACTTC	3835	5647	13906	11971	32994	31871	0.660451	0.00661996	0.0155451	0.0212725	0.0314095	0.0471593	0.0448307	b	0.311166	0.349285
CTCCCTTATCATTGC	3218	4863	16082	13372	33388	36184	0.695478	0.00555489	0.0133869	0.0246012	0.0350854	0.0477225	0.0508975	b	0.311166	0.384312
TAGCAATGTTACGAA	3198	3370	9243	6321	13517	15178	0.556992	0.00552037	0.00927697	0.0141393	0.016585	0.0193203	0.0213498	b	0.311166	0.245826
CGCCAATTTAACTAC	3116	4890	12956	11415	27591	29014	0.666084	0.00537882	0.0134612	0.0198192	0.0299506	0.0394367	0.040812	b	0.311166	0.354919
GTCCTGTTTCATCCC	2521	2498	7460	6220	14812	15451	0.623612	0.00435174	0.00687652	0.0114118	0.01632	0.0211713	0.0217338	b	0.311166	0.312446
CACCCCTGTGACTAC	2450	3495	8183	6965	17928	17467	0.628781	0.00422918	0.00962108	0.0125178	0.0182747	0.025625	0.0245696	b	0.311166	0.317615
TATCGGTTTCAGTCA	2436	2509	7009	5774	13719	15870	0.639256	0.00420501	0.0069068	0.0107219	0.0151498	0.019609	0.0223232	b	0.311166	0.32809
CGCCATTCTTAATTT	2374	1839	4748	3853	9294	10122	0.575721	0.00409799	0.00506242	0.00726318	0.0101095	0.0132842	0.0142379	b	0.311166	0.264555
CCGCTGTCTTAAATG	2326	3198	8959	7118	18474	20461	0.670495	0.00401513	0.00880349	0.0137049	0.0186762	0.0264055	0.0287811	b	0.311166	0.359329
TACCCCTTTTAAACT	2224	2777	8076	6219	15849	16115	0.633038	0.00383906	0.00764456	0.0123541	0.0163174	0.0226535	0.0226678	b	0.311166	0.321873
CCACCATTTTATTTG	2118	2203	7897	6570	17087	19374	0.698784	0.00365608	0.00606444	0.0120803	0.0172383	0.024423	0.027252	b	0.311166	0.387618
AAACCATGTTAAACC	2079	2140	5757	5082	12476	13332	0.636906	0.00358876	0.00589102	0.00880668	0.0133341	0.0178323	0.0187532	b	0.311166	0.325741
TATCTTTGTAACATA	2058	1382	5709	3814	7843	12593	0.644108	0.00355251	0.00380439	0.00873326	0.0100072	0.0112102	0.0177137	b	0.311166	0.332943
ACCCGCTTTTAGTTA	1866	1495	3642	2649	7294	7189	0.548088	0.00322108	0.00411545	0.00557129	0.00695044	0.0104255	0.0101123	b	0.311166	0.236922
CCTCTTTGTAAATCA	1822	1120	3246	2206	5505	5762	0.510695	0.00314513	0.00308315	0.00496552	0.0057881	0.00786847	0.008105	b	0.311166	0.199529
ACACTATTTCATCTC	1171	555	1396	551	411	361	-0.0459366	0.00202137	0.00152781	0.00213551	0.00144571	0.000587455	0.000507793	b	0.311166	-0.357102
TGCCCTTTTCAGTAC	1031	1231	3182	2704	5774	5907	0.573642	0.00177971	0.00338871	0.00486762	0.00709475	0.00825296	0.00830896	b	0.311166	0.262476
TTTCCTTGTCAGATT	963	461	1024	376	390	250	-0.0853998	0.00166233	0.00126905	0.00156645	0.000986548	0.000557439	0.000351658	b	0.311166	-0.396565
TTGCTCTCTTATCTG	863	390	925	328	300	249	-0.102998	0.00148971	0.0010736	0.001415	0.000860606	0.000428799	0.000350251	b	0.311166	-0.414164
TCGCGTTCTCATTCA	826	376	936	415	379	234	-0.0614806	0.00142584	0.00103506	0.00143183	0.00108888	0.000541716	0.000329151	b	0.311166	-0.372646
TCCCCATGTCACTCA	759	438	1001	411	307	261	-0.0465753	0.00131018	0.00120573	0.00153126	0.00107838	0.000438805	0.00036713	b	0.311166	-0.357741
ACCCGTTTTAACTCT	732	392	841	369	296	263	-0.0642733	0.00126357	0.0010791	0.00128651	0.000968181	0.000423082	0.000369944	b	0.311166	-0.375439
TTCCTTTTTAACCCT	652	216	514	459	180	153	-0.168534	0.00112548	0.000594607	0.000786284	0.00120432	0.00025728	0.000215214	b	0.311166	-0.4797
GTACCGTTTAACGTC	578	200	534	238	116	135	-0.242133	0.00099774	0.000550562	0.000816878	0.000624464	0.000165802	0.000189895	b	0.311166	-0.553298
TCACATTTTAACTCA	570	158	572	556	142	153	-0.140274	0.000983931	0.000434944	0.000875008	0.00145883	0.000202965	0.000215214	b	0.311166	-0.45144
GCACCATCTGATGCC	536	264	679	210	205	174	-0.134101	0.00092524	0.000726742	0.00103869	0.000550997	0.000293013	0.000244754	b	0.311166	-0.445266
AGGCTTTGTCAAACG	514	216	474	182	226	136	-0.197822	0.000887264	0.000594607	0.000725094	0.000477531	0.000323029	0.000191302	b	0.311166	-0.508988
TTAAATTATCACATG	490	222	617	141	154	203	-0.175157	0.000845835	0.000611124	0.000943846	0.000369955	0.000220117	0.000285546	b	0.311166	-0.486323
TGTCGGTTTCAATCC	478	399	916	684	1231	1474	0.387038	0.000825121	0.00109837	0.00140124	0.00179468	0.00175951	0.00207337	b	0.311166	0.0758724
TACCAATTTGACCAT	407	170	496	225	176	140	-0.162221	0.000702561	0.000467978	0.000758749	0.000590354	0.000251562	0.000196928	b	0.311166	-0.473387
ACTCTATGTCATCTA	351	238	499	266	166	128	-0.126199	0.000605894	0.000655169	0.000763338	0.00069793	0.000237269	0.000180049	b	0.311166	-0.437365
TTACCGTTTTACTAT	332	144	436	230	134	131	-0.181999	0.000573097	0.000396405	0.000666964	0.000603473	0.00019153	0.000184269	b	0.311166	-0.493165
CTACCCTATCATCAC	316	112	277	224	84	66	-0.347815	0.000545477	0.000308315	0.000423737	0.000587731	0.000120064	9.28e-05	b	0.311166	-0.658981
ATTCAATTTAACAAT	305	82	263	192	108	90	-0.351329	0.000526489	0.000225731	0.00040232	0.000503769	0.000154368	0.000126597	b	0.311166	-0.662495
GATGGGAACAAGATG	114	16	43	32	13	12	-1	0.000196786	4.4e-05	6.58e-05	8.4e-05	1.86e-05	1.69e-05	g	0.311166	-1.31117
ATAAGGAAAACTATG	110	23	71	33	18	16	-1	0.000189881	6.33e-05	0.000108611	8.66e-05	2.57e-05	2.25e-05	g	0.311166	-1.31117
GTACGATATAACTTA	81	29	52	102	15	22	-1	0.000139822	7.98e-05	7.95e-05	0.000267627	2.14e-05	3.09e-05	g	0.311166	-1.31117
ACTAGGTATATTATC	76	27	65	34	38	32	-1	0.000131191	7.43e-05	9.94e-05	8.92e-05	5.43e-05	4.5e-05	r	0.311166	-1.31117

## Sheet: 0nM R3 Fitness Data
sequence	G0	G1	G2	G3	G4	G5	Fitness	P0_normalized	G1_normalized	G2_normalized	G3_normalized	G4_normalized	G5_normalized	color	Wildtype_Mean_Fitness	Delta_Fitness	Mean_Fitness
TAAGTTATATCGTAC	121680	46728	33461	35793	26277	12546	-0.21657	0.141233	0.0622491	0.0373041	0.0401517	0.0287587	0.0139407	r	0.408227	-0.624798	0
CATCTTGTTCCCATC	114741	38628	27259	29030	22113	11626	-0.255297	0.133179	0.0514586	0.0303898	0.0325651	0.0242014	0.0129184	r	0.408227	-0.663524	0.183745
AATAGTGTCACATGA	91258	33917	23307	24494	18043	8986	-0.241694	0.105922	0.0451828	0.0259839	0.0274768	0.019747	0.00998492	r	0.408227	-0.649922	0.278802
TACCTTCTGTCTGTT	89961	72250	55520	61554	40113	22687	-0.00794846	0.104417	0.0962485	0.0618967	0.0690498	0.0439014	0.025209	r	0.408227	-0.416176	0.268952
GATAATATACCTAGT	67840	48783	29383	32674	24508	12963	-0.0784206	0.0787413	0.0649867	0.0327578	0.0366529	0.0268226	0.014404	r	0.408227	-0.486648	0.313715
AACTCTATGGCACAG	58531	27739	20753	20962	13633	6387	-0.184309	0.0679364	0.0369528	0.0231366	0.0235147	0.0149205	0.00709701	r	0.408227	-0.592536	0.363961
CATAGTTTTCCTTAT	33661	27859	20423	20827	16067	7494	-0.0220207	0.03907	0.0371126	0.0227687	0.0233632	0.0175844	0.00832706	r	0.408227	-0.430248
CACTTTCTTTCTTAC	32712	21779	16557	16825	11763	6422	-0.0602577	0.0379685	0.0290131	0.0184586	0.0188739	0.0128739	0.0071359	r	0.408227	-0.468485
GCACCATCTGATGCC	22553	46692	80420	77881	89632	104080	0.471305	0.0261771	0.0622012	0.0896566	0.087365	0.0980971	0.11565	b	0.408227	0.0630778
ACACTCTATCACCCC	22175	39087	58707	56298	64394	69290	0.415528	0.0257383	0.0520701	0.0654498	0.0631537	0.0704755	0.0769926	b	0.408227	0.0073006
CCTCTTTGTAAATCA	21603	42731	59918	56619	66580	71901	0.416741	0.0250744	0.0569245	0.0667999	0.0635138	0.072868	0.0798938	b	0.408227	0.00851399
ATACATTCTTACACT	18984	28957	44836	44182	50905	54006	0.414176	0.0220346	0.0385753	0.0499856	0.0495623	0.0557126	0.0600095	b	0.408227	0.00594827
ACTCGGTTTCAACCA	14841	24562	37751	32273	40120	42725	0.40349	0.0172258	0.0327205	0.0420869	0.0362031	0.043909	0.0474745	b	0.408227	-0.00473721
TTCCTTTTTAACCCT	14622	26001	37929	33306	38250	41731	0.39207	0.0169716	0.0346375	0.0422853	0.0373619	0.0418624	0.04637	b	0.408227	-0.0161575
TCACATTTTAACTCA	13196	10131	16708	16061	20324	21532	0.362079	0.0153165	0.0134961	0.018627	0.0180168	0.0222435	0.0239256	b	0.408227	-0.0461484
GAGCAATTTAATCAT	12943	17378	28565	27356	33505	33870	0.409328	0.0150228	0.0231503	0.0318458	0.0306873	0.0366693	0.0376351	b	0.408227	0.00110031
AACCTTTATCATGGA	12474	34370	56406	54746	60997	68499	0.470457	0.0144785	0.0457863	0.0628845	0.0614127	0.0667577	0.0761136	b	0.408227	0.0622298
CACCTATTTCACAAC	12361	20197	30365	27616	30584	33075	0.387781	0.0143473	0.0269056	0.0338526	0.030979	0.0334724	0.0367518	b	0.408227	-0.0204464
TTGCTCTCTTATCTG	11421	13270	26044	30913	31556	35125	0.450449	0.0132562	0.0176778	0.0290353	0.0346774	0.0345362	0.0390296	b	0.408227	0.0422212
ACCCGTTTTAACTCT	11373	13800	19903	20558	24365	25956	0.397798	0.0132005	0.0183838	0.022189	0.0230615	0.0266661	0.0288414	b	0.408227	-0.0104298
TAGCAATGTTACGAA	11159	33673	50082	47691	54347	60065	0.458093	0.0129521	0.0448578	0.0558341	0.0534986	0.0594797	0.0667421	b	0.408227	0.0498653
CACCCCTGTGACTAC	10405	11197	17772	17941	20582	22743	0.391163	0.012077	0.0149162	0.0198132	0.0201258	0.0225258	0.0252712	b	0.408227	-0.0170644
TAACGGTATGAATAA	8831	15110	20013	22496	22362	25387	0.405329	0.0102501	0.0201289	0.0223116	0.0252355	0.0244739	0.0282091	b	0.408227	-0.00289808
AAACCATGTTAAACC	8337	14587	21060	21874	23317	23831	0.400268	0.00967668	0.0194322	0.0234788	0.0245377	0.0255191	0.0264802	b	0.408227	-0.00795926
CCACCATTTTATTTG	7442	14817	24182	21140	25957	29476	0.44516	0.00863786	0.0197386	0.0269594	0.0237143	0.0284085	0.0327527	b	0.408227	0.036933
CGCCATTCTTAATTT	7003	16492	24497	24163	27075	28992	0.437368	0.00812832	0.02197	0.0273106	0.0271055	0.029632	0.0322149	b	0.408227	0.0291403
TCCCCATGTCACTCA	5096	2413	3805	3893	3264	4124	0.207084	0.00591488	0.0032145	0.00424202	0.00436707	0.00357226	0.00458244	b	0.408227	-0.201144
TACCCCTTTTAAACT	4199	7079	10610	11815	12482	13695	0.428882	0.00487374	0.00943036	0.0118286	0.0132538	0.0136608	0.0152174	b	0.408227	0.0206543
CCTGAGTGGGCCGGC	116	68	39	32	67	187	-0.217035	0.00013464	9.06e-05	4.35e-05	3.59e-05	7.33e-05	0.000207788	g	0.408227	-0.625263
AAACTTATTAAATAA	24	66	14	25	20	22	-0.819871	2.79e-05	8.79e-05	1.56e-05	2.8e-05	2.19e-05	2.44e-05	g	0.408227	-1.2281
TGAGTTAAAATGTGA	14	300	689	406	505	534	0.339901	1.62e-05	0.000399648	0.000768135	0.000455441	0.000552694	0.000593362	g	0.408227	-0.068326

## Sheet: 1nM R1 Fitness Data
sequence	G0	G1	G2	G3	G4	G5	Fitness	P0_normalized	G1_normalized	G2_normalized	G3_normalized	G4_normalized	G5_normalized	color	Wildtype_Mean_Fitness	Delta_Fitness	Mean_Fitness
CATCTTGTTCCCATC	123585	84621	55751	64498	44197	9841	-0.202924	0.207498	0.127125	0.0821945	0.0806989	0.0574647	0.0171356	r	0.0545308	-0.257454	0
TAAGTTATATCGTAC	56291	43872	29176	32859	22154	5197	-0.164992	0.0945119	0.0659084	0.0430146	0.0411127	0.0288045	0.00904923	r	0.0545308	-0.219523	0.148877
GATAATATACCTAGT	54526	45711	27973	30974	22810	5193	-0.161461	0.0915485	0.0686711	0.041241	0.0387542	0.0296575	0.00904227	r	0.0545308	-0.215992	0.24505
CATAGTTTTCCTTAT	51254	37732	22532	24740	16921	3435	-0.227311	0.0860548	0.0566844	0.0332193	0.0309543	0.0220006	0.00598116	r	0.0545308	-0.281841	0.252383
AATAGTGTCACATGA	44512	37493	25913	29356	19788	4228	-0.13522	0.0747351	0.0563253	0.0382039	0.0367298	0.0257283	0.00736197	r	0.0545308	-0.189751	0.301853
AACTCTATGGCACAG	29538	18615	12053	14266	7219	2819	-0.243401	0.0495939	0.0279651	0.0177699	0.0178494	0.00938611	0.00490856	r	0.0545308	-0.297931	0.380845
TACCTTCTGTCTGTT	29484	19241	13074	14364	9289	2029	-0.231033	0.0495033	0.0289055	0.0192752	0.017972	0.0120775	0.00353298	r	0.0545308	-0.285564
CACCTATTTCACAAC	24516	50594	65613	74663	81453	61117	0.383223	0.0411621	0.0760068	0.0967342	0.0934171	0.105905	0.106419	b	0.0545308	0.328692
ACCCGGTATAACTTC	12885	26970	35901	42569	47286	34261	0.396451	0.0216338	0.0405167	0.0529294	0.0532616	0.0614811	0.0596567	b	0.0545308	0.34192
CGCCAATTTAACTAC	12651	16999	20830	25662	27194	24483	0.368245	0.0212409	0.0255374	0.03071	0.0321079	0.0353575	0.0426308	b	0.0545308	0.313715
TAACGGTATGAATAA	11583	20151	28101	34911	37255	27724	0.392694	0.0194477	0.0302726	0.0414297	0.0436801	0.0484388	0.0482742	b	0.0545308	0.338163
GAGCAATTTAATCAT	11363	26634	34082	39627	43792	47123	0.471706	0.0190783	0.040012	0.0502476	0.0495807	0.0569382	0.0820525	b	0.0545308	0.417175
CCTCTGTATTATCCC	11107	26221	34949	42637	48900	44048	0.463536	0.0186485	0.0393915	0.0515258	0.0533467	0.0635796	0.0766982	b	0.0545308	0.409005
ACACTCTATCACCCC	10352	28475	35904	41094	47300	45170	0.464189	0.0173809	0.0427777	0.0529338	0.0514162	0.0614993	0.0786519	b	0.0545308	0.409658
ACTCGGTTTCAACCA	10271	22731	30862	36248	39019	31142	0.412444	0.0172449	0.0341485	0.0455003	0.0453529	0.0507323	0.0542257	b	0.0545308	0.357913
ATACATTCTTACACT	10238	23083	30316	35563	37898	24579	0.369796	0.0171895	0.0346773	0.0446953	0.0444959	0.0492748	0.042798	b	0.0545308	0.315265
CACTTTCTTTCTTAC	10122	4510	2488	3075	1948	911	-0.395246	0.0169947	0.00677532	0.0036681	0.00384739	0.00253278	0.00158627	r	0.0545308	-0.449777
TACCCCTTTTAAACT	8814	11902	15081	16334	17394	20609	0.398614	0.0147986	0.0178802	0.0222341	0.0204368	0.0226156	0.0358852	b	0.0545308	0.344084
TAGCAATGTTACGAA	7952	11878	15541	21431	21184	21261	0.427135	0.0133513	0.0178442	0.0229123	0.0268141	0.0275433	0.0370205	b	0.0545308	0.372604
AACCTTTATCATGGA	7929	17137	24017	27130	28065	21502	0.389646	0.0133127	0.0257447	0.0354086	0.0339446	0.03649	0.0374402	b	0.0545308	0.335115
CACCCCTGTGACTAC	6554	11372	13924	16363	18215	16846	0.405151	0.0110041	0.017084	0.0205284	0.0204731	0.0236831	0.0293329	b	0.0545308	0.35062
GCTCATTCTGACGTA	5999	5848	7133	10253	10826	15006	0.45838	0.0100722	0.00878538	0.0105163	0.0128284	0.0140759	0.0261291	b	0.0545308	0.40385
CCGCTGTCTTAAATG	5739	15159	19428	24171	15939	21249	0.404323	0.00963571	0.0227732	0.028643	0.0302424	0.0207238	0.0369996	b	0.0545308	0.349793
ACCCGCTTTTAGTTA	5487	9545	14027	16563	18603	10517	0.354923	0.00921261	0.0143393	0.0206802	0.0207234	0.0241875	0.0183126	b	0.0545308	0.300393
CGCCATTCTTAATTT	4866	12109	16199	18981	22219	14621	0.404138	0.00816995	0.0181912	0.0238824	0.0237487	0.028889	0.0254587	b	0.0545308	0.349607
CCACCATTTTATTTG	4172	8746	12542	16333	15687	8530	0.34833	0.00700474	0.013139	0.0184909	0.0204356	0.0203962	0.0148528	b	0.0545308	0.293799
TATCGGTTTCAGTCA	3334	3853	4581	5695	5995	4266	0.294232	0.00559774	0.00578832	0.00675384	0.00712549	0.00779467	0.00742813	b	0.0545308	0.239701
AAACCATGTTAAACC	3184	6037	8467	10647	12748	5575	0.342497	0.0053459	0.00906932	0.012483	0.0133214	0.0165749	0.00970742	b	0.0545308	0.287966
TGCCCTTTTCAGTAC	2657	4000	4580	5233	5160	8585	0.458693	0.00446107	0.00600915	0.00675236	0.00654745	0.00670901	0.0149486	b	0.0545308	0.404162
TATCTTTGTAACATA	2496	1904	2139	3018	3484	3295	0.316431	0.00419075	0.00286036	0.00315356	0.00377607	0.00452988	0.00573739	b	0.0545308	0.2619
CCTCTTTGTAAATCA	2445	2556	3548	6172	5802	6966	0.478093	0.00410512	0.00383985	0.00523087	0.00772231	0.00754374	0.0121295	b	0.0545308	0.423562
CTCCCTTATCATTGC	2428	5313	6424	8456	8802	12219	0.526785	0.00407658	0.00798166	0.009471	0.01058	0.0114443	0.0212762	b	0.0545308	0.472254
TGTCGGTTTCAATCC	1194	1686	2315	2961	2849	2853	0.394131	0.00200471	0.00253286	0.00341304	0.00370476	0.00370426	0.00496776	b	0.0545308	0.3396
GTCCTGTTTCATCCC	729	800	827	975	979	2485	0.49564	0.00122398	0.00120183	0.00121926	0.0012199	0.00127289	0.00432698	b	0.0545308	0.441109
ACACTATTTCATCTC	705	241	162	143	88	660	-0.216547	0.00118369	0.000362052	0.000238839	0.000178919	0.000114417	0.00114922	b	0.0545308	-0.271078
TTTCCTTGTCAGATT	584	251	184	105	49	357	-0.359497	0.000980529	0.000377074	0.000271274	0.000131374	6.37e-05	0.000621623	b	0.0545308	-0.414028
TCCCCATGTCACTCA	486	201	192	132	46	631	-0.0995556	0.000815988	0.00030196	0.000283069	0.000165156	5.98e-05	0.00109872	b	0.0545308	-0.154086
TCGCGTTCTCATTCA	442	185	159	120	42	487	-0.174859	0.000742113	0.000277923	0.000234416	0.000150142	5.46e-05	0.000847984	b	0.0545308	-0.22939
ACCCGTTTTAACTCT	407	230	136	95	59	433	-0.174909	0.000683348	0.000345526	0.000200507	0.000118862	7.67e-05	0.000753957	b	0.0545308	-0.22944
GCACCATCTGATGCC	288	93	105	84	38	242	-0.311664	0.000483548	0.000139713	0.000154803	0.000105099	4.94e-05	0.00042138	b	0.0545308	-0.366195
TACCAATTTGACCAT	287	100	68	71	36	204	-0.438227	0.000481869	0.000150229	0.000100253	8.88e-05	4.68e-05	0.000355213	b	0.0545308	-0.492758
TTGCTCTCTTATCTG	282	178	174	122	26	375	-0.107477	0.000473475	0.000267407	0.000256531	0.000152644	3.38e-05	0.000652965	b	0.0545308	-0.162008
ACTCTATGTCATCTA	271	96	52	79	25	201	-0.485796	0.000455006	0.00014422	7.67e-05	9.88e-05	3.25e-05	0.000349989	b	0.0545308	-0.540327
TTCCTTTTTAACCCT	266	75	37	40	21	134	-0.808424	0.000446611	0.000112672	5.45e-05	5e-05	2.73e-05	0.000233326	b	0.0545308	-0.862955
AGGCTTTGTCAAACG	225	116	109	70	32	200	-0.287529	0.000377772	0.000174265	0.0001607	8.76e-05	4.16e-05	0.000348248	b	0.0545308	-0.34206
TCACATTTTAACTCA	221	22	30	55	12	73	-1	0.000371056	3.31e-05	4.42e-05	6.88e-05	1.56e-05	0.000127111	b	0.0545308	-1.05453
ATTCAATTTAACAAT	219	25	18	15	12	43	-1	0.000367698	3.76e-05	2.65e-05	1.88e-05	1.56e-05	7.49e-05	b	0.0545308	-1.05453
GTACCGTTTAACGTC	215	39	11	42	17	68	-1	0.000360982	5.86e-05	1.62e-05	5.25e-05	2.21e-05	0.000118404	b	0.0545308	-1.05453
TTACCGTTTTACTAT	164	59	37	23	26	55	-0.864647	0.000275354	8.86e-05	5.45e-05	2.88e-05	3.38e-05	9.58e-05	b	0.0545308	-0.919178
CTACCCTATCATCAC	103	20	21	33	14	61	-1	0.000172936	3e-05	3.1e-05	4.13e-05	1.82e-05	0.000106216	b	0.0545308	-1.05453
TAGACATTTTCCTGT	26	41	159	37	42	108	-0.19894	4.37e-05	6.16e-05	0.000234416	4.63e-05	5.46e-05	0.000188054	r	0.0545308	-0.253471
TCTCTCCAACATAAC	25	18	22	23	18	19	-1	4.2e-05	2.7e-05	3.24e-05	2.88e-05	2.34e-05	3.31e-05	g	0.0545308	-1.05453
TGCATGTTATCAAAC	20	13	27	19	10	16	-1	3.36e-05	1.95e-05	3.98e-05	2.38e-05	1.3e-05	2.79e-05	g	0.0545308	-1.05453
GTCGTGCAAGTTTGA	18	15	98	15	19	61	-0.680317	3.02e-05	2.25e-05	0.000144483	1.88e-05	2.47e-05	0.000106216	r	0.0545308	-0.734848
GTATGTGTTATTTTT	17	28	91	11	28	96	-0.49361	2.85e-05	4.21e-05	0.000134163	1.38e-05	3.64e-05	0.000167159	r	0.0545308	-0.548141
ACCTGCGACTAATCC	16	15	21	11	13	18	-1	2.69e-05	2.25e-05	3.1e-05	1.38e-05	1.69e-05	3.13e-05	g	0.0545308	-1.05453
ACTAGGTATATTATC	14	48	23	31	27	20	-0.767301	2.35e-05	7.21e-05	3.39e-05	3.88e-05	3.51e-05	3.48e-05	r	0.0545308	-0.821831
AGTCCGGTTCCTTCC	14	16	19	13	16	24	-1	2.35e-05	2.4e-05	2.8e-05	1.63e-05	2.08e-05	4.18e-05	g	0.0545308	-1.05453
TGGCAGGTGTCAAAG	13	14	10	16	13	15	-1	2.18e-05	2.1e-05	1.47e-05	2e-05	1.69e-05	2.61e-05	g	0.0545308	-1.05453
ACGCTCAAAAAACAA	12	14	25	16	12	17	-1	2.01e-05	2.1e-05	3.69e-05	2e-05	1.56e-05	2.96e-05	g	0.0545308	-1.05453

## Sheet: 1nM R2 Fitness Data
sequence	G0	G1	G2	G3	G4	G5	Fitness	P0_normalized	G1_normalized	G2_normalized	G3_normalized	G4_normalized	G5_normalized	color	Wildtype_Mean_Fitness	Delta_Fitness	Mean_Fitness
CATCTTGTTCCCATC	108347	86671	67170	36925	9534	8987	-0.251211	0.161796	0.112502	0.0876019	0.0466195	0.0198565	0.0164434	r	0.107427	-0.358638	0
TAAGTTATATCGTAC	67427	46526	35010	19888	5114	4840	-0.303744	0.10069	0.0603922	0.0456594	0.0251095	0.0106509	0.00885568	r	0.107427	-0.411171	0.143047
AATAGTGTCACATGA	48735	31120	23870	14851	3679	3628	-0.305205	0.0727767	0.0403947	0.0311308	0.0187501	0.00766227	0.0066381	r	0.107427	-0.412632	0.190815
GATAATATACCTAGT	44403	35132	24215	15108	4437	3431	-0.261229	0.0663077	0.0456024	0.0315808	0.0190746	0.00924096	0.00627765	r	0.107427	-0.368656	0.292879
CATAGTTTTCCTTAT	43245	35337	27164	14136	3974	2994	-0.260097	0.0645784	0.0458685	0.0354268	0.0178474	0.00827667	0.00547808	r	0.107427	-0.367524	0.353486
GAGCAATTTAATCAT	27783	37880	42828	53951	37460	39945	0.360152	0.0414888	0.0491694	0.0558555	0.0681156	0.0780181	0.0730868	b	0.107427	0.252726	0.364191
TAACGGTATGAATAA	23861	32600	39684	47089	30720	34572	0.355816	0.035632	0.0423158	0.0517552	0.0594521	0.0639807	0.0632559	b	0.107427	0.24839
AACTCTATGGCACAG	23339	23047	17282	9250	1807	2169	-0.217203	0.0348525	0.0299157	0.0225389	0.0116786	0.00376345	0.00396859	r	0.107427	-0.32463
TACCTTCTGTCTGTT	21832	15239	11602	6220	1589	1692	-0.30235	0.0326021	0.0197807	0.0151311	0.00785304	0.00330942	0.00309583	r	0.107427	-0.409777
ACACTCTATCACCCC	19945	37812	38822	55438	39694	46389	0.435969	0.0297842	0.0490811	0.050631	0.0699931	0.0826709	0.0848773	b	0.107427	0.328542
CCTCTGTATTATCCC	19916	40232	43654	58304	41365	45860	0.42473	0.0297409	0.0522224	0.0569328	0.0736115	0.0861511	0.0839094	b	0.107427	0.317304
ACTCGGTTTCAACCA	17314	24669	27936	33971	23545	27245	0.371024	0.0258553	0.0320211	0.0364336	0.04289	0.0490373	0.0498498	b	0.107427	0.263598
GCTCATTCTGACGTA	15489	13895	19956	18364	8896	11698	0.216883	0.02313	0.0180361	0.0260263	0.0231854	0.0185277	0.0214037	b	0.107427	0.109456
CACCTATTTCACAAC	14748	33957	35672	47497	33692	39762	0.442113	0.0220234	0.0440772	0.0465228	0.0599672	0.0701705	0.072752	b	0.107427	0.334687
AACCTTTATCATGGA	12648	22086	24296	30760	20122	24159	0.393046	0.0188875	0.0286683	0.0316864	0.0388359	0.0419082	0.0442034	b	0.107427	0.285619
CGCCAATTTAACTAC	11059	22512	24901	31370	20869	23954	0.405322	0.0165146	0.0292213	0.0324754	0.0396061	0.043464	0.0438283	b	0.107427	0.297895
ACCCGGTATAACTTC	10979	26668	27609	38132	26952	28149	0.429131	0.0163951	0.0346159	0.0360072	0.0481434	0.056133	0.0515038	b	0.107427	0.321704
ATACATTCTTACACT	9974	19822	20448	27649	18148	20011	0.395695	0.0148943	0.0257296	0.0266679	0.0349081	0.0377969	0.0366138	b	0.107427	0.288268
TAGCAATGTTACGAA	9922	14008	19736	19785	11943	14875	0.34674	0.0148167	0.0181828	0.0257393	0.0249795	0.0248737	0.0272166	b	0.107427	0.239314
CTCCCTTATCATTGC	9637	21265	24462	32314	21535	27346	0.451778	0.0143911	0.0276026	0.0319029	0.0407979	0.044851	0.0500346	b	0.107427	0.344351
CGCCATTCTTAATTT	8218	10688	11488	14308	9721	10520	0.335644	0.0122721	0.0138733	0.0149824	0.0180645	0.020246	0.0192483	b	0.107427	0.228217
TATCGGTTTCAGTCA	7680	12088	13639	15343	10502	12285	0.361211	0.0114687	0.0156906	0.0177877	0.0193713	0.0218726	0.0224777	b	0.107427	0.253785
CACTTTCTTTCTTAC	7548	5104	4104	2133	575	495	-0.310946	0.0112715	0.00662515	0.00535236	0.00269301	0.00119755	0.000905694	r	0.107427	-0.418372
CCACCATTTTATTTG	7238	10825	12238	15934	11254	12458	0.390749	0.0108086	0.0140512	0.0159606	0.0201174	0.0234388	0.0227942	b	0.107427	0.283322
CACCCCTGTGACTAC	6902	14904	15195	19783	13304	16386	0.418577	0.0103069	0.0193458	0.019817	0.024977	0.0277083	0.0299812	b	0.107427	0.31115
GTCCTGTTTCATCCC	6705	10479	11097	14576	9444	11243	0.376205	0.0100127	0.0136021	0.0144725	0.0184029	0.0196691	0.0205712	b	0.107427	0.268779
TACCCCTTTTAAACT	6550	15974	16156	20150	13682	13951	0.386885	0.00978121	0.0207347	0.0210704	0.0254403	0.0284956	0.0255259	b	0.107427	0.279458
TATCTTTGTAACATA	6199	7446	10699	10209	5970	7482	0.308725	0.00925706	0.00966513	0.0139534	0.0128893	0.0124337	0.0136897	b	0.107427	0.201298
AAACCATGTTAAACC	5679	11114	12599	16419	11044	12665	0.415692	0.00848054	0.0144263	0.0164314	0.0207298	0.0230014	0.023173	b	0.107427	0.308266
CCGCTGTCTTAAATG	4653	13017	14858	19397	9174	16177	0.446344	0.0069484	0.0168965	0.0193775	0.0244896	0.0191067	0.0295988	b	0.107427	0.338918
CCTCTTTGTAAATCA	4495	6143	6866	7892	5030	5640	0.319654	0.00671245	0.0079738	0.00895452	0.00996402	0.010476	0.0103194	b	0.107427	0.212227
ACACTATTTCATCTC	3309	2242	2726	942	375	223	-0.247152	0.00494138	0.00291018	0.0035552	0.00118932	0.000781014	0.00040802	b	0.107427	-0.354579
ACCCGCTTTTAGTTA	3182	7350	7713	9037	6838	7355	0.407211	0.00475173	0.00954052	0.0100592	0.0114096	0.0142415	0.0134573	b	0.107427	0.299784
TGCCCTTTTCAGTAC	2998	5006	5815	6300	4156	4894	0.355148	0.00447696	0.00649794	0.00758382	0.00795404	0.00865572	0.00895448	b	0.107427	0.247722
TTTCCTTGTCAGATT	2703	1699	2468	722	243	125	-0.273521	0.00403643	0.00220535	0.00321872	0.000911559	0.000506097	0.000228711	b	0.107427	-0.380947
TCCCCATGTCACTCA	2387	1684	2229	694	319	160	-0.226532	0.00356454	0.00218588	0.00290702	0.000876207	0.000664383	0.00029275	b	0.107427	-0.333958
TCGCGTTCTCATTCA	2387	1508	2005	636	243	153	-0.264447	0.00356454	0.00195743	0.00261489	0.00080298	0.000506097	0.000279942	b	0.107427	-0.371873
ACCCGTTTTAACTCT	2173	1450	1984	581	280	123	-0.248102	0.00324497	0.00188214	0.0025875	0.00073354	0.000583157	0.000225051	b	0.107427	-0.355528
GCACCATCTGATGCC	1968	1095	1471	487	115	62	-0.347441	0.00293884	0.00142134	0.00191845	0.00061486	0.000239511	0.000113441	b	0.107427	-0.454868
TTCCTTTTTAACCCT	1813	689	1353	324	134	72	-0.385772	0.00270738	0.000894343	0.00176456	0.000409065	0.000279082	0.000131737	b	0.107427	-0.493199
TCACATTTTAACTCA	1741	506	1291	233	122	56	-0.450229	0.00259986	0.000656803	0.0016837	0.000294173	0.00025409	0.000102462	b	0.107427	-0.557656
TTGCTCTCTTATCTG	1699	1754	2309	705	161	147	-0.170244	0.00253714	0.00227675	0.00301136	0.000890095	0.000335315	0.000268964	b	0.107427	-0.277671
GTACCGTTTAACGTC	1516	578	1213	233	73	79	-0.403667	0.00226387	0.000750262	0.00158197	0.000294173	0.000152037	0.000144545	b	0.107427	-0.511093
AGGCTTTGTCAAACG	1448	925	1114	338	138	98	-0.296407	0.00216232	0.00120068	0.00145286	0.000426741	0.000287413	0.000179309	b	0.107427	-0.403834
TGTCGGTTTCAATCC	1331	1628	1907	1755	1190	1327	0.259347	0.0019876	0.00211319	0.00248708	0.00221577	0.00247842	0.00242799	b	0.107427	0.15192
TACCAATTTGACCAT	1263	788	1061	309	130	87	-0.2807	0.00188606	0.00102285	0.00138374	0.000390127	0.000270752	0.000159183	b	0.107427	-0.388126
ACTCTATGTCATCTA	1205	862	1006	337	166	73	-0.25634	0.00179944	0.0011189	0.00131201	0.000425478	0.000345729	0.000133567	b	0.107427	-0.363767
TTACCGTTTTACTAT	1109	635	965	266	126	47	-0.300595	0.00165609	0.000824249	0.00125854	0.000335837	0.000262421	8.6e-05	b	0.107427	-0.408022
ATTCAATTTAACAAT	935	262	669	145	56	33	-0.47267	0.00139625	0.000340084	0.000872498	0.000183069	0.000116631	6.04e-05	b	0.107427	-0.580097
CTACCCTATCATCAC	931	270	694	183	90	43	-0.393693	0.00139028	0.000350468	0.000905102	0.000231046	0.000187443	7.87e-05	b	0.107427	-0.50112
TTAAATTATCACATG	822	944	1219	367	64	80	-0.172934	0.00122751	0.00122534	0.0015898	0.000463355	0.000133293	0.000146375	b	0.107427	-0.280361
TTATTCATACCGTTA	46	43	55	32	32	43	-0.454369	6.87e-05	5.58e-05	7.17e-05	4.04e-05	6.66e-05	7.87e-05	g	0.107427	-0.561795
GGGGTGATAGAGTGT	45	76	73	63	73	98	-0.0482076	6.72e-05	9.87e-05	9.52e-05	7.95e-05	0.000152037	0.000179309	g	0.107427	-0.155634
TAGACATTTTCCTGT	43	29	35	55	61	34	-0.418471	6.42e-05	3.76e-05	4.56e-05	6.94e-05	0.000127045	6.22e-05	r	0.107427	-0.525897
ATGATTAAATTGCTC	27	17	17	33	32	21	-0.960334	4.03e-05	2.21e-05	2.22e-05	4.17e-05	6.66e-05	3.84e-05	g	0.107427	-1.06776
GTATGTGTTATTTTT	26	33	30	51	70	23	-0.445638	3.88e-05	4.28e-05	3.91e-05	6.44e-05	0.000145789	4.21e-05	r	0.107427	-0.553064
GGGATAATACAGAGG	21	17	17	28	27	19	-1	3.14e-05	2.21e-05	2.22e-05	3.54e-05	5.62e-05	3.48e-05	g	0.107427	-1.10743
AGTGTAAGAATGTAT	19	25	21	17	21	14	-1	2.84e-05	3.25e-05	2.74e-05	2.15e-05	4.37e-05	2.56e-05	g	0.107427	-1.10743
CATTTAAGACAGCGG	17	12	31	19	23	25	-1	2.54e-05	1.56e-05	4.04e-05	2.4e-05	4.79e-05	4.57e-05	g	0.107427	-1.10743
TTCGTAACATTGCTA	17	11	17	12	12	20	-1	2.54e-05	1.43e-05	2.22e-05	1.52e-05	2.5e-05	3.66e-05	g	0.107427	-1.10743

## Sheet: 1nM R3 Fitness Data
sequence	G0	G1	G2	G3	G4	G5	Fitness	P0_normalized	G1_normalized	G2_normalized	G3_normalized	G4_normalized	G5_normalized	color	Wildtype_Mean_Fitness	Delta_Fitness	Mean_Fitness
CATCTTGTTCCCATC	2639	216	261	1	130	2162	-0.326756	0.274839	0.128648	0.114073	0.027027	0.11324	0.0836946	r	-0.576732	0.249977	0
CATAGTTTTCCTTAT	1038	76	98	2	41	663	-0.518116	0.108102	0.045265	0.0428322	0.0540541	0.0357143	0.0256658	r	-0.576732	0.0586166	0.00167008
GATAATATACCTAGT	797	90	112	2	48	723	-0.431479	0.0830035	0.0536033	0.048951	0.0540541	0.0418118	0.0279885	r	-0.576732	0.145253	-0.00732362
TAAGTTATATCGTAC	597	86	119	1	55	997	-0.330551	0.0621745	0.051221	0.0520105	0.027027	0.0479094	0.0385955	r	-0.576732	0.246182	-0.129498
TACCTTCTGTCTGTT	476	36	54	2	28	392	-0.66492	0.049573	0.0214413	0.0236014	0.0540541	0.0243902	0.015175	r	-0.576732	-0.0881871	0.003321
CACCTATTTCACAAC	448	182	241	1	126	761	-0.274852	0.0466569	0.108398	0.105332	0.027027	0.109756	0.0294596	b	-0.576732	0.30188	0.412525
CCTCTGTATTATCCC	430	120	150	2	84	847	-0.302322	0.0447823	0.0714711	0.0655594	0.0540541	0.0731707	0.0327888	b	-0.576732	0.27441
GAGCAATTTAATCAT	395	101	143	1	81	775	-0.32199	0.0411373	0.0601549	0.0625	0.027027	0.0705575	0.0300015	b	-0.576732	0.254742
TAACGGTATGAATAA	370	75	95	1	68	756	-0.364976	0.0385336	0.0446694	0.041521	0.027027	0.0592334	0.029266	b	-0.576732	0.211757
ACCCGGTATAACTTC	348	95	131	1	70	642	-0.359213	0.0362424	0.0565813	0.0572552	0.027027	0.0609756	0.0248529	b	-0.576732	0.217519
ACACTCTATCACCCC	334	112	156	2	79	788	-0.303257	0.0347844	0.0667064	0.0681818	0.0540541	0.0688153	0.0305048	b	-0.576732	0.273476
AACCTTTATCATGGA	325	58	83	3	41	445	-0.4991	0.0338471	0.0345444	0.0362762	0.0810811	0.0357143	0.0172267	b	-0.576732	0.0776327
TACCCCTTTTAAACT	223	51	72	2	29	255	-0.620623	0.0232243	0.0303752	0.0314685	0.0540541	0.0252613	0.00987148	b	-0.576732	-0.0438906
CCGCTGTCTTAAATG	214	62	93	1	39	319	-0.524195	0.022287	0.0369267	0.0406469	0.027027	0.0339721	0.012349	b	-0.576732	0.0525375
TAGCAATGTTACGAA	167	53	79	1	31	364	-0.532539	0.0173922	0.0315664	0.034528	0.027027	0.0270035	0.014091	b	-0.576732	0.0441936
CACCCCTGTGACTAC	144	56	68	1	30	353	-0.549381	0.0149969	0.0333532	0.0297203	0.027027	0.0261324	0.0136652	b	-0.576732	0.0273517
CGCCAATTTAACTAC	141	53	85	1	53	466	-0.453412	0.0146844	0.0315664	0.0371503	0.027027	0.0461672	0.0180396	b	-0.576732	0.123321
GCTCATTCTGACGTA	126	32	54	1	25	450	-0.568489	0.0131223	0.019059	0.0236014	0.027027	0.021777	0.0174203	b	-0.576732	0.00824307
TATCGGTTTCAGTCA	106	11	25	1	10	296	-1	0.0110394	0.00655152	0.0109266	0.027027	0.0087108	0.0114587	b	-0.576732	-0.423268
CTCCCTTATCATTGC	81	20	35	1	28	419	-0.662386	0.00843574	0.0119119	0.0152972	0.027027	0.0243902	0.0162202	b	-0.576732	-0.085653
GTCCTGTTTCATCCC	61	6	10	1	7	213	-1	0.00635284	0.00357356	0.00437063	0.027027	0.00609756	0.00824559	b	-0.576732	-0.423268
CCTCTTTGTAAATCA	59	11	21	2	6	112	-1	0.00614455	0.00655152	0.00917832	0.0540541	0.00522648	0.00433571	b	-0.576732	-0.423268
CGCCATTCTTAATTT	40	36	52	1	23	197	-0.725379	0.0041658	0.0214413	0.0227273	0.027027	0.0200348	0.0076262	b	-0.576732	-0.148646
AAACCATGTTAAACC	26	28	32	3	11	191	-0.895804	0.00270777	0.0166766	0.013986	0.0810811	0.00958188	0.00739393	b	-0.576732	-0.319072
ATGCTAGCAGTAATG	12	7	9	1	3	12243	0.47364	0.00124974	0.00416915	0.00393357	0.027027	0.00261324	0.473947	g	-0.576732	1.05037
GGTTTGGTTACTATA	5	6	10	1	2	3	-1	0.000520725	0.00357356	0.00437063	0.027027	0.00174216	0.000116135	g	-0.576732	-0.423268

## Sheet: 2nM R1 Fitness Data
sequence	G0	G1	G2	G3	G4	G5	Fitness	P0_normalized	G1_normalized	G2_normalized	G3_normalized	G4_normalized	G5_normalized	color	Wildtype_Mean_Fitness	Delta_Fitness	Mean_Fitness
CGCCAATTTAACTAC	27941	48724	59422	45488	21806	27753	0.0616286	0.0792614	0.146999	0.148551	0.138227	0.0915676	0.0974614	b	-0.01734	0.0789687	0
CATCTTGTTCCCATC	19665	8541	7196	6765	15107	15346	0.132173	0.0557845	0.025768	0.0179895	0.0205571	0.0634372	0.0538912	r	-0.01734	0.149513	0.0533567
CACCTATTTCACAAC	16174	23796	29004	22112	13690	19398	0.106716	0.0458815	0.0717919	0.0725078	0.0671928	0.057487	0.0681208	b	-0.01734	0.124056	0.0616272
TAACGGTATGAATAA	15414	20581	30517	26228	13745	15468	0.0970591	0.0437256	0.0620923	0.0762902	0.0797003	0.0577179	0.0543196	b	-0.01734	0.114399	0.0668939
AATAGTGTCACATGA	15404	7255	6470	6961	16216	14466	0.20116	0.0436972	0.0218881	0.0161745	0.0211527	0.0680941	0.0508009	r	-0.01734	0.2185	0.107278
AACTCTATGGCACAG	15280	6715	5840	6197	13659	12346	0.159807	0.0433454	0.020259	0.0145996	0.0188311	0.0573568	0.043356	r	-0.01734	0.177147	0.115299
ACACTCTATCACCCC	14537	16041	21953	17080	7382	9982	0.0195492	0.0412377	0.0483953	0.0548809	0.0519018	0.0309984	0.0350542	b	-0.01734	0.0368892
TAAGTTATATCGTAC	14383	6473	5835	5746	12975	12957	0.181517	0.0408009	0.0195289	0.0145871	0.0174606	0.0544845	0.0455016	r	-0.01734	0.198857
CCGCTGTCTTAAATG	14321	19140	27836	22740	11403	13203	0.0775099	0.040625	0.0577449	0.0695879	0.0691011	0.0478834	0.0463655	b	-0.01734	0.0948499
TACCTTCTGTCTGTT	14200	3903	3667	3656	8046	8676	0.0684687	0.0402817	0.0117752	0.00916722	0.0111097	0.0337867	0.0304679	r	-0.01734	0.0858088
CATACTGTCGCTGCG	11730	410	130	85	97	91	-1	0.033275	0.00123696	0.00032499	0.000258294	0.000407322	0.000319568	r	-0.01734	-0.98266
GATAATATACCTAGT	11580	4131	3540	3145	7505	7043	0.0687381	0.0328495	0.0124631	0.00884973	0.00955686	0.0315149	0.0247332	r	-0.01734	0.0860782
CCTCTGTATTATCCC	11297	13671	16618	13277	6711	8418	0.0335854	0.0320467	0.041245	0.0415438	0.0403454	0.0281808	0.0295618	b	-0.01734	0.0509255
AACCTTTATCATGGA	11229	14386	19799	15475	8617	13234	0.1091	0.0318538	0.0434022	0.049496	0.0470246	0.0361844	0.0464744	b	-0.01734	0.12644
CATAGTTTTCCTTAT	11113	4352	4019	4010	8989	8274	0.138721	0.0315247	0.0131299	0.0100472	0.0121854	0.0377465	0.0290561	r	-0.01734	0.156061
GAGCAATTTAATCAT	10280	15077	18664	14682	6608	6180	0.0046374	0.0291617	0.0454869	0.0466586	0.0446149	0.0277483	0.0217026	b	-0.01734	0.0219775
ATACATTCTTACACT	9999	11078	11695	8757	3640	4411	-0.0660524	0.0283646	0.033422	0.0292366	0.0266103	0.0152851	0.0154903	b	-0.01734	-0.0487124
TACCCCTTTTAAACT	9832	9721	10275	7984	3612	5667	-0.032854	0.0278909	0.029328	0.0256867	0.0242614	0.0151675	0.019901	b	-0.01734	-0.015514
TAGCAATGTTACGAA	9285	7361	10013	8658	4006	5138	-0.00188244	0.0263392	0.0222079	0.0250317	0.0263095	0.016822	0.0180433	b	-0.01734	0.0154576
ACTCGGTTTCAACCA	8461	12130	15472	12996	13524	27019	0.331047	0.0240017	0.0365959	0.0386788	0.0394916	0.0567899	0.0948837	b	-0.01734	0.348387
CACTTTCTTTCTTAC	8199	288	172	106	134	192	-1	0.0232585	0.000868888	0.000429987	0.000322107	0.000562692	0.000674254	r	-0.01734	-0.98266
TATCGGTTTCAGTCA	7543	7153	8821	7248	3446	3262	-0.0384137	0.0213975	0.0215804	0.0220518	0.0220248	0.0144704	0.0114553	b	-0.01734	-0.0210737
CACCCCTGTGACTAC	7414	10407	13318	10952	4465	5838	0.0381003	0.0210316	0.0313976	0.033294	0.0332804	0.0187494	0.0205015	b	-0.01734	0.0554404
CTCCCTTATCATTGC	7072	6542	6684	5005	2197	2882	-0.0884401	0.0200614	0.019737	0.0167095	0.0152089	0.00922563	0.0101208	b	-0.01734	-0.0711001
ACCCGGTATAACTTC	6617	8455	11247	8970	3732	4578	0.0226116	0.0187707	0.0255085	0.0281167	0.0272576	0.0156714	0.0160768	b	-0.01734	0.0399516
GCTCATTCTGACGTA	5409	4842	4283	3468	1140	1018	-0.196181	0.0153439	0.0146082	0.0107072	0.0105384	0.00478708	0.00357495	b	-0.01734	-0.178841
CGCCATTCTTAATTT	4945	5226	5392	4258	1861	1904	-0.0755853	0.0140277	0.0157667	0.0134796	0.012939	0.0078147	0.00668636	b	-0.01734	-0.0582453
TGCCCTTTTCAGTAC	4734	6126	6558	4874	2238	2540	-0.0315534	0.0134291	0.018482	0.0163945	0.0148109	0.00939779	0.00891982	b	-0.01734	-0.0142134
TATCTTTGTAACATA	4600	4028	3990	4000	1823	2131	-0.0402847	0.013049	0.0121524	0.0099747	0.012155	0.00765513	0.00748352	b	-0.01734	-0.0229447
ACCCGCTTTTAGTTA	4306	5323	7410	5927	3161	4093	0.078783	0.012215	0.0160593	0.0185244	0.0180107	0.0132736	0.0143736	b	-0.01734	0.0961231
CCACCATTTTATTTG	3907	5248	5842	4905	2180	2085	-0.0127568	0.0110832	0.0158331	0.0146046	0.0149051	0.00915424	0.00732198	b	-0.01734	0.00458327
TTGCTCTCTTATCTG	3821	2079	1232	785	120	11	-0.620513	0.0108392	0.00627229	0.00307991	0.00238542	0.000503903	3.86e-05	b	-0.01734	-0.603173
GTCCTGTTTCATCCC	3623	4358	5521	4492	2190	3346	0.0627768	0.0102775	0.013148	0.0138021	0.0136501	0.00919623	0.0117503	b	-0.01734	0.0801169
GAACATATTTCTACT	2592	1256	1093	1026	3069	3056	0.260891	0.00735284	0.00378932	0.00273242	0.00311775	0.0128873	0.0107319	g	-0.01734	0.278231
CCTCTTTGTAAATCA	2185	2988	6270	7028	7241	10830	0.422692	0.00619828	0.00901472	0.0156745	0.0213563	0.0304064	0.0380322	b	-0.01734	0.440032
AAACCATGTTAAACC	1446	2284	3436	3188	1527	1663	0.111488	0.00410193	0.00689077	0.00858974	0.00968753	0.00641217	0.00584003	b	-0.01734	0.128828
TTCCTTTTTAACCCT	1253	669	325	425	83	11	-0.540219	0.00355444	0.00201836	0.000812476	0.00129147	0.000348533	3.86e-05	b	-0.01734	-0.522879
TGTCGGTTTCAATCC	664	632	391	287	97	74	-0.318069	0.0018836	0.00190673	0.000977471	0.00087212	0.000407322	0.000259869	b	-0.01734	-0.300729
TTATTCATACCGTTA	25	15	16	27	11	15	-0.510538	7.09e-05	4.53e-05	4e-05	8.2e-05	4.62e-05	5.27e-05	g	-0.01734	-0.493198
CATTTAAGACAGCGG	16	21	19	38	23	20	-0.296971	4.54e-05	6.34e-05	4.75e-05	0.000115472	9.66e-05	7.02e-05	g	-0.01734	-0.279631
GTAGTTAAATTGGCG	11	17	11	16	17	27	-0.443503	3.12e-05	5.13e-05	2.75e-05	4.86e-05	7.14e-05	9.48e-05	g	-0.01734	-0.426163
TAGACATTTTCCTGT	10	15	16	16	48	113	0.0979381	2.84e-05	4.53e-05	4e-05	4.86e-05	0.000201561	0.000396827	r	-0.01734	0.115278

[truncated: 16 more sheets: 2nM R2 Fitness Data, 2nM R3 Fitness Data, 3nM R1 Fitness Data, 3nM R2 Fitness Data, 3nM R3 Fitness Data, 3nM R4 Fitness Data, 3nM R5 Fitness Data, 4nM R1 Fitness Data, 4nM R2 Fitness Data, 4nM R3 Fitness Data, 5nM R1 Fitness Data, 5nM R2 Fitness Data, 5nM R3 Fitness Data, Combined Mutant Fitness Data, Indexes And Sequencing Files, General Statstics Table]
