# Supplementary material for: Precise lineage tracking using molecular barcodes demonstrates fitness trade-offs for ivermectin resistance in nematodes
Source: G3 (Bethesda). 2025 Apr 10;15(6):jkaf081. doi: 10.1093/g3journal/jkaf081 (PMC12135011; doi:10.1093/g3journal/jkaf081)
Supplement: jkaf081_Supplementary_Data [file jkaf081_supplementary_data.zip › Supplementary_Data_File_2_G3-2025-405750.unk]

{
 "cells": [
  {
   "cell_type": "markdown",
   "id": "291f5a63-4e5b-4ff1-a83b-bf77ca76023c",
   "metadata": {},
   "source": [
    "# Notebook for plotting and measuring the selection coefficients"
   ]
  },
  {
   "cell_type": "markdown",
   "id": "cb30e0e8-39a0-4665-a407-ab8c4c1d006f",
   "metadata": {},
   "source": [
    "## Installing libraries"
   ]
  },
  {
   "cell_type": "code",
   "execution_count": 1,
   "id": "328bc337-1a9d-405e-a8ee-8a23a9e6b38a",
   "metadata": {
    "collapsed": true,
    "jupyter": {
     "outputs_hidden": true
    },
    "tags": []
   },
   "outputs": [
    {
     "name": "stdout",
     "output_type": "stream",
     "text": [
      "\n",
      "The downloaded binary packages are in\n",
      "\t/var/folders/02/8_1yh16d0mbg_hgljh6kbly00000gn/T//RtmpRymxq6/downloaded_packages\n",
      "\n",
      "The downloaded binary packages are in\n",
      "\t/var/folders/02/8_1yh16d0mbg_hgljh6kbly00000gn/T//RtmpRymxq6/downloaded_packages\n",
      "\n",
      "The downloaded binary packages are in\n",
      "\t/var/folders/02/8_1yh16d0mbg_hgljh6kbly00000gn/T//RtmpRymxq6/downloaded_packages\n",
      "\n",
      "The downloaded binary packages are in\n",
      "\t/var/folders/02/8_1yh16d0mbg_hgljh6kbly00000gn/T//RtmpRymxq6/downloaded_packages\n",
      "\n",
      "The downloaded binary packages are in\n",
      "\t/var/folders/02/8_1yh16d0mbg_hgljh6kbly00000gn/T//RtmpRymxq6/downloaded_packages\n",
      "\n",
      "The downloaded binary packages are in\n",
      "\t/var/folders/02/8_1yh16d0mbg_hgljh6kbly00000gn/T//RtmpRymxq6/downloaded_packages\n",
      "\n",
      "The downloaded binary packages are in\n",
      "\t/var/folders/02/8_1yh16d0mbg_hgljh6kbly00000gn/T//RtmpRymxq6/downloaded_packages\n",
      "\n",
      "The downloaded binary packages are in\n",
      "\t/var/folders/02/8_1yh16d0mbg_hgljh6kbly00000gn/T//RtmpRymxq6/downloaded_packages\n",
      "\n",
      "The downloaded binary packages are in\n",
      "\t/var/folders/02/8_1yh16d0mbg_hgljh6kbly00000gn/T//RtmpRymxq6/downloaded_packages\n"
     ]
    },
    {
     "name": "stderr",
     "output_type": "stream",
     "text": [
      "Warning message:\n",
      "“package ‘lme4’ was built under R version 4.3.3”\n",
      "Loading required package: Matrix\n",
      "\n",
      "\n",
      "Attaching package: ‘nlme’\n",
      "\n",
      "\n",
      "The following object is masked from ‘package:lme4’:\n",
      "\n",
      "    lmList\n",
      "\n",
      "\n",
      "\n",
      "Attaching package: ‘dplyr’\n",
      "\n",
      "\n",
      "The following object is masked from ‘package:nlme’:\n",
      "\n",
      "    collapse\n",
      "\n",
      "\n",
      "The following objects are masked from ‘package:stats’:\n",
      "\n",
      "    filter, lag\n",
      "\n",
      "\n",
      "The following objects are masked from ‘package:base’:\n",
      "\n",
      "    intersect, setdiff, setequal, union\n",
      "\n",
      "\n",
      "\n",
      "Attaching package: ‘lmerTest’\n",
      "\n",
      "\n",
      "The following object is masked from ‘package:lme4’:\n",
      "\n",
      "    lmer\n",
      "\n",
      "\n",
      "The following object is masked from ‘package:stats’:\n",
      "\n",
      "    step\n",
      "\n",
      "\n",
      "Loading required package: emmeans\n",
      "\n",
      "Warning message:\n",
      "“package ‘emmeans’ was built under R version 4.3.3”\n",
      "Welcome to emmeans.\n",
      "Caution: You lose important information if you filter this package's results.\n",
      "See '? untidy'\n",
      "\n",
      "The 'lsmeans' package is now basically a front end for 'emmeans'.\n",
      "Users are encouraged to switch the rest of the way.\n",
      "See help('transition') for more information, including how to\n",
      "convert old 'lsmeans' objects and scripts to work with 'emmeans'.\n",
      "\n",
      "\n",
      "Attaching package: ‘gridExtra’\n",
      "\n",
      "\n",
      "The following object is masked from ‘package:dplyr’:\n",
      "\n",
      "    combine\n",
      "\n",
      "\n"
     ]
    }
   ],
   "source": [
    "install.packages(\"readr\")\n",
    "install.packages(\"ggplot2\")\n",
    "install.packages(\"dplyr\")\n",
    "install.packages('svglite')\n",
    "install.packages(\"lme4\")\n",
    "install.packages(\"lmerTest\")\n",
    "install.packages(\"emmeans\")\n",
    "install.packages(\"pbkrtest\")\n",
    "install.packages(\"gridExtra\")\n",
    "\n",
    "\n",
    "library(lme4)\n",
    "library(nlme)\n",
    "library(readr)\n",
    "library(ggplot2)\n",
    "library(dplyr)\n",
    "library(lmerTest)\n",
    "library(lsmeans)\n",
    "library(gridExtra)"
   ]
  },
  {
   "cell_type": "markdown",
   "id": "87b6d009-3b12-46bb-8513-198f6d1c2a8f",
   "metadata": {},
   "source": [
    "# Importing the data"
   ]
  },
  {
   "cell_type": "code",
   "execution_count": 2,
   "id": "18b4c825-eb52-43dd-abb7-a24d8f601e6c",
   "metadata": {
    "collapsed": true,
    "jupyter": {
     "outputs_hidden": true
    },
    "tags": []
   },
   "outputs": [
    {
     "data": {
      "text/html": [
       "<table class=\"dataframe\">\n",
       "<caption>A data.frame: 168 × 6</caption>\n",
       "<thead>\n",
       "\t<tr><th scope=col>S</th><th scope=col>Concentration</th><th scope=col>Concentration_for_replicate_jitter</th><th scope=col>Flask</th><th scope=col>S_without_outliers</th><th scope=col>Start_date</th></tr>\n",
       "\t<tr><th scope=col>&lt;dbl&gt;</th><th scope=col>&lt;int&gt;</th><th scope=col>&lt;dbl&gt;</th><th scope=col>&lt;fct&gt;</th><th scope=col>&lt;dbl&gt;</th><th scope=col>&lt;int&gt;</th></tr>\n",
       "</thead>\n",
       "<tbody>\n",
       "\t<tr><td>-0.4034751</td><td>0</td><td>-0.2</td><td>1</td><td>-0.4034751</td><td>1</td></tr>\n",
       "\t<tr><td>-0.3770216</td><td>0</td><td>-0.2</td><td>1</td><td>-0.3770216</td><td>1</td></tr>\n",
       "\t<tr><td>-0.4237309</td><td>0</td><td>-0.2</td><td>1</td><td>-0.4237309</td><td>1</td></tr>\n",
       "\t<tr><td>-0.4144511</td><td>0</td><td>-0.2</td><td>1</td><td>-0.4144511</td><td>1</td></tr>\n",
       "\t<tr><td>-0.5338247</td><td>0</td><td>-0.2</td><td>1</td><td>-0.5338247</td><td>1</td></tr>\n",
       "\t<tr><td>-0.4781439</td><td>0</td><td>-0.2</td><td>1</td><td>-0.4781439</td><td>1</td></tr>\n",
       "\t<tr><td>-0.5215638</td><td>0</td><td>-0.2</td><td>1</td><td>-0.5215638</td><td>1</td></tr>\n",
       "\t<tr><td>-0.7024238</td><td>0</td><td>-0.2</td><td>1</td><td>-0.7024238</td><td>1</td></tr>\n",
       "\t<tr><td>-0.4299048</td><td>0</td><td> 0.0</td><td>2</td><td>-0.4299048</td><td>3</td></tr>\n",
       "\t<tr><td>-0.4736265</td><td>0</td><td> 0.0</td><td>2</td><td>-0.4736265</td><td>3</td></tr>\n",
       "\t<tr><td>-0.5086862</td><td>0</td><td> 0.0</td><td>2</td><td>-0.5086862</td><td>3</td></tr>\n",
       "\t<tr><td>-0.4704420</td><td>0</td><td> 0.0</td><td>2</td><td>-0.4704420</td><td>3</td></tr>\n",
       "\t<tr><td>-0.4114521</td><td>0</td><td> 0.0</td><td>2</td><td>-0.4114521</td><td>3</td></tr>\n",
       "\t<tr><td>-0.4011800</td><td>0</td><td> 0.0</td><td>2</td><td>-0.4011800</td><td>3</td></tr>\n",
       "\t<tr><td>-0.4408450</td><td>0</td><td> 0.0</td><td>2</td><td>-0.4408450</td><td>3</td></tr>\n",
       "\t<tr><td>-0.4156922</td><td>0</td><td> 0.0</td><td>2</td><td>-0.4156922</td><td>3</td></tr>\n",
       "\t<tr><td>-0.6247978</td><td>0</td><td> 0.2</td><td>3</td><td>-0.6247978</td><td>5</td></tr>\n",
       "\t<tr><td>-0.6635245</td><td>0</td><td> 0.2</td><td>3</td><td>-0.6635245</td><td>5</td></tr>\n",
       "\t<tr><td>-0.6499216</td><td>0</td><td> 0.2</td><td>3</td><td>-0.6499216</td><td>5</td></tr>\n",
       "\t<tr><td>-0.4161758</td><td>0</td><td> 0.2</td><td>3</td><td>-0.4161758</td><td>5</td></tr>\n",
       "\t<tr><td>-0.4866479</td><td>0</td><td> 0.2</td><td>3</td><td>-0.4866479</td><td>5</td></tr>\n",
       "\t<tr><td>-0.5925361</td><td>0</td><td> 0.2</td><td>3</td><td>-0.5925361</td><td>5</td></tr>\n",
       "\t<tr><td>-0.4302480</td><td>0</td><td> 0.2</td><td>3</td><td>-0.4302480</td><td>5</td></tr>\n",
       "\t<tr><td>-0.4684850</td><td>0</td><td> 0.2</td><td>3</td><td>-0.4684850</td><td>5</td></tr>\n",
       "\t<tr><td>-0.2574544</td><td>1</td><td> 0.8</td><td>4</td><td>-0.2574544</td><td>2</td></tr>\n",
       "\t<tr><td>-0.2195233</td><td>1</td><td> 0.8</td><td>4</td><td>-0.2195233</td><td>2</td></tr>\n",
       "\t<tr><td>-0.2159915</td><td>1</td><td> 0.8</td><td>4</td><td>-0.2159915</td><td>2</td></tr>\n",
       "\t<tr><td>-0.2818414</td><td>1</td><td> 0.8</td><td>4</td><td>-0.2818414</td><td>2</td></tr>\n",
       "\t<tr><td>-0.1897506</td><td>1</td><td> 0.8</td><td>4</td><td>-0.1897506</td><td>2</td></tr>\n",
       "\t<tr><td>-0.2979314</td><td>1</td><td> 0.8</td><td>4</td><td>-0.2979314</td><td>2</td></tr>\n",
       "\t<tr><td>⋮</td><td>⋮</td><td>⋮</td><td>⋮</td><td>⋮</td><td>⋮</td></tr>\n",
       "\t<tr><td>0.91389155</td><td>4</td><td>4.2</td><td>17</td><td>0.9138915</td><td>4</td></tr>\n",
       "\t<tr><td>0.78325478</td><td>4</td><td>4.2</td><td>17</td><td>0.7832548</td><td>4</td></tr>\n",
       "\t<tr><td>0.94188247</td><td>4</td><td>4.2</td><td>17</td><td>0.9418825</td><td>4</td></tr>\n",
       "\t<tr><td>0.89700377</td><td>4</td><td>4.2</td><td>17</td><td>0.8970038</td><td>4</td></tr>\n",
       "\t<tr><td>0.88866086</td><td>4</td><td>4.2</td><td>17</td><td>0.8886609</td><td>4</td></tr>\n",
       "\t<tr><td>0.95626729</td><td>4</td><td>4.2</td><td>17</td><td>0.9562673</td><td>4</td></tr>\n",
       "\t<tr><td>1.77145254</td><td>5</td><td>4.8</td><td>18</td><td>1.7714525</td><td>5</td></tr>\n",
       "\t<tr><td>1.69627340</td><td>5</td><td>4.8</td><td>18</td><td>1.6962734</td><td>5</td></tr>\n",
       "\t<tr><td>1.99184148</td><td>5</td><td>4.8</td><td>18</td><td>1.9918415</td><td>5</td></tr>\n",
       "\t<tr><td>1.81326876</td><td>5</td><td>4.8</td><td>18</td><td>1.8132688</td><td>5</td></tr>\n",
       "\t<tr><td>1.95481219</td><td>5</td><td>4.8</td><td>18</td><td>1.9548122</td><td>5</td></tr>\n",
       "\t<tr><td>1.86324701</td><td>5</td><td>4.8</td><td>18</td><td>1.8632470</td><td>5</td></tr>\n",
       "\t<tr><td>1.93695292</td><td>5</td><td>4.8</td><td>18</td><td>1.9369529</td><td>5</td></tr>\n",
       "\t<tr><td>1.97745208</td><td>5</td><td>4.8</td><td>18</td><td>1.9774521</td><td>5</td></tr>\n",
       "\t<tr><td>1.75649888</td><td>5</td><td>5.0</td><td>19</td><td>1.7564989</td><td>5</td></tr>\n",
       "\t<tr><td>1.63819000</td><td>5</td><td>5.0</td><td>19</td><td>1.6381900</td><td>5</td></tr>\n",
       "\t<tr><td>2.00000000</td><td>5</td><td>5.0</td><td>19</td><td>2.0000000</td><td>5</td></tr>\n",
       "\t<tr><td>1.77554837</td><td>5</td><td>5.0</td><td>19</td><td>1.7755484</td><td>5</td></tr>\n",
       "\t<tr><td>1.98957751</td><td>5</td><td>5.0</td><td>19</td><td>1.9895775</td><td>5</td></tr>\n",
       "\t<tr><td>1.85516287</td><td>5</td><td>5.0</td><td>19</td><td>1.8551629</td><td>5</td></tr>\n",
       "\t<tr><td>1.95893198</td><td>5</td><td>5.0</td><td>19</td><td>1.9589320</td><td>5</td></tr>\n",
       "\t<tr><td>2.00000000</td><td>5</td><td>5.0</td><td>19</td><td>2.0000000</td><td>5</td></tr>\n",
       "\t<tr><td>0.24708345</td><td>5</td><td>5.2</td><td>20</td><td>       NA</td><td>5</td></tr>\n",
       "\t<tr><td>0.07141175</td><td>5</td><td>5.2</td><td>20</td><td>       NA</td><td>5</td></tr>\n",
       "\t<tr><td>0.50530001</td><td>5</td><td>5.2</td><td>20</td><td>       NA</td><td>5</td></tr>\n",
       "\t<tr><td>0.31287695</td><td>5</td><td>5.2</td><td>20</td><td>       NA</td><td>5</td></tr>\n",
       "\t<tr><td>0.42418282</td><td>5</td><td>5.2</td><td>20</td><td>       NA</td><td>5</td></tr>\n",
       "\t<tr><td>0.28477791</td><td>5</td><td>5.2</td><td>20</td><td>       NA</td><td>5</td></tr>\n",
       "\t<tr><td>0.35653125</td><td>5</td><td>5.2</td><td>20</td><td>       NA</td><td>5</td></tr>\n",
       "\t<tr><td>0.46392127</td><td>5</td><td>5.2</td><td>20</td><td>       NA</td><td>5</td></tr>\n",
       "</tbody>\n",
       "</table>\n"
      ],
      "text/latex": [
       "A data.frame: 168 × 6\n",
       "\\begin{tabular}{llllll}\n",
       " S & Concentration & Concentration\\_for\\_replicate\\_jitter & Flask & S\\_without\\_outliers & Start\\_date\\\\\n",
       " <dbl> & <int> & <dbl> & <fct> & <dbl> & <int>\\\\\n",
       "\\hline\n",
       "\t -0.4034751 & 0 & -0.2 & 1 & -0.4034751 & 1\\\\\n",
       "\t -0.3770216 & 0 & -0.2 & 1 & -0.3770216 & 1\\\\\n",
       "\t -0.4237309 & 0 & -0.2 & 1 & -0.4237309 & 1\\\\\n",
       "\t -0.4144511 & 0 & -0.2 & 1 & -0.4144511 & 1\\\\\n",
       "\t -0.5338247 & 0 & -0.2 & 1 & -0.5338247 & 1\\\\\n",
       "\t -0.4781439 & 0 & -0.2 & 1 & -0.4781439 & 1\\\\\n",
       "\t -0.5215638 & 0 & -0.2 & 1 & -0.5215638 & 1\\\\\n",
       "\t -0.7024238 & 0 & -0.2 & 1 & -0.7024238 & 1\\\\\n",
       "\t -0.4299048 & 0 &  0.0 & 2 & -0.4299048 & 3\\\\\n",
       "\t -0.4736265 & 0 &  0.0 & 2 & -0.4736265 & 3\\\\\n",
       "\t -0.5086862 & 0 &  0.0 & 2 & -0.5086862 & 3\\\\\n",
       "\t -0.4704420 & 0 &  0.0 & 2 & -0.4704420 & 3\\\\\n",
       "\t -0.4114521 & 0 &  0.0 & 2 & -0.4114521 & 3\\\\\n",
       "\t -0.4011800 & 0 &  0.0 & 2 & -0.4011800 & 3\\\\\n",
       "\t -0.4408450 & 0 &  0.0 & 2 & -0.4408450 & 3\\\\\n",
       "\t -0.4156922 & 0 &  0.0 & 2 & -0.4156922 & 3\\\\\n",
       "\t -0.6247978 & 0 &  0.2 & 3 & -0.6247978 & 5\\\\\n",
       "\t -0.6635245 & 0 &  0.2 & 3 & -0.6635245 & 5\\\\\n",
       "\t -0.6499216 & 0 &  0.2 & 3 & -0.6499216 & 5\\\\\n",
       "\t -0.4161758 & 0 &  0.2 & 3 & -0.4161758 & 5\\\\\n",
       "\t -0.4866479 & 0 &  0.2 & 3 & -0.4866479 & 5\\\\\n",
       "\t -0.5925361 & 0 &  0.2 & 3 & -0.5925361 & 5\\\\\n",
       "\t -0.4302480 & 0 &  0.2 & 3 & -0.4302480 & 5\\\\\n",
       "\t -0.4684850 & 0 &  0.2 & 3 & -0.4684850 & 5\\\\\n",
       "\t -0.2574544 & 1 &  0.8 & 4 & -0.2574544 & 2\\\\\n",
       "\t -0.2195233 & 1 &  0.8 & 4 & -0.2195233 & 2\\\\\n",
       "\t -0.2159915 & 1 &  0.8 & 4 & -0.2159915 & 2\\\\\n",
       "\t -0.2818414 & 1 &  0.8 & 4 & -0.2818414 & 2\\\\\n",
       "\t -0.1897506 & 1 &  0.8 & 4 & -0.1897506 & 2\\\\\n",
       "\t -0.2979314 & 1 &  0.8 & 4 & -0.2979314 & 2\\\\\n",
       "\t ⋮ & ⋮ & ⋮ & ⋮ & ⋮ & ⋮\\\\\n",
       "\t 0.91389155 & 4 & 4.2 & 17 & 0.9138915 & 4\\\\\n",
       "\t 0.78325478 & 4 & 4.2 & 17 & 0.7832548 & 4\\\\\n",
       "\t 0.94188247 & 4 & 4.2 & 17 & 0.9418825 & 4\\\\\n",
       "\t 0.89700377 & 4 & 4.2 & 17 & 0.8970038 & 4\\\\\n",
       "\t 0.88866086 & 4 & 4.2 & 17 & 0.8886609 & 4\\\\\n",
       "\t 0.95626729 & 4 & 4.2 & 17 & 0.9562673 & 4\\\\\n",
       "\t 1.77145254 & 5 & 4.8 & 18 & 1.7714525 & 5\\\\\n",
       "\t 1.69627340 & 5 & 4.8 & 18 & 1.6962734 & 5\\\\\n",
       "\t 1.99184148 & 5 & 4.8 & 18 & 1.9918415 & 5\\\\\n",
       "\t 1.81326876 & 5 & 4.8 & 18 & 1.8132688 & 5\\\\\n",
       "\t 1.95481219 & 5 & 4.8 & 18 & 1.9548122 & 5\\\\\n",
       "\t 1.86324701 & 5 & 4.8 & 18 & 1.8632470 & 5\\\\\n",
       "\t 1.93695292 & 5 & 4.8 & 18 & 1.9369529 & 5\\\\\n",
       "\t 1.97745208 & 5 & 4.8 & 18 & 1.9774521 & 5\\\\\n",
       "\t 1.75649888 & 5 & 5.0 & 19 & 1.7564989 & 5\\\\\n",
       "\t 1.63819000 & 5 & 5.0 & 19 & 1.6381900 & 5\\\\\n",
       "\t 2.00000000 & 5 & 5.0 & 19 & 2.0000000 & 5\\\\\n",
       "\t 1.77554837 & 5 & 5.0 & 19 & 1.7755484 & 5\\\\\n",
       "\t 1.98957751 & 5 & 5.0 & 19 & 1.9895775 & 5\\\\\n",
       "\t 1.85516287 & 5 & 5.0 & 19 & 1.8551629 & 5\\\\\n",
       "\t 1.95893198 & 5 & 5.0 & 19 & 1.9589320 & 5\\\\\n",
       "\t 2.00000000 & 5 & 5.0 & 19 & 2.0000000 & 5\\\\\n",
       "\t 0.24708345 & 5 & 5.2 & 20 &        NA & 5\\\\\n",
       "\t 0.07141175 & 5 & 5.2 & 20 &        NA & 5\\\\\n",
       "\t 0.50530001 & 5 & 5.2 & 20 &        NA & 5\\\\\n",
       "\t 0.31287695 & 5 & 5.2 & 20 &        NA & 5\\\\\n",
       "\t 0.42418282 & 5 & 5.2 & 20 &        NA & 5\\\\\n",
       "\t 0.28477791 & 5 & 5.2 & 20 &        NA & 5\\\\\n",
       "\t 0.35653125 & 5 & 5.2 & 20 &        NA & 5\\\\\n",
       "\t 0.46392127 & 5 & 5.2 & 20 &        NA & 5\\\\\n",
       "\\end{tabular}\n"
      ],
      "text/markdown": [
       "\n",
       "A data.frame: 168 × 6\n",
       "\n",
       "| S &lt;dbl&gt; | Concentration &lt;int&gt; | Concentration_for_replicate_jitter &lt;dbl&gt; | Flask &lt;fct&gt; | S_without_outliers &lt;dbl&gt; | Start_date &lt;int&gt; |\n",
       "|---|---|---|---|---|---|\n",
       "| -0.4034751 | 0 | -0.2 | 1 | -0.4034751 | 1 |\n",
       "| -0.3770216 | 0 | -0.2 | 1 | -0.3770216 | 1 |\n",
       "| -0.4237309 | 0 | -0.2 | 1 | -0.4237309 | 1 |\n",
       "| -0.4144511 | 0 | -0.2 | 1 | -0.4144511 | 1 |\n",
       "| -0.5338247 | 0 | -0.2 | 1 | -0.5338247 | 1 |\n",
       "| -0.4781439 | 0 | -0.2 | 1 | -0.4781439 | 1 |\n",
       "| -0.5215638 | 0 | -0.2 | 1 | -0.5215638 | 1 |\n",
       "| -0.7024238 | 0 | -0.2 | 1 | -0.7024238 | 1 |\n",
       "| -0.4299048 | 0 |  0.0 | 2 | -0.4299048 | 3 |\n",
       "| -0.4736265 | 0 |  0.0 | 2 | -0.4736265 | 3 |\n",
       "| -0.5086862 | 0 |  0.0 | 2 | -0.5086862 | 3 |\n",
       "| -0.4704420 | 0 |  0.0 | 2 | -0.4704420 | 3 |\n",
       "| -0.4114521 | 0 |  0.0 | 2 | -0.4114521 | 3 |\n",
       "| -0.4011800 | 0 |  0.0 | 2 | -0.4011800 | 3 |\n",
       "| -0.4408450 | 0 |  0.0 | 2 | -0.4408450 | 3 |\n",
       "| -0.4156922 | 0 |  0.0 | 2 | -0.4156922 | 3 |\n",
       "| -0.6247978 | 0 |  0.2 | 3 | -0.6247978 | 5 |\n",
       "| -0.6635245 | 0 |  0.2 | 3 | -0.6635245 | 5 |\n",
       "| -0.6499216 | 0 |  0.2 | 3 | -0.6499216 | 5 |\n",
       "| -0.4161758 | 0 |  0.2 | 3 | -0.4161758 | 5 |\n",
       "| -0.4866479 | 0 |  0.2 | 3 | -0.4866479 | 5 |\n",
       "| -0.5925361 | 0 |  0.2 | 3 | -0.5925361 | 5 |\n",
       "| -0.4302480 | 0 |  0.2 | 3 | -0.4302480 | 5 |\n",
       "| -0.4684850 | 0 |  0.2 | 3 | -0.4684850 | 5 |\n",
       "| -0.2574544 | 1 |  0.8 | 4 | -0.2574544 | 2 |\n",
       "| -0.2195233 | 1 |  0.8 | 4 | -0.2195233 | 2 |\n",
       "| -0.2159915 | 1 |  0.8 | 4 | -0.2159915 | 2 |\n",
       "| -0.2818414 | 1 |  0.8 | 4 | -0.2818414 | 2 |\n",
       "| -0.1897506 | 1 |  0.8 | 4 | -0.1897506 | 2 |\n",
       "| -0.2979314 | 1 |  0.8 | 4 | -0.2979314 | 2 |\n",
       "| ⋮ | ⋮ | ⋮ | ⋮ | ⋮ | ⋮ |\n",
       "| 0.91389155 | 4 | 4.2 | 17 | 0.9138915 | 4 |\n",
       "| 0.78325478 | 4 | 4.2 | 17 | 0.7832548 | 4 |\n",
       "| 0.94188247 | 4 | 4.2 | 17 | 0.9418825 | 4 |\n",
       "| 0.89700377 | 4 | 4.2 | 17 | 0.8970038 | 4 |\n",
       "| 0.88866086 | 4 | 4.2 | 17 | 0.8886609 | 4 |\n",
       "| 0.95626729 | 4 | 4.2 | 17 | 0.9562673 | 4 |\n",
       "| 1.77145254 | 5 | 4.8 | 18 | 1.7714525 | 5 |\n",
       "| 1.69627340 | 5 | 4.8 | 18 | 1.6962734 | 5 |\n",
       "| 1.99184148 | 5 | 4.8 | 18 | 1.9918415 | 5 |\n",
       "| 1.81326876 | 5 | 4.8 | 18 | 1.8132688 | 5 |\n",
       "| 1.95481219 | 5 | 4.8 | 18 | 1.9548122 | 5 |\n",
       "| 1.86324701 | 5 | 4.8 | 18 | 1.8632470 | 5 |\n",
       "| 1.93695292 | 5 | 4.8 | 18 | 1.9369529 | 5 |\n",
       "| 1.97745208 | 5 | 4.8 | 18 | 1.9774521 | 5 |\n",
       "| 1.75649888 | 5 | 5.0 | 19 | 1.7564989 | 5 |\n",
       "| 1.63819000 | 5 | 5.0 | 19 | 1.6381900 | 5 |\n",
       "| 2.00000000 | 5 | 5.0 | 19 | 2.0000000 | 5 |\n",
       "| 1.77554837 | 5 | 5.0 | 19 | 1.7755484 | 5 |\n",
       "| 1.98957751 | 5 | 5.0 | 19 | 1.9895775 | 5 |\n",
       "| 1.85516287 | 5 | 5.0 | 19 | 1.8551629 | 5 |\n",
       "| 1.95893198 | 5 | 5.0 | 19 | 1.9589320 | 5 |\n",
       "| 2.00000000 | 5 | 5.0 | 19 | 2.0000000 | 5 |\n",
       "| 0.24708345 | 5 | 5.2 | 20 |        NA | 5 |\n",
       "| 0.07141175 | 5 | 5.2 | 20 |        NA | 5 |\n",
       "| 0.50530001 | 5 | 5.2 | 20 |        NA | 5 |\n",
       "| 0.31287695 | 5 | 5.2 | 20 |        NA | 5 |\n",
       "| 0.42418282 | 5 | 5.2 | 20 |        NA | 5 |\n",
       "| 0.28477791 | 5 | 5.2 | 20 |        NA | 5 |\n",
       "| 0.35653125 | 5 | 5.2 | 20 |        NA | 5 |\n",
       "| 0.46392127 | 5 | 5.2 | 20 |        NA | 5 |\n",
       "\n"
      ],
      "text/plain": [
       "    S          Concentration Concentration_for_replicate_jitter Flask\n",
       "1   -0.4034751 0             -0.2                               1    \n",
       "2   -0.3770216 0             -0.2                               1    \n",
       "3   -0.4237309 0             -0.2                               1    \n",
       "4   -0.4144511 0             -0.2                               1    \n",
       "5   -0.5338247 0             -0.2                               1    \n",
       "6   -0.4781439 0             -0.2                               1    \n",
       "7   -0.5215638 0             -0.2                               1    \n",
       "8   -0.7024238 0             -0.2                               1    \n",
       "9   -0.4299048 0              0.0                               2    \n",
       "10  -0.4736265 0              0.0                               2    \n",
       "11  -0.5086862 0              0.0                               2    \n",
       "12  -0.4704420 0              0.0                               2    \n",
       "13  -0.4114521 0              0.0                               2    \n",
       "14  -0.4011800 0              0.0                               2    \n",
       "15  -0.4408450 0              0.0                               2    \n",
       "16  -0.4156922 0              0.0                               2    \n",
       "17  -0.6247978 0              0.2                               3    \n",
       "18  -0.6635245 0              0.2                               3    \n",
       "19  -0.6499216 0              0.2                               3    \n",
       "20  -0.4161758 0              0.2                               3    \n",
       "21  -0.4866479 0              0.2                               3    \n",
       "22  -0.5925361 0              0.2                               3    \n",
       "23  -0.4302480 0              0.2                               3    \n",
       "24  -0.4684850 0              0.2                               3    \n",
       "25  -0.2574544 1              0.8                               4    \n",
       "26  -0.2195233 1              0.8                               4    \n",
       "27  -0.2159915 1              0.8                               4    \n",
       "28  -0.2818414 1              0.8                               4    \n",
       "29  -0.1897506 1              0.8                               4    \n",
       "30  -0.2979314 1              0.8                               4    \n",
       "⋮   ⋮          ⋮             ⋮                                  ⋮    \n",
       "139 0.91389155 4             4.2                                17   \n",
       "140 0.78325478 4             4.2                                17   \n",
       "141 0.94188247 4             4.2                                17   \n",
       "142 0.89700377 4             4.2                                17   \n",
       "143 0.88866086 4             4.2                                17   \n",
       "144 0.95626729 4             4.2                                17   \n",
       "145 1.77145254 5             4.8                                18   \n",
       "146 1.69627340 5             4.8                                18   \n",
       "147 1.99184148 5             4.8                                18   \n",
       "148 1.81326876 5             4.8                                18   \n",
       "149 1.95481219 5             4.8                                18   \n",
       "150 1.86324701 5             4.8                                18   \n",
       "151 1.93695292 5             4.8                                18   \n",
       "152 1.97745208 5             4.8                                18   \n",
       "153 1.75649888 5             5.0                                19   \n",
       "154 1.63819000 5             5.0                                19   \n",
       "155 2.00000000 5             5.0                                19   \n",
       "156 1.77554837 5             5.0                                19   \n",
       "157 1.98957751 5             5.0                                19   \n",
       "158 1.85516287 5             5.0                                19   \n",
       "159 1.95893198 5             5.0                                19   \n",
       "160 2.00000000 5             5.0                                19   \n",
       "161 0.24708345 5             5.2                                20   \n",
       "162 0.07141175 5             5.2                                20   \n",
       "163 0.50530001 5             5.2                                20   \n",
       "164 0.31287695 5             5.2                                20   \n",
       "165 0.42418282 5             5.2                                20   \n",
       "166 0.28477791 5             5.2                                20   \n",
       "167 0.35653125 5             5.2                                20   \n",
       "168 0.46392127 5             5.2                                20   \n",
       "    S_without_outliers Start_date\n",
       "1   -0.4034751         1         \n",
       "2   -0.3770216         1         \n",
       "3   -0.4237309         1         \n",
       "4   -0.4144511         1         \n",
       "5   -0.5338247         1         \n",
       "6   -0.4781439         1         \n",
       "7   -0.5215638         1         \n",
       "8   -0.7024238         1         \n",
       "9   -0.4299048         3         \n",
       "10  -0.4736265         3         \n",
       "11  -0.5086862         3         \n",
       "12  -0.4704420         3         \n",
       "13  -0.4114521         3         \n",
       "14  -0.4011800         3         \n",
       "15  -0.4408450         3         \n",
       "16  -0.4156922         3         \n",
       "17  -0.6247978         5         \n",
       "18  -0.6635245         5         \n",
       "19  -0.6499216         5         \n",
       "20  -0.4161758         5         \n",
       "21  -0.4866479         5         \n",
       "22  -0.5925361         5         \n",
       "23  -0.4302480         5         \n",
       "24  -0.4684850         5         \n",
       "25  -0.2574544         2         \n",
       "26  -0.2195233         2         \n",
       "27  -0.2159915         2         \n",
       "28  -0.2818414         2         \n",
       "29  -0.1897506         2         \n",
       "30  -0.2979314         2         \n",
       "⋮   ⋮                  ⋮         \n",
       "139 0.9138915          4         \n",
       "140 0.7832548          4         \n",
       "141 0.9418825          4         \n",
       "142 0.8970038          4         \n",
       "143 0.8886609          4         \n",
       "144 0.9562673          4         \n",
       "145 1.7714525          5         \n",
       "146 1.6962734          5         \n",
       "147 1.9918415          5         \n",
       "148 1.8132688          5         \n",
       "149 1.9548122          5         \n",
       "150 1.8632470          5         \n",
       "151 1.9369529          5         \n",
       "152 1.9774521          5         \n",
       "153 1.7564989          5         \n",
       "154 1.6381900          5         \n",
       "155 2.0000000          5         \n",
       "156 1.7755484          5         \n",
       "157 1.9895775          5         \n",
       "158 1.8551629          5         \n",
       "159 1.9589320          5         \n",
       "160 2.0000000          5         \n",
       "161        NA          5         \n",
       "162        NA          5         \n",
       "163        NA          5         \n",
       "164        NA          5         \n",
       "165        NA          5         \n",
       "166        NA          5         \n",
       "167        NA          5         \n",
       "168        NA          5         "
      ]
     },
     "metadata": {},
     "output_type": "display_data"
    }
   ],
   "source": [
    "data<- read.csv(\"Supplementary Data File 24- Combined Mutant Fitness Data.csv\", header = TRUE, sep = \",\", stringsAsFactors = FALSE)\n",
    "data$Flask <- factor(data$Flask)\n",
    "data"
   ]
  },
  {
   "cell_type": "markdown",
   "id": "53cc29a5-bc28-4e0c-949b-cfdc931ebe47",
   "metadata": {},
   "source": [
    "# Least Means Sequared Estimators"
   ]
  },
  {
   "cell_type": "markdown",
   "id": "e646b601-58e3-4921-93c0-d38d5b5858e9",
   "metadata": {},
   "source": [
    "## Outliers removed"
   ]
  },
  {
   "cell_type": "code",
   "execution_count": 3,
   "id": "51f60160-2c35-480c-b735-de9189484741",
   "metadata": {
    "tags": []
   },
   "outputs": [
    {
     "name": "stdout",
     "output_type": "stream",
     "text": [
      " Concentration emmean     SE   df lower.CL upper.CL\n",
      "             0 -0.665 0.0833 16.0   -0.841  -0.4882\n",
      "             1 -0.229 0.0614 16.0   -0.360  -0.0991\n",
      "             2  0.206 0.0478 16.0    0.105   0.3075\n",
      "             3  0.642 0.0497 16.0    0.536   0.7470\n",
      "             4  1.077 0.0659 16.1    0.938   1.2168\n",
      "             5  1.513 0.0888 16.1    1.324   1.7009\n",
      "\n",
      "Degrees-of-freedom method: kenward-roger \n",
      "Confidence level used: 0.95 \n"
     ]
    }
   ],
   "source": [
    "data_lm <- lmer(S_without_outliers ~ Concentration + (1|Flask), data = data)\n",
    "emm_results <- emmeans(data_lm, ~Concentration, at = list(Concentration = c(0,1,2,3,4,5)) )\n",
    "\n",
    "print(emm_results)"
   ]
  },
  {
   "cell_type": "markdown",
   "id": "b52297c1-e156-4534-8d0e-9a9d42dffc4c",
   "metadata": {},
   "source": [
    "## Outliers present"
   ]
  },
  {
   "cell_type": "code",
   "execution_count": 4,
   "id": "42189b54-ca4c-4a98-b0de-c2ab2f9f3d4d",
   "metadata": {
    "tags": []
   },
   "outputs": [
    {
     "name": "stdout",
     "output_type": "stream",
     "text": [
      " Concentration emmean     SE df lower.CL upper.CL\n",
      "             3  0.524 0.0785 18    0.359    0.689\n",
      "             5  1.275 0.1367 18    0.988    1.562\n",
      "\n",
      "Degrees-of-freedom method: kenward-roger \n",
      "Confidence level used: 0.95 \n"
     ]
    }
   ],
   "source": [
    "data_lm <- lmer(S ~ Concentration + (1|Flask), data = data)\n",
    "emm_results <- emmeans(data_lm, ~Concentration, at = list(Concentration = c(3,5)) )\n",
    "\n",
    "print(emm_results)"
   ]
  },
  {
   "cell_type": "markdown",
   "id": "c569a88a-7225-4619-8cd5-70fadff9fef7",
   "metadata": {},
   "source": [
    "## Confidence intervals for plotting (all data)"
   ]
  },
  {
   "cell_type": "code",
   "execution_count": 61,
   "id": "065e3980-7989-4fcf-b3cf-4f4576360df5",
   "metadata": {
    "tags": []
   },
   "outputs": [],
   "source": [
    "Confidence_intervals_all_data <- data.frame(\n",
    "  Concentration = 0:5,\n",
    "  lower_limits = c(-0.841,-0.360,0.105,0.536,0.938,1.324),\n",
    "  upper_limits = c(-0.4882,0.0991,0.3075,0.7470,1.2168,1.7009))\n",
    "\n",
    "\n",
    "#Confidence_intervals_no_outliers"
   ]
  },
  {
   "cell_type": "markdown",
   "id": "7000486a-954c-45fd-8595-b4bc1bee18f1",
   "metadata": {},
   "source": [
    "## Confidence intervals for plotting only outliers"
   ]
  },
  {
   "cell_type": "code",
   "execution_count": 70,
   "id": "a58422a2-68df-4c6c-8ac6-3cd521c0d0f2",
   "metadata": {
    "tags": []
   },
   "outputs": [],
   "source": [
    "Confidence_intervals_only_ouliers <- data.frame(\n",
    "  Concentration = c(3, 5),\n",
    "  lower_limits = c(0.359,0.988),\n",
    "  upper_limits = c(0.689,1.562))"
   ]
  },
  {
   "cell_type": "markdown",
   "id": "ef92fe45-5939-436f-9a45-04de01dff38b",
   "metadata": {},
   "source": [
    "# Model testing"
   ]
  },
  {
   "cell_type": "code",
   "execution_count": 5,
   "id": "0b877da8-66f7-4254-b9c3-1356f92c0490",
   "metadata": {
    "tags": []
   },
   "outputs": [
    {
     "data": {
      "text/plain": [
       "Linear mixed model fit by REML. t-tests use Satterthwaite's method [\n",
       "lmerModLmerTest]\n",
       "Formula: S_without_outliers ~ Concentration + (1 | Flask)\n",
       "   Data: data\n",
       "\n",
       "REML criterion at convergence: -145.8\n",
       "\n",
       "Scaled residuals: \n",
       "    Min      1Q  Median      3Q     Max \n",
       "-3.7971 -0.3522  0.0433  0.5511  2.2345 \n",
       "\n",
       "Random effects:\n",
       " Groups   Name        Variance Std.Dev.\n",
       " Flask    (Intercept) 0.03703  0.1924  \n",
       " Residual             0.01481  0.1217  \n",
       "Number of obs: 152, groups:  Flask, 18\n",
       "\n",
       "Fixed effects:\n",
       "              Estimate Std. Error       df t value Pr(>|t|)    \n",
       "(Intercept)   -0.66484    0.08331 15.97870   -7.98 5.78e-07 ***\n",
       "Concentration  0.43550    0.02898 16.02108   15.03 7.27e-11 ***\n",
       "---\n",
       "Signif. codes:  0 ‘***’ 0.001 ‘**’ 0.01 ‘*’ 0.05 ‘.’ 0.1 ‘ ’ 1\n",
       "\n",
       "Correlation of Fixed Effects:\n",
       "            (Intr)\n",
       "Concentratn -0.830"
      ]
     },
     "metadata": {},
     "output_type": "display_data"
    }
   ],
   "source": [
    "lm_test <- lmer(S_without_outliers ~ Concentration + (1|Flask), data=data)\n",
    "summary(lm_test)"
   ]
  },
  {
   "cell_type": "code",
   "execution_count": 72,
   "id": "8da75c36-2e0d-4391-99ef-42c15f23ce1a",
   "metadata": {
    "tags": []
   },
   "outputs": [],
   "source": [
    "black_dots <- data.frame(\n",
    "  X = c(0, 1, 2, 3, 4, 5),\n",
    "  Y = c(-0.616,-0.192,0.232,0.656,1.080,1.504))\n",
    "\n",
    "gray_dots <- data.frame(\n",
    "  X = c( 3, 5),\n",
    "  Y = c( 0.524, 1.275))"
   ]
  },
  {
   "cell_type": "markdown",
   "id": "490a7872-8017-40e3-bf7a-6de27f93b686",
   "metadata": {},
   "source": [
    "# Plotting The Data With LMS Confidence Intervals"
   ]
  },
  {
   "cell_type": "code",
   "execution_count": 74,
   "id": "e86035e0-3f11-467d-9447-fba0b640be34",
   "metadata": {
    "tags": []
   },
   "outputs": [
    {
     "name": "stderr",
     "output_type": "stream",
     "text": [
      "Warning message:\n",
      "“\u001b[1m\u001b[22mRemoved 16 rows containing non-finite outside the scale range\n",
      "(`stat_smooth()`).”\n",
      "Warning message:\n",
      "“\u001b[1m\u001b[22mRemoved 16 rows containing non-finite outside the scale range\n",
      "(`stat_smooth()`).”\n"
     ]
    },
    {
     "data": {
      "image/png": "iVBORw0KGgoAAAANSUhEUgAAA0gAAANICAYAAAD958/bAAAEDmlDQ1BrQ0dDb2xvclNwYWNl\nR2VuZXJpY1JHQgAAOI2NVV1oHFUUPpu5syskzoPUpqaSDv41lLRsUtGE2uj+ZbNt3CyTbLRB\nkMns3Z1pJjPj/KRpKT4UQRDBqOCT4P9bwSchaqvtiy2itFCiBIMo+ND6R6HSFwnruTOzu5O4\na73L3PnmnO9+595z7t4LkLgsW5beJQIsGq4t5dPis8fmxMQ6dMF90A190C0rjpUqlSYBG+PC\nv9rt7yDG3tf2t/f/Z+uuUEcBiN2F2Kw4yiLiZQD+FcWyXYAEQfvICddi+AnEO2ycIOISw7UA\nVxieD/Cyz5mRMohfRSwoqoz+xNuIB+cj9loEB3Pw2448NaitKSLLRck2q5pOI9O9g/t/tkXd\na8Tbg0+PszB9FN8DuPaXKnKW4YcQn1Xk3HSIry5ps8UQ/2W5aQnxIwBdu7yFcgrxPsRjVXu8\nHOh0qao30cArp9SZZxDfg3h1wTzKxu5E/LUxX5wKdX5SnAzmDx4A4OIqLbB69yMesE1pKojL\njVdoNsfyiPi45hZmAn3uLWdpOtfQOaVmikEs7ovj8hFWpz7EV6mel0L9Xy23FMYlPYZenAx0\nyDB1/PX6dledmQjikjkXCxqMJS9WtfFCyH9XtSekEF+2dH+P4tzITduTygGfv58a5VCTH5Pt\nXD7EFZiNyUDBhHnsFTBgE0SQIA9pfFtgo6cKGuhooeilaKH41eDs38Ip+f4At1Rq/sjr6NEw\nQqb/I/DQqsLvaFUjvAx+eWirddAJZnAj1DFJL0mSg/gcIpPkMBkhoyCSJ8lTZIxk0TpKDjXH\nliJzZPO50dR5ASNSnzeLvIvod0HG/mdkmOC0z8VKnzcQ2M/Yz2vKldduXjp9bleLu0ZWn7vW\nc+l0JGcaai10yNrUnXLP/8Jf59ewX+c3Wgz+B34Df+vbVrc16zTMVgp9um9bxEfzPU5kPqUt\nVWxhs6OiWTVW+gIfywB9uXi7CGcGW/zk98k/kmvJ95IfJn/j3uQ+4c5zn3Kfcd+AyF3gLnJf\ncl9xH3OfR2rUee80a+6vo7EK5mmXUdyfQlrYLTwoZIU9wsPCZEtP6BWGhAlhL3p2N6sTjRdd\nuwbHsG9kq32sgBepc+xurLPW4T9URpYGJ3ym4+8zA05u44QjST8ZIoVtu3qE7fWmdn5LPdqv\ngcZz8Ww8BWJ8X3w0PhQ/wnCDGd+LvlHs8dRy6bLLDuKMaZ20tZrqisPJ5ONiCq8yKhYM5cCg\nKOu66Lsc0aYOtZdo5QCwezI4wm9J/v0X23mlZXOfBjj8Jzv3WrY5D+CsA9D7aMs2gGfjve8A\nrD6mePZSeCfEYt8CONWDw8FXTxrPqx/r9Vt4biXeANh8vV7/+/16ffMD1N8AuKD/A/8leAvF\nY9bLAAAAOGVYSWZNTQAqAAAACAABh2kABAAAAAEAAAAaAAAAAAACoAIABAAAAAEAAANIoAMA\nBAAAAAEAAANIAAAAAN/ryxkAAEAASURBVHgB7N0JfBzXfeD5f1VfuAGC933fFKmDlGTdliVF\nm4nlxI7HzuFPsp6s7V0n0SRrb2acz2SSOOM4x2ecccaObI83HsceJ3YmEyfZxLJs6r5JkSIl\nUbzEA7xJkCBx9vn2/wpsdDdQ3V0AAQLo+j0ZRnXVq+tbDbD/eO/9n2O0CAUBBBBAAAEEEEAA\nAQQQQEBcDBBAAAEEEEAAAQQQQAABBAYFCJB4JyCAAAIIIIAAAggggAACVwUIkHgrIIAAAggg\ngAACCCCAAAJXBQiQeCsggAACCCCAAAIIIIAAAlcFCJB4KyCAAAIIIIAAAggggAACVwUIkHgr\nIIAAAggggAACCCCAAAJXBQiQeCsggAACCCCAAAIIIIAAAlcFCJB4KyCAAAIIIIAAAggggAAC\nVwWiYZQ4f/683HbbbdLX1yednZ3S1tYmLS0tNU+RzWa9e4xEIjV/r8Nv0M6HbL9cN3x/E7D3\nncvlxHGc0N4/zz6cz96+720J48+9vff8+97+7Iet5H/nhfXew/zs7WedMH7OsT/jYf+cZ3/u\nqz37JUuWyJNPPln1V2IoA6RMJiNHjhwZwrlw4YLYLwoCCCCAAAIIIIAAAgiEWyCUAZLfI1++\nfLm0t7f7baqZdel02ruXWCxWM/cU9EbsX9PsX1ai0fC95e292z8K2L+khvH+839Jr/ZXpaDv\npelUz967fd/bFpQw3r+997C2nNp7z/81NYwtaPZ3nn3Ph7EFyd67/b1vf9+H8f7tZ50wfs6x\n/zaF/XOefe+Xe/b79u3zeo4F/Tc8fJ8Wy8h87nOfkw9/+MNlttbG6tOnT3u/MGfPnl0bNzSK\nu7A/NF1dXTJr1qxR7FUbVe0vTNtCWl9f73UnrY27Cn4XAwMDkkwmpbW1NfhONVLTdiO+fPmy\n14W4sbGxRu4q+G10d3d7H5IbGhqC71QjNa9cuSK9vb0yc+ZMicfjNXJXwW/j4sWL0tzcXPbD\nUvAjTb+aduhAKpWSefPmhTJAOnv2rMydO3f6PbhxuOIzZ854fxCbM2fOOBxteh3C/lHI/tyX\n+4y7detW2blzZ+CbCt+AjMA0VEQAAQQQQAABBBBAAIGwCRAghe2Jc78IIIAAAggggAACCCBQ\nVoAAqSwNGxBAAAEEEEAAAQQQQCBsAgRIYXvi3C8CCCCAAAIIIIAAAgiUFSBAKkvDBgQQQAAB\nBBBAAAEEEAibAAFS2J4494sAAggggAACCCCAAAJlBQiQytKwAQEEEEAAAQQQQAABBMImQIAU\ntifO/SKAAAIIIIAAAggggEBZAQKksjRsQAABBBBAAAEEEEAAgbAJECCF7YlzvwgggAACCCCA\nAAIIIFBWgACpLA0bEEAAAQQQQAABBBBAIGwCBEhhe+LcLwIIIIAAAggggAACCJQVIEAqS8MG\nBBBAAAEEEEAAAQQQCJsAAVLYnjj3iwACCCCAAAIIIIAAAmUFCJDK0rABAQQQQAABBBBAAAEE\nwiZAgBS2J879IoAAAggggAACCCCAQFkBAqSyNGxAAAEEEEAAAQQQQACBsAkQIIXtiXO/CCCA\nAAIIIIAAAgggUFaAAKksDRsQQAABBBBAAAEEEEAgbAIESGF74twvAggggAACCCCAAAIIlBUg\nQCpLwwYEEEAAAQQQQAABBBAImwABUtieOPeLAAIIIIAAAggggAACZQUIkMrSsAEBBBBAAAEE\nEEAAAQTCJhCd6jfc19cne/fulWPHjsnChQtl06ZN0traOtUvm+tDAAEEEEAAAQQQQACBaSgw\npQOkb37zm/LpT39azp07N0Tb3Nwsf/AHfyC//uu/PrSOBQQQQAABBBBAAAEEwiaQy2Qk/Q9P\nSP8Tz4jsPyQZx5Wujeuk/uF7JfbwfeK6dBYby3tiygZITzzxhPzyL/+yLF26VD73uc/Je9/7\nXtm+fbt8+ctflkcffVRmzJghH/nIR8Zyz+yDAAIIIIAAAggggMC0FsgcPCLdv/F7knpjvzjR\nqJiII47eUfLICUn+0w8lfssWaf3i74k7f+60vs/JuPgpGyDZoMgYI1/5ylfkoYce8mxs97p3\nvetdcuutt8rnP/95AqTJeMdwTgQQQAABBBBAAIGqAqa7R9I790p679uS67wkbnOTRDaukdjN\nmyQyZ1bV/StVyHSclsu/9JuSPX1W3CULxMkZyeqwFHEciTTUi36IltSrr8vFjzwq7d99TNz2\ntkqHY9swgSkZIOVyOent7ZUNGzbIe97znpJL3rZtm6xdu1b2798v2WxWIpFIyXZeIIAAAggg\ngAACCCAwmQLp1/ZK7//712IuXhanoU6cRJ3kTp2VlAZM/d/9J6n/0Hul7qF7vIBmLNfZ/Tt/\nIplTZ8SZO1PMyTOS69XgKJsTowfLRiPiNDWIO3eWZG0r0x9+WVr/5DNjOU1o95mSAZLtL/nK\nK6/4PpSBgQE5ffq0LFu2jODIV4iVCCCAAAIIIIAAApMlkNqxR/q++HURHTcfXbOi5DLsiKCc\ntiz1feNvtC9cUuoeGewlVVKpyovM24ck/eyrIhp4mWMnB4OsRFwPbGwDkhZHz9ErTk+fuDNa\nJPWPP5TMpz8m0WtstapyWTW1eUoGSJWE/+iP/kiuXLkin/jEJ0ZUS+obbceOHSPWD19x4cKF\n4asko4PcUqnUiPW1tsJ2WwzDfQ5/bra10bZMhvHe7XvbljDfv33+YXz29r5tCfP9h/l3nn32\n6XTafgtdsb/v7L3b5x+2Yu/dFvs7zxn8tBwqgsn+mc9d7pa+r/0PrwXHaW+VrH0fXunRB6Lf\ntWXHdrMT2wVOxwX1aUuSrF0p7vLFo3pG/U+9KLn+fpFu/fc9Hhcnkk/EcPX97upYpLqESCYr\nWW3BEj1v8tlXJPfeB0Z1nulU2f47V+nZ538ugv5OmFYB0ne/+135/d//fVm9erX87u/+7ojn\ndurUKbnrrrtGrA+yoru7Wzo7O4NUndZ17BsoDPdZ7iGF+d7tHxDsV1hLmO/ddlm2X2EtYb53\n+wfFsJbLl/WDYYjLxYsXQ3v3k/pv/TMvizl3Xpxli0Te2i/yToeYpAar+p/R/7xkCovni7Ni\nia7Xf5e1dUd+4adH9azMsRMaHPVo1z0NtLQY7Vo3VDRGyuVf2wBZ/0hgtPvdlSPHRD8ADlWr\n1YVyzz7/B8N8oFTt/qdNgPSNb3xDPvaxj8ns2bPl+9//vtTXD74pim+wra1NPvWpTxWv8l3u\n6emRxx57rGRbIpGQxsbGknW19sJ+SLDdF/3sau1eh9+P/YGwH5DDeu/9+pemqGa4se/zsBXb\ngmZ/MYb13u37Pq5/YYzFYmF79EN/QQ/jvdvnbt/7dXV1oeyObrvj2/d9GFMc29/39t+8hoaG\nULYg2c86k/l5Ln3gqGQa1X7XPi9QMvrZ0m0q+nyZzog5ekIcTdrgrF8t7v4jEtdndbVvXKDf\n0ykNgDLanU5st7qiYuw6LY62IA0V++9+b7/EdV2shj/n2pYh+96373u/kv9dELRVdVoESLbV\n6D/+x/8oy5cvlx/84AeyZs0av3v3Un//yZ/8ie+24pV2DNPwAMmCtrS0FFerueV8gFTr9+n3\n4OwHBfsVxnu33UzsLw37ITGM928/KNkPi2G8dzvRtr13+yF5Mj8w+P1MXo91tmeATeRT7h/M\n63ENk3UO23Jkf+fZ524DhbCV/L2HMTi2v/Nt9zr7Oy/oh8Faen/Yf+8m8/f9ZW2tMR1nNDlD\nl7izZ458Bja5mHZ/y166Iu6BIxJduUSaY9pN7mprUJBn0bdwvlzWGEizemvJd6/T7tT6nzZU\niatzIeVLzuS8a2hcvEjqavhzrv1DaP59n7/34u/5pG75QKl4m99yQdBv6ySvs9GgnfPIBkc2\ne92LL75YNjia5Evl9AgggAACCCCAAAIhF3B6ByRnU29rcoRKAWpEt+cuXpLsBW1JGtYSVI0w\nsn6FONpKlevWzHXVSo8ma2hrEXfxgmo12V4kMGUDJNs8/NGPflS++MUvyk//9E/LU089JXPn\nMtFV0bNjEQEEEEAAAQQQQGAKCdhxRtqvW5txgnzE1pFJ2uKnTd2jugOnvV1im9YOjmvSFjNj\nE0BoICQ2GYR+2TFHxiaHsKm/tXt9VOu6GiRRggtM2S52doJYO+7oZ37mZ+R73/teKPtQB3+M\n1EQAAQQQQAABBBCYdAEbGGmXOaNdXG0Lkk237QUq+toGQrYrndOsY5I0cLHd4WxGOxvgOPHg\n40Sjq5ZJdKlmvtPsdennd3oZ8mymOqPntofM2uNd0cQNiZgk7rld3KULJbJ8yaTTTKcLmJIB\nks1A8ZnPDE5oZbPQfOADH/A1/da3viVNTZoukYIAAggggAACCCCAwCQLuI31EtW03ZkDh8X0\nDxRak2zgZFJibMB0rtNLwx1bvVzc9rbBOhI8QLKtQTENfFJ/9F8lsnCu5LT1yKYXdzStt55E\nnFhUIu0zxOi1ZDXjXcMnfmHU3fgmmXHSTz8lA6TnnntOurq6PJzt27eXRQrr/A5lQdiAAAII\nIIAAAgggMGkCrs5vJG/s1y5umq3OtuRosCL2ywZIXpY5bUnS9WKn3tRWH6etVZz6ulFfb65X\nu9PZVqdsRFuHZumhXEl50zm4Em/SVik9f+7yFS8wMj06ZxJlVAJBOkiO6oDjUfl973ufN9mT\nTdJQ6WvGjBnjcTqOgQACCCCAAAIIIIDANQtEdOLXzL5DEpk3W1uSlnjJFOyErTKg8xDquCA7\ngWt0iXZ5W7ZEMvsPaxa7paM+Z+7cBcm8vFsSD94tEe1uZ8cf5S7pvF/9eg4dk5TTyWFN34DE\nNqyVuLY0JX/07GA3v1GfKbw7TMkWpPA+Du4cAQQQQAABBBBAYNoK2LFGOgYppy04kdZmceP6\nUVsDF5s0wWsx0mkXvPmL+rRVR8chmbRtShpdyb5zXFuONH23pvGPbdkg0RVLJXfhomQuaNc9\nbamKzWofTDGeTx1uA6ojHV5ih9GdKby1CZDC++y5cwQQQAABBBBAAIFxFMi+eUBiN66XrLYO\nZQ5rIKPd6Yyj44LsHK6aQUFTJ0jEJmho1XFEt94o2UPHdNiQbtSEDkGLl/hB5zfKF5v0IWIT\nP8zWnlV6nMiwCWGNHtp0a5c8SmCBKdnFLvDVUxEBBBBAAAEEEEAAgSkikO3UeY00OYKxGesy\nGhyZrAZHNjoaLK4dPmJbmTRo8eppS5KXzCFfIcB3202v0hxLww9hQy+7DyW4AC1Iwa2oiQAC\nCCCAAAIIIIBAWQFXEy4kX39bTDIldjySq5nsjI4/MlkNityIuAkNbhrqNPNcn2R27NE5itaN\nOsNcZNF8b4y+6JyhVedbsl379Lx2H0pwAVqQgltREwEEEEAAAQQQQACBsgI2I5053ymRqxOz\n2tfujFaJzJqpqbfbvFYj2w3O1S5xXmpu27wzyoliIzqvUXT9KsmeOF32OvIbMsdPSWzrZm9M\nUn4d36sLECBVN6IGAggggAACCCCAAAJVBUw263Wvs98rFZulWVxHjG0FGm3RRAz1P/fTGme5\nktNgrFzJnjyjgViT1P/svypXhfVlBAiQysCwGgEEEEAAAQQQQACB0QjYlNux1Zp6u+uKdqvz\nD5K8KWwudklkySKbscHrgjeac9i6Nj14w6//73qOnGQPHvHOJ3Zsk53/SI+dPXBEu/LVS+Nv\n/Iq48+eM9vChr88YpNC/BQBAAAEEEEAAAQQQGBcBm0Vu+WIRHWeUPXh0MFmDLtuU3jY1t5eQ\nwY5PWjxfIutXi9HJXG2Xu7EUm+K75Q8+7c1zlHphp8iZc16rlCyYLwltNUrcf4e4V7v6jeX4\nYd6HACnMT597RwABBBBAAAEEEBg3gcjSRTo26IzEblgvkblzJPPOMW9Mksn0eQkV3PZWbwJZ\nd+E8yWnGu8icWaNO0lB8sa7OeVT/4fdJ/b9+r/QdfkccHc/UunzZmIOu4mOHeZkAKcxPn3tH\nAAEEEEAAAQQQGDeB2C03SOrJF3TCo5y4c2ZKXL+8liPNJufYVqRoZOhc2c4uSTx839Dra1rQ\ncUmOjjeyE8WOtUXqms5fYzszBqnGHii3gwACCCCAAAIIIDA5AlHt9hbbvF5bjo6Lzng0eBER\nDV7sPERFwVFOM9BF5s+WxL23T86FctaKAgRIFXnYiAACCCCAAAIIIIBAMAHbxa3+V35Oxxgt\nlOz+d0ZOAqstSdnDx0R0PqSmT/6y1+oT7MjUup4CdLG7ntqcCwEEEEAAAQQQQKCmBey4oOZ/\n/0np/18/kNRT2t0uram/861J2gUuvm2L1H3wp7QFiexyU/WNQIA0VZ8M14UAAggggAACCCAw\nLQWcliZp+KWflbr3PSTZI9rdrrdfRLvZRRcvEHfurGl5T2G6aAKkMD1t7hUBBBBAAAEEEEDg\nugnYNNvuTZuu2/k40fgIMAZpfBw5CgIIIIAAAggggAACCNSAAAFSDTxEbgEBBBBAAAEEEEAA\nAQTGR4AAaXwcOQoCCCCAAAIIIIAAAgjUgABjkGrgIXILCCCAAAIIIIAAAlNLwBgj2WMnJHf0\nhJjuHpH6Ok3/vUAiK5cOTho7tS6XqykSIEAqwmARAQQQQAABBBBAAIFrFcieOS/93/47yex6\nUzROElfTfOf0oI7+F1m1ROp/8QMSXb38Wk/D/hMkQIA0QbAcFgEEEEAAAQQQQCB8AtkTp6Xn\nj/9CcpcuS2TZYm0tingI3rgWk5PsiTPS+4dfkoZHPyqxLRuuGSh34aJk3j4s5qB+RVxJrV4p\n0fWrxWbQo4xNgABpbG7shQACCCCAAAIIIIBAiYBJpaX3sW+JdPdKVLvSjSiO63Wzy57vlD6t\n1/wHnxZ35owR1YKssOca+PvHZeBfnhRHl53kgDcdbW/iWXEb6iXxyINS95P3i0QGA7Qgx6TO\noABJGngnIIAAAggggAACCCAwDgLpnXskd/iYOEsWVDxaZPZMyV3pluSTL1asV26jF4j917+U\ngb/7Z3Fnz5DI6mVili0SWb54sOteS7N28ftf0vv174jkbOc+ymgECJBGo0VdBBBAAAEEEEAA\nAQTKCKRf2+slY3Acp0yNwmrbcpR6cUdhxSiWkv/8Y0m9sluia1Zoa1HDiD3d5kavBSu1/QVJ\nPf3SiO2sqCxAgFTZh60IIIAAAggggAACCAQSyJ08I05jfaC6TmODGB2nZAaSgernK3ktT//f\ndokumq/ZHyp8lI/FxJ0zS/r/1w/EtjhRggtUUA1+EGoigAACCCCAAAIIIBB6ATveRxMxBCo2\nvZ1taaoU5PgcKHvwqOT6+8VpaizZatOKDy9Oe6uYzi7JHu0YvonXFQQIkCrgsAkBBBBAAAEE\nEEAAgaACkRVLdc6j3kDVzZUecefPESceC1Q/XynXdTm/WPLdOX+x5LV9YdOKi+t4LVUjNrKi\nrAABUlkaNiCAAAIIIIAAAgggEFwgvnWzmHRWTDZbcSdj50W61CWJe26vWM93o7ZSOZoNr7iY\nvn4x5y8Urypa1rORya7Io/piqW71+tRAAAEEEEAAAQQQQAABH4HoprUSv3WLZA8f1wliy3e1\nyx09IVGdIyl+1zafo1ReZccVmZwNsQa71NmuddljJ8Qd2cNO62mwpusjc2ZWPihbSwQIkEo4\neIEAAggggAACCCCAwBgFdExRw0c/rBO1rpLs/ne8VN7FRzI6dih74B2d+6hdGj75S+LofEWj\nLdFVyyQyb7aYc4Nd6syZc2L6BnwPkzt1VqKrlnpzL/lWYKWvABPF+rKwEgEEEEAAAQQQQACB\n0Qs4LU3S9KmPy8DjT0nyH38kKQ2UHNvlTpMxuDNaJf7QPVL3yEPitreN/uC6hx2zVP/hR6Tn\nC1/TpiFXsqfP+x7HZruTVEbq/vUjg8kgfGux0k+AFiQ/FdYhgAACCCCAAAIIIDBGAZPJaKtO\nv0gmK46O/zEayNhgJqeTttrWHpO+trTbsW1bvCApu+dtTcDQVToZrB47e/yk5C50Sf1HPySx\nDavHeBfh3Y0WpPA+e+4cAQQQQAABBBBAYJwFche7pPcL/02yh46Ks3iexJYvHjqDSaUk9cIO\nyew7KE2/+TGJFG0bqhRwIbJ0kcTvu11Su96Q3LlODcYyIjq2KVtfL9ENa6Tu/Q97E8kGPBzV\nigQIkIowWEQAAQQQQAABBBBAYMwC2kLU+7X/IdkjxyWydrkeRtNsFxUnHtcxQcsk13FKer/0\nDWn+3d8cMZ9RUfWyi+Zyt6R37BF34Typ0y/bna6n86K4P/WANK9ZKZHZJGUoixdgA13sAiBR\nBQEEEEAAAQQQQACBagLp19+SzOv7xF1hW41Kg6Pifd3FCyR78rSknnm5eHXg5eTTL4oUpRJ3\nW5pF5s4SWa0JHAiOAjuWq0iAVE6G9QgggAACCCCAAAIIjEIgvXOvJlGIiuNGqu7ltLdL8tlX\nqtYbXiH9xn7JnfFPzDC8Lq/HJkCANDY39kIAAQQQQAABBBBAoETAzkfkNDWWrCv3wm1u1LFD\nF8QkU+WqjFhvunsk/cruEetZMb4CBEjj68nREEAAAQQQQAABBMIqoGOQKvSsK1FxdM4kb65X\nO5NrwOJ1ybPJGCgTKkCANKG8HBwBBBBAAAEEEEAgLAIRHVtkejS9d4CS6+mRyKwZ4tQlAtTW\nJHWa+S578kygulS6NgECpGvzY28EEEAAAQQQQAABBDyB2C2btctcUozRlqQqxXRelugdt1Sp\nNbg519Mr6Zd3la1r+gdENL24dJyWnHbDo1ybAGm+r82PvRFAAAEEEEAAAQQQ8ASiN22U6LqV\nOgfSMYmsWKJd6IyY3j4xqbQ4UU3e0NQg4rqSPXNOnJltkrjvjkByac12Z48xvNgxTGnNmpez\nLUuppGTfOihXWlokdvNmqXvkAYksWTh8F14HECBACoBEFQQQQAABBBBAAAEEqgnYIKjhY78o\nvX/8ZUk996p2t+sR06etO97AJA2WEnGxyRmiyxZL46P/Rty2lmqHlMzbhyR74vSIepn9h3XS\n2Z0acDl6HE3znWsUZ/kScSNRSb+6WzI6gWz9x39B4rfeOGJfVlQWoItdZR+2IoAAAggggAAC\nCCAQWMBtbRa3fYaYy1cke6nby8MwmI1BwyTtKifatc5tbhBnVnvVY3pd6156bUQ9GzClnn/V\na5Gy5xINivLFjmmKLNd5mBrrpe8v/koyh47mN/E9oEBBM+AOVEMAAQQQQAABBBBAAAF/gb6/\n+lvJ6FxF8YffLd7YoK7LkkultItdTNzWJnH0K3OoQ4OXb0rTv/tVnTcp5n8gXWuz1g3vWmd0\nglib6tuJxzXBQ13Zfd32NslqQDbw3X+Uxn+v57FZ8yiBBAiQAjFRCQEEEEAAAQQQQACBygK2\nO1z6mVfEXblEnIg7OOZIxx0N77IV1e2ZfbaL3A4dh/Qu34PaY+V8utaZCxcld0lboebMHNxP\ngy/b0iR9fSLaepSd2S6utk459XXiLpwvmbf0OKfOSmThPN/zsHKkwPDnNbIGaxBAAAEEEEAA\nAQQQQKCqQGrHHjGahMGJlW8V8g6irTm2Jcmb18jnqDaxQ9qna52tmrvcrX31tDUoZyR76oyk\nNf23GxkQR7v0mQNHdPzR65J84hkdu3TYqyaOkdyZ8z5nYVU5AVqQysmwHgEEEEAAAQQQQACB\nUQhkdbyP29wUaA87Vil7/KSYtGa4GxZQ+XWtGzqodrETnZA2e+S4FyzFls2S+PKZEls8QwYu\npMRNul63PNvNzyaJcFpbvHMM7c9CVQFakKoSUQEBBBBAAAEEEEAAgQACyZQmTAj48VpbmiSr\n8yVlNOApKjY7XbbjVNGa0kWnoV5yXVe84CgyU1N6L9ckDVqcqCt1cxMabGnrlI5rctpbJXvs\npOTOXgiULa/0LOF+FfAJhhuJu0cAAQQQQAABBBBAoJqAO3eWjgXqr1ZtcHt/UpwWTdqgY4Xy\nxeta96Km7q5QHG2hMle6NQiKSnz1TG+sU756uiutrUXGe+nYACwSkey5895YpHwdvlcXIECq\nbkQNBBBAAAEEEEAAAQSqCsRu2Sw5OzHs1eTelXbIarKF2LA5ilLPvjIia93wY5juXrFBUnRJ\nm7hN8aHN2Z6kJDuLJpPVMUq2dcqdNVOTNOhEspTAAgRIgamoiAACCCCAAAIIIIBAeYHY1s1e\ntjhz8mz5SrrFaBc5J5GQuvfcNVQve+Adb0zS0IoyC6a/X6IL2yW2tDCPktExSQMHLgztYdIZ\nyV28JO7i+RJZMNs739BGFqoKECBVJaICAggggAACCCCAAALVBWx3uYaP/6KIdm/zEjAYHWM0\nrGR1TFCu86LUf/RfiztvtrfVdq1LasrvYMVIbIFONFs0r1HqwHkxOimtaIa73MUusceLrlst\nsa1bdHCSftyPkpctmO1gLbRGo0VdBBBAAAEEEEAAAQQqCERXL5fGf/dJ6f/Gd3VCWM1qp4GM\nsVnqMhkvKYMdp1T/sZ+X2E2bho7ipftOFXWPG9oycsEd0JaiWKGNIzugHfrcBhHboLR4gUS1\nS507W790/iWb7U5TNhTmTBp5ONb4CBAg+aCwCgEEEEAAAQQQQACBsQpEly+Wpv/wqGR1LqLM\n4aNeq45N/+0uWyyxjWtKEjPYCWErZa0rvgZz7oRI76WhVbaBKtsf98YZiaYNdzaslmhj49D2\n7MkzElm1TCKL5g+tY6G6AAFSdSNqIIAAAggggAACCCAwKgFHu7VFN631vsrtaHp6JVUla11+\nXzOgyR/eeTP/UowxkunSCWO1hcivGDtxrI5Fqv/QewcnlvWrxDpfAQIkXxZWIoAAAggggAAC\nCCAwsQKpp18S0SCmWrHBkDmwW5uLCnMmmYTOc3ReW5Q0ELOTzg4VnXg2e+qsBlAiDf/Hz+lY\npFVDm1gIJkCAFMyJWggggAACCCCAAAIIjJtA5q2DYrvABSmm46BId1ehakOTRLa8SxILL0h6\n9xs6GWynjnHSOZCOdkimocFrtWp4/09KZOXSwj4sBRYgQApMRUUEEEAAAQQQQAABBK5dIKcT\nvaZeei3QgcwVHXPUcahQV7PSOWtu1OR0EU3hPdf7snMjdXdeEPenHpDWdWvEbW8r1Gdp1AIE\nSKMmYwcEEEAAAQQQQAABBIIL2HmKHE39nS9e1zqb1a5KMbZVyHatKyrOsrXiNLYUrdEhRs2a\nmCGi3zUhA8FRCc2YXhAgjYmNnRBAAAEEEEAAAQQQKC9gM9PZ9N3pXW9KThMmOA31EtOkDZG5\nsyV35lz5HYu2mMNviCT7C2vaZonMX1Z4zdKECBAgTQgrB0UAAQQQQAABBBAIpYBmR0j+4Cnp\n++t/EFdbjmRGqzht2uKjyROS21+Q3NHjElm7SmK3aje5qDb7lCleSu8Lpwtbo3FxVm8pmSC2\nsJGl8RQgQBpPTY6FAAIIIIAAAgggEGqBgSeekf5v/k+JLJwnjp2sdagYTaZwXhwNmNJv7heb\nZi52xy2+AY/p7y1J6W0P4azeLE48MXQ0FiZOoNAZcuLOwZERQAABBBBAAAEEEKh5gdzZCzJg\nW44WzBkWHImXac70aHe5SFQis9vFThBrNB338GJ09tfhKb1l/lJx2ucMr8rrCRKgBWmCYDks\nAggggAACCCCAQLgE0q/sEjOQlEhzU+mN67rsqaKU3hokiXavS+9/R1N1zyupa45rSu+ey0Pr\nrmRy8tTu/ZLTr0qlP52S1w/tkcZGTdgQsNx8883yoQ99KGDt8FQjQArPs+ZOEUAAAQQQQAAB\nBCZQIL13vzgtpcGRneQ1q/MTSU5nbi0qrgYyXtBkZ3R1HG+LuazzGZ04PFQrrRPD/pd/flpO\ndXUPrSu3kBEjf729r9xm3/Uf+chHCJB8ZAiQfFBYhQACCCCAAAIIIIDAaAWMzVYXj5fsZjRj\nnektykSX3xrVkS4aAJl0RveJyWBK79fzW73vXa3z5Od/5eMl68q9+M9f/C+ycPYM+c53vlOu\nyoj1c+fOHbGOFdq4BwICCCCAAAIIIIAAAgiMg0Bbs9ggKV9MX79kT5/Pvyz9nslqFjv9KB4b\n/DhuDu0VSQ0U6syYI3M3bJXAIUwkIvX19XL33XcXjsHSmARI0jAmNnZCAAEEEEAAAQQQQKBU\nILZ5g5ju3sGVmmwhY7vW2S50PiXX26fJHOZ6WezMWa3XWTRGKWZTet/gs1f5Va9FsuU3smVU\nAgRIo+KiMgIIIIAAAggggAAC/gJ2biO3vs5rRcqd0slg+5P+FTMZr3tdbN0qMX09mtL7rZJ6\n3nxHseApvaMb18hxV+dcooyLAAHSuDByEAQQQAABBBBAAIGwC0Rmz5TEL/yMZI+d0tajE/4c\nOmFs7sIliW5YI87cWYMpvXNFrT8LlutcSbP99/VZ686ZJfF33eKzhVVjFSBAGqsc+yGAAAII\nIIAAAgggMEwgcdc2iW5cJaLjj3LnLkiuRyd9HRjQRA19kjvfKbmuyxK9cb3Etm0Rc+xtkd7C\nmCVpbBFn6dphRyz/0qlLSPyBu0RcPtKXVxr9lsFRYaPfjz0QQAABBBBAAAEEEEBgmED65V0S\nWbxQ6n7mJyRz+Jhkj5+SnAZLbiIukWWLJLpiqbhzZoq5pF3wTh0t7O1GxFlzozhBgx1NDR6/\n/05xm4LPe1Q4GUuVBAiQKumwDQEEEEAAAQQQQACBgALZE6cl85ZO9KrFaWmW2E2bvK/hu5tU\nUszBPSWrnRUbxGkonUOppMKwF7FbbpDIovnD1vJyPAQIkMZDkWMggAACCCCAAAIIhFsglZbU\n0y9VNbATx5qDOt9ROlWoO3OejkdaXHhdZSmyZKHEbr5B507KSGbXm5LaqcHWgCaE6OySvq9/\nR2K3bJbY5vV0vaviWG4zAVI5GdYjgAACCCCAAAIIIBBQIPn8q944o6rVTx0R6bpQqJaoE2dV\n8JTeTnOTxN99h2TPnJe+r35LMm8fFidxNeOdJntIPfuKJH/8vMS19ar+33xY3Pa2wrlYCiTA\niK5ATFRCAAEEEEAAAQQQQMBfIKvzHWUPauBTpZiey5qYYX9JLWfNTTphbKxkXdkXOhls4sG7\nxWjih94/fUyyh45JZPUyiSxdqH36HBHdHlm2WKKrlkl695vS84WveXXLHo8NvgIESL4srEQA\nAQQQQAABBBBAoLqA6R+Q5DMvV61oshkx+3eVTBzrLNFU3y0zqu6brxC/4xZxZ7VL/3f/SXKn\nz0lkxRKNi3w+zmuiBxs4ZQ8dlf5/fCK/O98DCviIBtyTaggggAACCCCAAAIIhFzAG3dkx/9U\nKebwmzpOqK9Qq6VdZNHKwusqS9E1KyS6frXktGtd+sWdg61GFfdxxNUkDukfPSe57p6KNdlY\nKkCAVOrBKwQQQAABBBBAAAEEAglk3j6kabxPVq1rzmsd+5Uv2qXOWbNFW3+0W1yA4s6cITGd\nX8mWzJHjYnJGJB6vuqfb2CAmmZJsuUlrqx4hnBUIkML53LlrBBBAAAEEEEAAgWsQyF3p9lpy\nqh3CaKuR13pUVNEmZXAS9UVrKizGYxLXcUdOdDC3munpE0c0QApYjMZgdswSJbgAAVJwK2oi\ngAACCCCAAAIIIOCNI0o99aKYdKaihsnlBscd6fijoTJPxw1pWu+gJWEng9U5lfLFqa/LLwb6\nbtuoRrtPoAPXcCUCpBp+uNwaAggggAACCCCAwPgLpF9/yxsLVO3I5rhmrNPMdUOlvkmcZTo/\nUcBi5zqycx4VF3eRDa50LqVsrni177JJpcRoEgcmlPXlKbuSAKksDRsQQAABBBBAAAEEECgV\nyHVekvQOnZi1SjGXzoucLEr9rZnlnLWa0ltTcQcpNqiJ3TJyfiRvktiN6yTbUTSmqcwBs8dP\nS/z2m73Md2WqsNpHgADJB4VVCCCAAAIIIIAAAgiMEMjqRKxPviCiXecqFZNKijn4ekkVZ/kG\ncRoLXeVKNg574TQ1Sly71nlzGw3fpoFW3c+/T1xN0pA9c27Y1sLLXMcpcWe0SN0H/rfCSpYC\nCRAgBWKiEgIIIIAAAggggEDYBWzLUe5iV0UGY7T72wENjtKpQj0dc+To2KNA5epksE5domz1\nyNJF0vBvf0VEEzdkDhwR26olel77lT1/UTL7D4szo1WafvNjEpk7u+xx2OAvMJgOw38baxFA\nAAEEEEAAAQQQQEAFsjoxa3rPvuoWJ98RuXyhUC9RJzZrXdASv3OruLNnVq0e27BaWv7g/5HU\nUy9I6vkdgwFSJqsJHZok8a/ul/g9t4ltiaKMXoAAafRm7IEAAggggAACCCAQJgHNVmez1nmt\nNBXu23RfEnPsQFENR+c70nFHOu9RkBJdu1Ki61YFqerVcdu0C91PP+x9yVf/REQDq5Y//HeB\n96eivwBd7PxdWIsAAggggAACCCCAgCeQemGHmO6eihomk9aU3ru1TmGOImfpanFaZlTcL7/R\nndUu8auTwebXjfp7wIlnR33ckO1AgBSyB87tIoAAAggggAACCAQXyB7t8Mb0VNvDHNorkuwv\nVGvVbnILVxZeV1hyEnFJ6GSwEjDDXYVDsWkcBAiQxgGRQyCAAAIIIIAAAgjUnoDp65fUMy9X\nvTFz5rhI55lCvVhcu9bdqEno7DStVYrWsRnrnOamKhXZfL0ECJCulzTnQQABBBBAAAEEEJhW\nAqmnXxIzkKx4zaavW8yRt0rqOKu3iBMvn4WuuLKd6yiyeEHxKpYnWYAAaZIfAKdHAAEEEEAA\nAQQQmHoCmTcP6GSspypemNF5kcz+XaXzIi1Yrim2g6XW9iZ9vTl4hruKF8PGcRMgQBo3Sg6E\nAAIIIIAAAgggUAsCua4rkn5ZA58qxWs56itK3tDUKs7StVX2Gtzs2HTcdjJYypQTIECaco+E\nC0IAAQQQQAABBBCYNIFcTlLbnxeTyVS8BHNeW5fOdhTqRKLirNWU3m6Aj9c6wWvioXtF4sHS\nfxdOwtL1EAjwBK/HZXAOBBBAAAEEEEAAAQQmXyC1Y4/kLlyseCGmv1fM4TdK6jgrN4lT11Cy\nrtwLO4mr295WbjPrJ1mAAGmSHwCnRwABBBBAAAEEEJgaArkz5yXzemnCheFXZrSFyRt3lC1q\nYZq7WJzZwRItRDetleiqZcMPy+spJECANIUeBpeCAAIIIIAAAgggMDkCJpWW5JMv6DyvhYle\n/a7EHH1bpPdKYVNDkzjLNxReV1hy582W+O03V6jBpqkgEJ0KF8E1IIAAAggggAACCCAwmQLp\nF3aI6S5KuOBzMabzrMjpo4UtOt7IWXuzOAEmeHUa6iXxgE4GG2SMUuEME7p09uxZ2b9//4Se\nwx78nnvumfBzjOcJCJDGU5NjIYAAAggggAACCEw7gcw7xyVz4J2K122S/WIO7Smp46zYKI62\nIFUtGhTZ4MgGSVOppFIpuXTp0lS6pClxLQRIU+IxcBEIIIAAAggggAACkyFg+vol/ezLFU9t\njB13tFskky7U0zFHjo49ClJi2q3Odq+bamXx4sViv4KWPXv2yJEjR7wWoRkzZgTdbdrVYwzS\ntHtkXDACCCCAAAIIIIDAeAmkdNyRSaYqHs4cPyjSXdTSUtcoNmtdkBJdvVximpiBMn0ECJCm\nz7PiShFAAAEEEEAAAQTGUSCzZ59kT56peETTdV7kxOFCHceOO9L5jnTeo2rFnTlDYnffWq0a\n26eYAAHSFHsgXA4CCCCAAAIIIIDAxAvkOi9J6hXtNlehmFRSzIHXS2o4y9eJ09RSss7vhZOI\n62Sw94ijk8JSppcAAdL0el5cLQIIIIAAAggggMA1CphMRpI/fk5E5zQqV4ym+zYHNIBKF3W/\na58rzvxl5XYprHccib/nLnGaAyRwKOzF0hQRIECaIg+Cy0AAAQQQQAABBBC4PgLpl14T01U0\nl5HPaU2Hjju63FnYkqgXZ/XmwusKS/FtWySyaH6FGmyaygIESFP56XBtCCCAAAIIIIAAAuMq\nkD1+UjJvafBToZiuCyIdhwo1tEXIG3cUjRXWlVmKLFss0Rs3ltk6MauPH9c05doq1tfXJ6dP\nn56Yk4ToqARIIXrY3CoCCCCAAAIIIBBmAdM/IMmnXqxIMDjuqHRskrNUxx01t1Xcz25021ok\n8e47qtYbrwr/8i//Ihs3bpSlS5d6wdGpU6dkwYIFsm3bNnnuOe1CSBmTAAHSmNjYCQEEEEAA\nAQQQQGC6CaRscDSQLHvZ/uOO5oizcHnZfYY2xKISf+heEf1+Pcrv/M7vyHvf+17Zt2/fiNO9\n9tprct9998mXvvSlEdtYUV2AAKm6ETUQQAABBBBAAAEEprlA5o39ku04VfkubLe64nFH8Tod\nd7Sl8j5Xt9qWI9uCdD3KN7/5TfnDP/xDyWazYoO64SWnySfstkcffVR+8IMfDN/M6yoCBEhV\ngNiMAAIIIIAAAgggML0Fche7JPXyroo3YTQw8hIz5GvZcUfrdL6jAOOOYjdtEjv26HqU/v5+\nL/CxY46qFRskfeITn/ANoqrtG+btBEhhfvrcOwIIIIAAAgggUOsCGiSktj8v2qRS9k69cUf7\nh487WqvjjmaU3Se/IbJ4gcS2Bstul9/nWr4/8cQT3nijoMfo6OiQV199NWh16qkAARJvAwQQ\nQAABBBBAAIGaFbAtR7YFqVwZHHekk8Gmi8YmzZgjsqD6uCOnpUni998poq1N16u8/vrrerrg\n56urqxO7DyW4wPUZRRb8eiatZjqdlmSy6Adj0q5kYk9sfwmE4T6HK+b76Ibx3vNN8LY/chjv\n3/5s2+cfxnvPP3v7Paz3H+bfefb3YCqVCmXXGvv7zt67/R62kr9n+zM/mg/RteI0/Gc+p2OO\n0rvfrHx7Jw+Le1nTel8tJp4Qs0LTdFdocfKqRqMSu/d20Z8y0V+y+d0n/PuVK1e8f9eCnsia\n2H3G498B+++pLVPtc7N93w9/9sU++Z8LWydIIUC6qmR/kdo+nbVe7BskDPc5/Dna+w7zvVsP\n+yE5jM/e/jK3X2G893yAZP8hC/qPwvCfnen82t6/ffb5fxin872M9trzz95+IMovj/YY07m+\nfe723u17P2wl/363v/PCGiAN/b7XbHXZHz8nRj/jlStOd5fETxwe2mzEkdSyDWJy+kG6wn52\nB/ddN0uuPiH6D8zQ/tdjYf78+RLV4Czoz7Z9T8ybN29c/h3Mn9P+fA05X4+brnIO+29cpc95\n+Z+LoP8WEiBdBW9sbJS2tur57as8nym92b6RI5FIzd+n30OwP9BdXV2hvPf8X3ni8Xgo739g\nQOe80F/kra2tfm+Nml5nJwy8fPmy1NfXi/0dF7bS3d3t/c5raGgI2617fy22v/eam5vF/uyH\nrVy8eNG791is+qSetWbT2dnptZ7ZzzRhDJDs7/v857nkP2+XrKOjScr8DvDGHR0rTZHtLl0r\n9bPnV31bxLZskNhNN1StNxEV3v/+98unPvWpwIe2fzCw6cBbWq49w14ioQGhlqampiHnwBcy\ngRXtPdqf+/yzH34qG1Da4rrBRhcFqzX8LLxGAAEEEEAAAQQQQGCKCqT37JPsidNlr862JJgD\nmpShZNzRbJEA8x25C+dJ7NYbyx57ojcsW7ZMPvjBDwb644cNaH7t135tXIKjib6vqXR8AqSp\n9DS4FgQQQAABBBBAAIFrEshduCjpVzT4qVC8dN4+8x1Va3Vzmpsk8Z67rmtSBr/b+MpXviK2\nq12lFmIbHK1bt04+97nP+R2CdRUECJAq4LAJAQQQQAABBBBAYBoJaNfSpI470gEpZS/adGlC\nBjshbL7Y+Y7W6nxHscrdUR3tppV48G5x6ga7meV3n4zvtivZzp075d577/W6EhcHSjYwsl3J\nHnnkEXnuuefEZrGjjE6AAGl0XtRGAAEEEEAAAQQQmKoCr+4Rc7m77NWZ1MBg17qiGo6OO3Ja\nqs93FLv7VnFntRftObmLM2fOlB/+8IdeEPToo48Ojbn89Kc/Lbt27ZLvfve73lihyb3K6Xl2\nkjRMz+fGVSOAAAIIIIAAAggUCWTfOS7m0FHRATdFawuL3rij/bt03FFRVrv2OeIsXFGoVGYp\ndsM6ia6uPi9Smd0ndPXtt98u9st2u5szZ4589rOfndDzheHgtCCF4SlzjwgggAACCCCAQA0L\nmJ5eST7zUsU7NMcPiFy5VKiTqBdn9ZbC6zJLkQVzJXrbTWW2sroWBQiQavGpck8IIIAAAggg\ngEBYBDQjXXL78zpvUfl5r8ylcyJF8x1pDvTBcUfRyqngnaZGiT+g444CpocOC3mt3ycBUq0/\nYe4PAQQQQAABBBCoYYH0a29I7sz5sndokv067uj1ku3O8vXiNFee/9JLyvDQPVMiKUPJxfNi\nwgUIkCacmBMggAACCCCAAAIITISADYzSr+0te2ij2eyMHXeUKWpdmjlPnPnLyu6T3xC/57Yp\nlZQhf118n3gBAqSJN+YMCCCAAAIIIIAAAuMsYJKpwZTe2sWuXDHH9ot0dxU21zWIs2pz4XWZ\npagmZYisWlZmK6trXYAAqdafMPeHAAIIIIAAAgjUoEDq6ZfE9PaVvTPTeUbk1JHCdscVZ93N\nYrvOVSquJmWI335zpSpsq3EBAqQaf8DcHgIIIIAAAgggUGsCmTcPSPZoR9nbMv29Yg7uKdnu\nrNggTqN/CvB8Rae5SRKalMEmcaCEV4AAKbzPnjtHAAEEEEAAAQSmnUCu85KkXnqt7HWbXHZw\n3FE2U6gze4E485YUXvstactSgqQMfjKhW0eAFLpHzg0jgAACCCCAAALTVCCTkdSPnxPJZsve\ngHnnLZHeK4Xt9U3irLyh8LrMkpeUYeaMMltZHSYBAqQwPW3uFQEEEEAAAQQQmMYCqed3SK6r\nKPgZdi/RS2dFzhZ1vXMjg+OOIpFhNUtfRjevlyhJGUpRQvyKACnED59bRwABBBBAAAEEpotA\n5tBRyew/XPZyTW+3JE6WbndW3SBOQ1PZfeyGyKL5Er/tpop12BguAQKkcD1v7hYBBBBAAAEE\nEJh2AuZKj6SefbnsdRvtemf2vyaOyRXqzFsqjo49qlTclmaJv+cukjJUQgrhNgKkED50bhkB\nBBBAAAEEEJg2AjrZa9KOO0oXJV0YdvHmkGas08x1Q6WpVZzl64de+i04sajEbVKGRNxvM+tC\nLECAFOKHz60jgAACCCCAAAJTXSD9ym7Jne8se5nm1FERO+dRvkRj4qzV+Y7cyh9z4/fdIW57\nW34vviMwJFD5nTNUjQUEEEAAAQQQQAABBK6vQPb4SUnv2Vf2pKa7S8zRwnajNZ3VW8Spqy+7\nj90Qu/kGiSxfXLEOG8MrQIAU3mfPnSOAAAIIIIAAAlNWwPT2SeqpF8ten0mnxLyt8yEZGxYN\nlvTsReK0z8m/9P0eWbpIYls3+25jJQJWgACJ9wECCCCAAAIIIIDA1BLQoCe1/XkxA0nf6zK6\n3RzYLZIaKGxvnSmpuUsLr32W3LYWib/7Dp8trEKgIECAVLBgCQEEEEAAAQQQQGAKCKR37pXs\n6XNlr8R0HBTpulDYHkuIs+bGitnonHhMEj9xn9jvFAQqCRAgVdJhGwIIIIAAAggggMB1Fcie\nPCPpXW+UPae5dF6k41DRdkcng71JA59E0bphi44j8fvvFKe1edgGXiIwUoAAaaQJaxBAAAEE\nEEAAAQQmQcD0D0jqyRdKxhUVX4YZ6B/sWle00lm2VpyW9qI1Ixfj27ZIZMnCkRtYg4CPAAGS\nDwqrEEAAAQQQQAABBK6zgI4rStpxR339vic2uaw3Gaxk0oXtM+eJs3BF4bXPUmTFEoneuNFn\nC6sQ8BcgQPJ3YS0CCCCAAAIIIIDAdRSw3epy2r2uXDHvvCXSc7mwub5RnFWVs9G5M2dI4r53\nFfZhCYEAAgRIAZCoggACCCCAAAIIIDBxArkz58UmZihXzLkTImc7CpvdiI470slgo9HCuuFL\ndQlNynCvSKU6w/fhNQIqQIDE2wABBBBAAAEEEEBg0gRsKu/kj58rP+6o94qYw6VJG5xVm8Rp\nqJBwwXWl7sF7xGlqnLT74sTTV4AAafo+O64cAQQQQAABBBCY9gJ2Mlg7KaxfMTreyJsMNpcr\nbJ63VJzZlRMuxO/YKu78yhPGFg7IEgKlAgRIpR68QgABBBBAAAEEELhOAunX35Ls8ZNlz2YO\n7hEZKAqemlrFWb6+bH27Ibp+tUQ3rK5Yh40IVBIgQKqkwzYEEEAAAQQQQACBCRHInb0gmVdf\nL3tsc+KwyMWzhe3R2OC4I+0+V7bMmSnxO7eW3cwGBIIIVBjZFmR36iCAAAIIIIAAAgggMDoB\nb9zRj54VU9x1rugQpqtTzLH9RWtEnLU3ipOoL1lX/MLV8UbOnTfrCPsKAVTxDiwjUEaAAKkM\nDKsRQAABBBBAAAEEJkbATgZbdtxR0k4Gu6vkxM6S1eK0zS5ZV/zCZrOLP3SPSLZojqTiCiwj\nMAoBQuxRYFEVAQQQQAABBBBA4NoEMrvflGzHKd+D2BYl87YGR+lUYfsMDYwWrSq89lmK3XOb\nuLPafbawCoHRCxAgjd6MPRBAAAEEEEAAAQTGIJA9fU5SlcYdHbGTwXYVjlzXIM4a7VrnOIV1\nw5ZiN26U6Kplw9byEoGxCxAgjd2OPRFAAAEEEEAAAQSCCuh8R6lK8x3ZyWDPHC8cTccSDU4G\nGyusG7YUWbJQYtu2DFvLSwSuTYAA6dr82BsBBBBAAAEEEECgmoAxktz+vJi+ft+axm8y2JU3\niNPY4lvfrnTbWiR+/52avaF861LZndmAQAUBAqQKOGxCAAEEEEAAAQQQuHaB9K43JHvitO+B\nvMlg9+0UKc5oN2+JOHPKTwbrJOIS/4n7xImXb13yPRkrEQggQIAUAIkqCCCAAAIIIIAAAmMT\nyJ46K+mde313NtqyZA7sFtHMdUOlqU0ng90w9HLEgrYYxd9zl7itzSM2sQKB8RAgzfd4KHIM\nBBBAAAEEEEAAgRECtktdSrvWiQZCvqXjkMil84VNsXjVyWBjt98skUXzC/vU6NIHPvABefLJ\nJwPfXXd3t/T09Eh7e/Bsfh/60IfkL/7iLwKfIywVCZDC8qS5TwQQQAABBBBA4HoKaFBkg6Oy\n444unRPTcbDkipy1N+lksHUl64pfRNeulNgN64pX1exyW1ubzJkzJ/D95QOjqM4JFbS0tJQf\n4xX0GLVYL7hgLd4994QAAggggAACCCAwIQLpHXvEdq/zK2agT8x+7VpXVJxl68RpnVm0pnTR\nnTtb4ndtK11Zw6++/vWvj+ruzpw5I65m/htNUDWqE4SoMmOQQvSwuVUEEEAAAQQQQOB6CGSP\nnxSbmMGvmGxWjE3KkM0UNs+cJ87CFYXXw5acxgZJPHi3SCQybAsvERh/AQKk8TfliAgggAAC\nCCCAQGgFTE+vpJ58oez9m8OasKGvu7C9vlGcVZsLr4ctOdplLPET94rTUD9sCy8RmBgBAqSJ\nceWoCCCAAAIIIIBA+AQ0VXfyiWfFJFO+925OHRE5f6qwLRLVpAy3iA2CypX4vbeLOyt44oFy\nx2E9AkEFyr8bgx6BeggggAACCCCAAAIIqEDqhR2SO9/pa2EuXxRz5O2Sbc7qzdoy1FSyrvhF\n7KZNElm5tHgVy5MgkE6nxY5x6uwcfLZHjx6VrHaVnDVr1iRczcSfkgBp4o05AwIIIIAAAggg\nUPMCmUNHJfNWaVa6/E2b5IAmZXhNXxal+160Uhwde1SuRJYtlti2LeU2s/46CRw7dkz27t2r\nmdqNzuWb887a0dEh9qu5uVm2bdsmTU3lg9zrdJnjehq62I0rJwdDAAEEEEAAAQTCJ2C6rkjq\nmZd9b9zoh2rztgZH6aJud22zxFmyxre+Xem2t0n83XeU3c6G6yOwf/9+ef31173WonxwZM/s\nTfCrAZOde+mpp56SK1euXJ8Luk5nIUC6TtCcBgEEEEAAAQQQqEmBTEYGfvi0iH6fiKwrAABA\nAElEQVT3K+adN0V6ugqbEvXizXfkOIV1RUtOXWIwKUOMjk5FLNd90XanswGSDYbKFbvNdrV7\n+eWXh1qXytWdTusJkKbT0+JaEUAAAQQQQACBKSZgW45sC5JfMWc7ROxXvug8Pc56m5Qhll9T\n+l23xx+8R5zm2uqyVXqT0+PVW2+9VTE4Kr6LgYEBOXnyZPGqab1MgDStHx8XjwACCCCAAAII\nTJ6AHXNkxx75FdPdJeawth4VFWflDeI0thStKV2M37lVIvPnlK7k1XUXyGhr4MWLFwOf13a/\nO3WqKDth4D2nZkUCpKn5XLgqBBBAAAEEEEBgSgtkz13wstb5XaRJJwfHHZnBQf1enfnLxJmz\n0K+6ty62aa1E168uu50N10+gv79/1Cfr7e0d9T5TdQcCpKn6ZLguBBBAAAEEEEBgigqYgaSk\nfvSc6MCTEVdoNCgyb+/SnN8DhW0tM8RZvq7wetiSu3CeRG+/edhaXk6WgKtdHUdbxrLPaM9x\nveqP/u6v15VxHgQQQAABBBBAAIGpJ6AD81PbnxfT499i4M11dKWoe1Y8oUkZbhbH8f/Y6bQ0\nSeKBu8UZw4fyqYdTG1dUX18vowl4HE240draWhs3r3fh/06tmdvjRhBAAAEEEEAAAQTGUyC9\nY49kT5z2PaQ5pwP1Tx8tbNOgyFmnSRk0SPIrTjwmiYffLU4i7reZdZMkYIOjBQsWaFDrn2nQ\n77IWL17st3pariNAmpaPjYtGAAEEEEAAAQSuv0D22AlJ73rD98Sm57KYQ3tLtjkrN2pGuraS\ndUMv9MN3/D13idtWPmnDUF0WrrvA+vXrA7Ui2WBq9uzZMmvWrOt+jRN1QgKkiZLluAgggAAC\nCCCAQA0JmCs9knzyBd878pIy7NupM4gWjUmat0ScueVbFeI65iiyeIHv8Vg5+QINDQ1y6623\nekFSuZYkGxw1NTXJ1q1bJ/+Cx/EKCJDGEZNDIYAAAggggAACtShg8pPBptIjbs83KUOzTcqw\nYUTd/IroulUSvaF80oZ8Pb5PrsCcOXPkvvvuk5kzZ3oXkg+U7HcbHK1cuVLuueceicXKzGs1\nuZc/5rMzRfGY6dgRAQQQQAABBBAIh0Dq2VfEXOzyvVnfpAzrNCmDfoD2K+682RK/a5vfJtZN\nQYHm5ma58847xU4Gu3v3bjl79qzccMMNsmTJEolEIlPwiq/9kvzfudd+XI6AAAIIIIAAAggg\nUAMCdjLY7MEjvncy6qQMzZqx7qF7NU0YH0F9Qafwyrq6OrHd7mxpa2ur2eDI3h/vTqtAQQAB\nBBBAAAEEEBghkKs0GaxfUoYVG8onZYhFJfET94pT55/RbsTJWYHAJAkQIE0SPKdFAAEEEEAA\nAQSmtEClyWDTSTF+SRk0MYNv0TErCZuxrr1MRjvfnViJwOQIECBNjjtnRQABBBBAAAEEpq6A\nTgY78KNnJeczGexYkjLEbr1RIksWTt375coQKBIgQCrCYBEBBBBAAAEEEEBAJPXyLsmdOutL\nYd7ZJ3LlYmGbTgLrVEjKEF2zQmJbyme0KxyIJQSmhgAB0tR4DlwFAggggAACCCAwJQSy7xyX\nzB4NgnyKOdshcuZYYYvjanB0izgaJPkVd+4sid9zm98m1iEwZQVI8z1lHw0XhgACCCCAAAJh\nF/j85z8vjz32WGCGbDYrRrvH2fTL+Tlrqu28du1aefzxx71q5tJlST71ou8upvuSmMNvlmxz\nVm4sm5TBaWokY12JFi+miwAB0nR5UlwnAggggAACCIROwAY8qVQq8H13dnZ69efOnetN5Blk\nx3R6cPJXo5PAJn/4tIhOCju8mOSAJmV4TcTkCpvmLxVn7uLC66Ilx2ase/g+cerritayiMD0\nECBAmh7PiatEAAEEEEAAgRAK/PZv/7bYr6Dl7rvvlueee06OHDki9fX1QXfz6qW2Py+5y90j\n9jE5bZV6e6eIZq4bKi3t4ixfP/SyZEEz1sXvv5OMdSUovJhOAoxBmk5Pi2tFAAEEEEAAAQQm\nQCC9c49kj5/0PbLXrU7nPBoqibrBpAw6/sivxG+7SSJLF/ltYh0C00LA/509LS6di0QAAQQQ\nQAABBBC4VgEbGKV37vU9jDl1VOTcicI2V5MyrN8qTixeWFe0FF27UqKby7QsFdVjEYGpLECA\nNJWfDteGAAIIIIAAAghMoIC50iNJ7VrnV0xXp5gjpdnsnNVbxGls8asu7rzZEr/7Vt9trERg\nOgkQIE2np8W1IoAAAggggAAC4yWgyRi8pAyanGF4MQN9YvZrUgYxhU2LVooza37hddGS09xE\nxroiDxantwAB0vR+flw9AggggAACCCAwJgGbzjt3sWvEviab0Yx1mpQhUxQ4zZgtzpI1I+ra\nFU48Npixrs5/LiTfnViJwBQWIECawg+HS0MAAQQQQAABBCZCIL37TbETwg4vdg4lc3CPSF9R\nNru6RnHW3Og/r5LNWPeeu8Sd0Tr8ULxGYNoKECBN20fHhSOAAAIIIIAAAqMXyJ04LelXX/ff\nseOQSOeZwrZIVJMy3CJONFZYV7QUu/1miSxeULSGRQSmvwAB0vR/htwBAggggAACCCAQSMBL\nyvDj53RoUdHYoqt7Gg2MTMfBkuN4LUcNTSXr8i+i61dL7IZ1+Zd8R6BmBAiQauZRciMIIIAA\nAggggEB5AZPOyMDjT4lJpkZUMr1XxBwobVVylq4Vp33OiLp2hbtgrsTu3Oq7jZUITHcBAqTp\n/gS5fgQQQAABBBBAIIBA6qkXxFwqmvD16j4mnRpMypDLFo4ya4E4mrXOrzitzZJ48B5xdE4k\nCgK1KMA7uxafKveEAAIIIIAAAggUCaRf2yvZIx1FawYXjcmJeVvTeSf7C9uaWsVZfUPhddGS\nk4hrxrp3i/1OQaBWBQiQavXJcl8IIIAAAggggIAKZI+flPTOvb4W5p23RK5cLGyLxcVZp0kZ\n3EhhXX5JW4zi2nLkagsSBYFaFiBAquWny70hgAACCCCAQKgFcl1XJLX9ef+kDGeOi9ivfHHc\nwYx1ibr8mpLv8bu2SUTHHlEQqHUBAqRaf8LcHwIIIIAAAgiEUsCk0pL64dNivw8v5vJFMe+8\nWbLaWbVJnOYZJevyL6Kb10t03ar8S74jUNMCBEg1/Xi5OQQQQAABBBAIq0DqyRfEtiANL2ag\nT8cd7SxtVVqwXJw5i4ZX9V5Hli6S+G03+W5jJQK1KBCtxZvinhBAAAEEEEAAgTALZF97Q8yx\nEyMITDYzmLEuU9Sq1DZLnGX+8xm5M2dI/P47RRxnxLFYgUCtCtCCVKtPlvtCAAEEEEAAgVAK\nLJGoZHeXdp+zEEYnhzUHdov0dRdc6hrFWXuTxj8jAyCnoV7iP3GvODH+nl4AYykMAgRIYXjK\n3CMCCCCAAAIIhEKgOZOTOyThe6/m+AGRi+cK2yLRwaQM0Vhh3dUlJxqV+EOasa6pccQ2ViBQ\n6wIESLX+hLk/BBBAAAEEEAiHwEBStlzq1/ajkcWcOyly4nDJBq/lqKGpZF3+Rfy+d0lkzqz8\nS74jECoBAqRQPW5uFgEEEEAAAQRqUiCXkwHNWFeXzY24PdPdJeZQ6TxIzvL14syYPaKuXRHb\ntkUiK5b4bmMlAmEQIEAKw1PmHhFAAAEEEECgpgVSz++Q3JnzI+7RJAcGkzKYosBp7mJxNGud\nX4muWSGxmzb5bWIdAqERIEAKzaPmRhFAAAEEEECgFgUybx2UzL6DI27NZLMaHO0QSScL21pm\niLNiY+F10ZI7b7bE77mtaA2LCIRTgAApnM+du0YAAQQQQACBGhDInjor6Rc0CBpebMa6g6+L\n9BbNg5SoF2fdLeK4Iz/+OS1NknjoXhGfbcMPzWsEal1g5E9Ird8x94cAAggggAACCNSAgOnu\nkdSPnhWj44+GF+fUOyKdZwqrIxHNWLdVU3bHC+uuLjmJuCQefrc4df7Z70bswAoEalyAAKnG\nHzC3hwACCCCAAAI1KJDJSPLxp8Vo5rp86dXxRqeT/dI+t13OHyqdB8lZc6M4jc35qoXv2mKU\neFDTebe1FNaxhEDIBfwyQYachNtHAAEEEEAAAQSmtkBy+wuSu9jlXeTBs6flt//nd+Txvbsl\no61JEZ309Yvf65CNba3yezffKA/feb847XN9byh+1zZxF/hv892BlQiEQIAAKQQPmVtEAAEE\nEEAAgdoRSL/6umSPdng39M97dskvfOW/SE7HHNngyJasLtvyZtdl+dCTz8j/5TbI5z+40ltX\n/H/Rzeslum5V8SqWEUBABehix9sAAQQQQAABBBCYJgKZQ0clvesN72rfONkhP//Yn0lKu9tl\nNGOdX7HB0mNP/lC+vP3xks2RZYslfttNJet4gQACgwIESLwTEEAAAQQQQACBaSCQPXdBUk+/\nNHSlv/k/viE5nwQNQxWuLqQ1ePoPf/fXcrG3x1vjzmqXxP13iGhXPAoCCIwUIEAaacIaBBBA\nAAEEEEBgSgmY3j5J/fAZ7T832FJ0uuuSPH9o/1B3uiAX+w+7dojb1KgZ6+4TiTLKIogZdcIp\nQIAUzufOXSOAAAIIIIDAdBHIZ6zr6x+64t0dRyURjQ29rraQTKdld8cxLzhyGuqrVWc7AqEW\nIEAK9ePn5hFAAAEEEEBgqguknnpRchcullxmr6b3dkfRQ86mbehpbdRsdm0lx+EFAgiMFCBA\nGmnCGgQQQAABBBBAYEoIpHfskcw7x0dcy0LtKmeTMwQt8VhMVmzaGLQ69RAItQABUqgfPzeP\nAAIIIIAAAlNVIKuBUfq1vSMuz2QzckvfRamLREZsK7ciq8kcHn744XKbWY8AAkUCBEhFGCwi\ngAACCCCAAAJTQSB3vlNs17rhxWjabrN/t0QHeuX/3rRB4m71j3JRTchw0003yV133TX8cLxG\nAAEfgeo/VT47sQoBBBBAAAEEEEBgYgSMJmNIPv60GJ8udObo2yKXznkn/rcaIN00c6Ymayif\nkS6irUwNDQ3yN3/zNxNzsRwVgRoUIECqwYfKLSGAAAIIIIDANBWwGet+8JTYIGl4MWeOi5w6\nMrQ6pq1H//Trn5L33bRNEzY4Eo8UAiXvtY47WrNmjezYsUNWrFgxtB8LCCBQWYAAqbIPWxFA\nAAEEEEAAgesmkNz+woiMdfbkpuuCmMNvllyHs2KjNMxZKH/5K5+UZz/zWfk/739IltU1ykxx\n5ec+8LPy3e99T9544w1ZvXp1yX68QACBygKFPzVUrsdWBBBAAAEEEEAAgQkUSL+yW7JHO0ac\nwfT1iHn7NV1vk3VfLfOXiqNf+XLjkmViv9qOnJT/dugN+do3/7vU1zPfUd6H7wiMRoAWpNFo\nURcBBBBAAAEEEJgAgcz+w5LeXdpCZE9j0ikxb70qopnrhsqM2eIs3zD0snjhQEudnJRs8SqW\nEUBglAIESKMEozoCCCCAAAIIIDCeArnT5yT17CsjDmlyWTH7dooki8YjNTSLs+YmcXTM0fAS\n3bRWOhpiw1fzGgEERilAgDRKMKojgAACCCCAAALjJWCu9Ejyh0+L6DxFw4s5pHMgdV8qrI7F\nxdmwVRyfrHWRpYsk/q5bCnVZQgCBMQsQII2Zjh0RQAABBBBAAIGxC5hkSjPWPSn2+/BiOg6K\nnD9VWK0Z65z1GhwlRo4rcme1S+I9d4o2KxXqs4QAAmMWGHOA9Od//ufyt3/7t4FO/Hu/93vy\n/ve/XzI++fwDHeBqpb//+7+XN98c2T93NMegLgIIIIAAAgggcL0FjLYQmZ7eoWDIvk4+8Yzk\nuq6MuBSjgZE5rgFSUXFWbxGnua1ozeCi29QoiYfvE9FWJRto5YOt3JXuEXVZgQACwQTGnMXu\nt37rt+T222+Xn/3Zn616pi996Uty/vx5OXnypCxdWsi4UnXHogpf+9rX5GMf+5j86Z/+qWzc\nuLFoC4sIIIAAAggggMDUFMiePCPJHz0r6Vf3aIDUI+JGJLJovjjtreLEYyO6yxntUmcO7im5\nGWfpGnFmzS9Z572IRSWuwZHp7ZP+7/2TpF/QTHdHT3ibuj/1WZEtGyXxUw9IdN2qkfuyBgEE\nygoECpBOnz4thw8fLjlITv/y0dXVJc8991zJ+uIX6XRa9uzZ4wVHdjDhjBkzijcHXv7+978v\nn/zkJwPXpyICCCCAAAIIIDDZAsmnX5L+//49kXRG3FkzxF04T0w2J+m3D0lO03m7c2dL/L7b\nxW1u8i7VDPRpxjpNymCKxiPNXijOopEBjqNd7hIP3iO5cxek58//UuRytzjzZovUJ7xjubqc\nfuugpF/fJ4kPPyL1/+o9k83B+RGYNgKBAiRjjPzkT/6kdHeXNtfu2rVL7r777kA3e8MNN0hL\nS0uguvlKnZ2d8uijj8q3v/1tSSQGf+Dz2/iOAAIIIIAAAghMVYH0jj3S99VvS2TOTHFaiz7/\n9F4WGRjQ4GiW5M5fkJRODOt1kYs4g+m8M0XjkVpmiLPqBt9bjN251etW1/vFvxRHU4C7q5aV\n1HP0c1NkyULJ9fbKwLf/XtwZrZK4Q/ehIIBAVYFAY5AWLFggn/3sZ6WpqWnoyx45EokMvS7e\nll9ua2uThQsXyoMPPih2/NBoiw3KbHD0wQ9+UL761a+OdnfqI4AAAggggAAC113A9PVL31/9\nrbht2o2uKDgyfX2SOXLi6nyvjrizZ2oLUKdk3jqgE8Fqy1F/b+Fa6xrFWXeL2Jai4SW6ZYNE\n16+Wge8/LnaskTt/ruQ6L0nmjf1eS5Ktn971htjufU59nbjanW/gO98Xe10UBBCoLhCoBcke\nxrbk2K98aWho8MYgbd++Pb9q3L/fcsst8p/+03+SBx54QP7hH/5h3I/PARFAAAEEEEAAgfEW\nsIFK7vxFia5ZUTh0KiXZQ8eGpfN2NIDS7nXnj4o0FgVCUR2bZNN5a1rv4SWyYonEb7tJbHrw\n1Eu7JKLd9NI790j22ElvbiTbhc+WXMdpSR/XAKm9RWK3bBFz9rxk9h3SZf8WqeHn4TUCYRYI\nHCANR/rVX/1VWbZs2fDV4/r6y1/+8qiOl9JfPvv27au6j00YMbzYDHt2zFStF9tdMgz3Ofw5\nZrM62V5I7z2fPdKOGwzjs7f3H9Z7t+97W+z3MD77/P2H+d7t+99vQtHhvyNr7bX9mc//7puM\ne0seOipGW37sddhig5bsgSMi+jlleHHbYhJpLIw5MjZVt04Ea+J19oe3pLrtlufetc37ec6e\nOCWZgX5x9pySrE40a7vQiW1tutriZFp1QlldzurYJPPcKxLR8U8p3Uc2rys5Zq29COu/9cXP\ncSJ/5+Xf0/bnayLPU3w/QZarfc6z7wtb8t+rHXPMAdIf//EfVzv2dd9us+TdeOONYzqvHV91\n4cKFMe07nXayb6Aw3Ge5ZxLme08mk2K/wloGtM9/WEuvjkGwX2EtPTZzWEjL5cs63iWkxSaS\nmqxiTmvLjX6AFO1SZz+QOTazXLe+D3P6Ic0GQPo/W6IaA8Ub7IvBFfYj3MDC1ZJxYyLD37fN\njSI3bxS5dHXi2HPnxWgrkVy4KDKjRcchaTDlBVSDHwQz+kfftGbMk4Z6ydgEDoePyMDZc+KE\n4LNOmP+tn+jPef39g9007c/XZP4Rwv78+JVyzz5/rfkAz2/f4nVjDpDyB7En6ujo0J/jHu+v\nlPn1ft83b97st3rc1tkkEB//+MerHs9+UPjWt75VUs8mgbDdBmu59OkvavuXxPr6kZPM1fJ9\n23uz71PbwlhXp/8ahazYe7fBgR0zGMZkJ/aXojWIx0d2Van1t4K9d/u+j8Vi3let3+/w+7P3\n7upf0KM6P0zYir13+/ztz7z92Q9bsb/z7M+8ff6TUTLz5khGf+9E9Gcvpy1H5vBxMZd1viMb\nNGkw5DTouKAF7VI3T8cZXQ2W7HVm5y8Xd85CGf7byqlLiPuT94vTMpjtztY1M2fIgGawkxZt\nKdIueYUyeEB77+7VZ2/HQpkTpyXm6M9DCD7r1PrnucKzLl26Hp/z7L8nttjPU1PJ2f47b/8I\nXO4zbv53QdAW9Wv6V+PP/uzP5Atf+IIcP3689AmVeRW0WavM7lVXz5w5Ux577LGq9Wza8uEB\nkn3Ira3aPF3Dxf7g2H8oa/0+/R6h/aBg/9oRxnu3TeD5DwthvH977/aXZhjv3f7M2w/K9h+M\nxkb963PIiu0ZYH/nTaV/xK/XI7hy5YoXINmkSWH844D9K7q99/yHuevlnj9PZvMGufLPOkb7\n7cOSe22vRj45ce0Hy4T9I53tTpfT4ChREhyJpvOOr1ifP0Thu76HE5qiO2JTeBeVTGOXpG3w\n72qyh6uBkLf5asBl/zAQtS1Itjg5yUVcadDfA/U1/lnH/s4P4+97+5ht644NBEZz/9bL/r4I\nWuzPli32s0XQXik2KJk9u/T9G/R8QevZ67p48WLZe8//oSgfKFU77pgDpK9//evyG7/xG9WO\nz3YEEEAAAQQQQCBUApH1q8TRnm6pF14VR4MSV1uAhkokJolNc3SS2MJHMBOt1zTd/skTEu++\nY0Rw5B2rT3sGLF4o2VNn7J/zh8YeDZ2naCF36bI4mjFPI8aitSwioPlBdFz+a6+9NmqKvXs1\n8B9Fed/73jeK2pNftfDTOcpr+cxnPuPtcdddd4kdj7RixQqxLThBm65GeTqqI4AAAggggAAC\n00Igd+qsl0VOIlFN0KB/cY9FB0cZaetOfO1McesLgUquNyVmzmKJ+HQHjN16o9isdb7Fdrub\n1a4HjEn2SIeXDc+xAZAd56TF6Hfvvy4NjtpaxJ03V4O18elib9OF2y9HxzfZL8r0FbDDU9as\nWTOhNzAdY4MxBUgnTpyQc+fOSXNzs/zoRz8K5biGCX0ncXAEEEAAAQQQmJYCdl6i/m98T0xS\nx//pXEWZYyfEaIIGkzWS2LxQIi2FsbAmo9lFL2vUdOmIxDZrAoaiIMnOcxS7UdeVKZEFGvDo\nWKbIPP3jtAZGdt4jex7tZ+XtYedWyurwgcjKpRJ/182S7Tgl0cULyhwtwGod45HeuVcGfviM\nZA8f1eYxzfyr542u0uM/eI/Et+o486LrD3BEqkwBAdsdbzRd8qbAJV+XSxjT6MXOzk7v4u64\n4w6Co+vymDgJAggggAACCEx1ARsUJf/lSclqQgQ7NkgScXGadPyfjkGKrZgp0QWFsc429Xf6\nXFqcugYxPX064Wsh22JEA5nYnVsr3q5tuYnfe7tkDx7TNN9ntZudjmmaU+hGZyehdZqbvPmS\nMm8ekOjCBRJZu7LiMcttNANJ6f3Kt6TnP39Nskc7vLmXIiuXeF3/Mjr/Us8Xviq9j31bTH94\ns4WWs2P99BQYU4C0ceNGb9DrZKbQnJ7cXDUCCCCAAAII1KSAdqVLPv6UZqvTeYf6B6dUyB4+\nphPGdmoryzyJr5k7dNs2aVXq7XOS3qfbL+gfnW0qu6tzMdpuc/EH7vbmMBraocxC7HZtGTp5\nSnKdF8XOkRSZM8vrcmerR+xr/bIl8+ZBiW69Qcc9Fbr2eRsC/l//t/5OUk+/pK1RGhTpfEo2\n8NML9L7blqzoymWSeuZF6furvw08z0zAU1MNgUkRGFMXO5sZ5d3vfrc8/vjj8sYbb8imTZsm\n/OIfeeQRfugmXJkTIIAAAggggMBYBJJPviC5M+e9XZ2m+v+fvfOAj6u80v5z752i6t5kucnd\nuGBsbAwY00NLCARCIMkCCyFflpBkk2yy+yWbsvwIYVmWTdgUSLIJBAj5YBNCEkK3AduAGza4\nW25ykWTLXXXavd9zXmmkmdFIGsmyrZHPAVm3vLf9ZzRzzz3nPAceJbhdRpScYjo841grlGDR\nXUfhVjN6REcjtqcS9oD+zdGm4JUXMWUus9uz8NvL4Bs1AjH2QvIOsj9SLtP3mmqQXKp3xhrC\nsFgH5TtrKiLLViPn2o8wYpUgGJFwTm1NRjeUIvzmO3SCRpsUOnH4vCPHIFEl2ZfVl/VNg/qb\n9eJEBc6bA/+0SW3tTpcrgawg0KUIklzZ448/jnHjxkEcl7/85S9GSjYrrlhPUgkoASWgBJSA\nElAC3UhAnI/Y9l3Ne5RIjct6IHtQHwQnJgtYRSurEa2oNmMtH2W4ozG4lFq22dco56qLMxY9\ncGtqEV66As6EEvjPm83+SQMbHbSmGqQYm9Pa7AXlmzcTvumTEKPzFt20tfkcM50QJT4Rm3Cr\neTw6QOHFyxFZuwlR1iHJ7/CS5Qi9+a5Zb2qhlq7MdNc6Tgn0WAKZPaJIc/qiYjdixAi88cYb\nxkkShYqioiIj3JBmuFm0adOmtlbpciWgBJSAElACSkAJZB0BibBEPtiQdN6SQmcV5iE4ZTAj\nOC3PoqOVR9Hw3jYTIbKkabtEc5hdJz2SguedDat/S41S0g7TzLgV+ykEETEqeZEVH8ATKe+h\n7DVzhPutZt/D0cWM8rBh8LI1sGfPkPa0TMerbFf4Ic1hENmw1SjiRZbQUaIunjWgr9lX4lgR\nppD1vqmT6ISVJq7SaSWQlQS67CBJo1VpSBU3+TAoLy+Pz+pvJaAElIASUAJKQAn0agKxXXtN\nFCf1Ir2jx5Bz9mjYwZbbrNiROjSsZpSJTV1FvU7G4Chnhw8zUt4eoz2dMRGEsCJRRN5bDbe2\nzkSgLN6Lxc3i/uy8fCOcEFm+hj2TqGDXBREFT5oOr+MDbjp6Nns6GUEJ7sdj5EsiYBbT+mw2\n5XV5TxjmOFHeMw6i1FWpKYEsJdDyl9vJC5AUu2g02smtdLgSUAJKQAkoASWgBLKfgNTihF5f\nwqBKi1MiV+V5Lhwco+PQcovl1oVM5AgR9kQyg1z+SwdCoks5VLqTfkKietcJs/sUMCK016jU\n2X0LTc1TjAIRYLqeWGzrTsSoYif1TR6dsqikABZSUa+T5tbUGwfMYS+l6A7ug1ErOXURlhBH\niEEl1k/5KQgxhONqAemPpM5RJynr8J5GoOWvt5NndtNNN3VyCx2uBJSAElACSkAJKIHsJyD9\nhkIvv8n6odYPir1t6+k/hJsvUqJFDat2waul4yJNY0GniA6FyH87UjdEsQMRWTBNX5u36njC\nZjqee5TS4OxPJPVGYDRJmsY29yJi2p5Ee2KsHRLJb7eurlVqXMdHkRFMqxPBh13MEhInjhGj\nRFfOuIfhsOmzZPG6pEGtmhLIdgJddpCy/cL1/JWAElACSkAJKAEl0FkCktrWwF5H6Xr+eLsp\ngrBvd/MuxVloWLYd7j4qzNGRMdEW8Df34cp8PiNHjLZYdJxE0S6dHT16FMeY5pZqUfYjqs4L\nILJ5m3GMbNthmhsdtygjPLS9NceQGwzClWjOrl1w6CQdq6xAzu6W84vvM8B0vKFDW2TI48vl\nt0SfPEaRPL9D0YfWCnjGWeL2HiNXMTpkPkbFNMUukaBOZyOB43aQ5I/g2WefxZIlS1BaWoqd\nO3fi3XffRf/+/fGlL30Jd955J2bOnJmNbPSclYASUAJKQAkoASXQQiDe64gy16nm7d8Db9eW\npMWhFdsZWamCRy9CRBJMvyMZIUEWNor1KJrg9esLH39i+w409hhK2gNw//3348EHH0xZ2vHs\n+UeSzwXHKJ5w+3tpN5R2LWvXrk27zqJansiWg4IPLiNFFh07L0wnTCJFjCiJYp9nMyrG+0Fb\nmuLW1GiKXVqSujCbCByXg7R69Wp84QtfwPLly5OuOcYPkOrqavzkJz/BT3/6Uzz00EP42te+\nljRGZ5SAElACSkAJKAElkDUE6ACEE3odJZ63d+QAvK3JDka4lLLaO+kc0Y+wxIFoqsvxJGIk\n4gbiIEnkiOlrYBqc9BVKZ2eeeSbSlTW4rDcSiW0xiWqZA6XbgfhlPkm9s+CbPJ5Na8e0GjVq\n1KhWy+ILjDOUl8e0wCAdun1wY9HG65F0O3GSRLDL9sEqHspfjDZJqp+aEshyAl12kKqqqnDV\nVVdh3759Ru5bphctWoStWxlepoX4Bz969GiUlZXh61//OkaOHIlPfvKTWY5LT18JKAEloASU\ngBI4HQmE313VKHSQcvFeLZumbno/yUFxo36EP9jR2PxVxjPyIs4E3QnYTFlz6RxZAR9V5vqY\nVL3oVo7NY5PXNPbpT38a8pNqkQ1bcOjKv2NtUz0V7PJY+8OUPR7HleiORHNYgyQ1SdKbSBTm\npN9S4Re+gvy7Wu8rdd9J8/l5pn5JUugsikE4EkGKUF5cjkfHT/Yvv0WVz2WaoE+U7nh8FWpI\noqgzWUaAjzS6Zl/84heNc/SpT33KpNb94he/QElJSfPOBg0aZMK1kmIn9v3vf9/8wTQP0Akl\noASUgBJQAkpACWQBgeiHGyl1vbnVmXoh1uZsYH8gRlWard9gRKsa+xOBdTviQFh0MsC+R1bf\nPgB/HAos2H36MLLDyAujLi5rd0w0pnknHU94zQIRdLskSkTHy/RWonId+CPHNM4Ld2XS+2SX\ndGw6a86AfoxyRUzEyxYRCPZuskQdj9dhy3FkXhwxOkyWOGf9eV1N0bLOHkvHK4GeQqBLDpIU\nFr744osoLi7Gr3/9a+TkpH/qUVhYiMceewwDBgzAhg0bUFFR0VOuW89DCSgBJaAElIASUAId\nEohu3Ynwe4wQpZhHMQRvPZ2jcEJqXD6dg8lnUZmO0RaHSTpxWW9xUSjIYIsCnDgZdGaMMdJi\nUvAochDb3cl7pDo5BiM4/QoZIaJCnuwoxSRm5UkKnzhi4qRxm06b7Dc3aJwhj/2WZB8e5by9\nYzXmt0tZb+nDJKp8njiBnT6AbqAEeh6BLjlIW7ZsQR3lIi+44ALkSV5qO+bwQ+Dqq682I7Zv\n397OSF2lBJSAElACSkAJKIGeQyBWvg/hN99tdUKSXuZtWsX6G8psxy1I5+CMOcYxMk4CIyum\n7kgiPXSAJFqUZOyXJI6NRGLA1DSL850x6Z1k0yGx+/Uz+5AaJnHMjNw3j2kcI+5fGsY6I4aa\nSJVxkjpzEI6V87L8dLAY9aIXhmhNtYl4xXgsE/miiIM4Z7LeRKwk9U5NCWQ5gZS/1syuRkQY\nxHypf+xtbC5OklgBOy2rKQEloASUgBJQAkqgpxNwDx1B+NW3mPqWfMMv9TVe6YfA0UMtl0AR\nBOMcNclgWwMHGOfI7t/P1O+YFLwQ9yNiDTQjzsDAjDOATkUfRoAYjbGLh7XsL4Mpi9EoyDaV\n+2EPGwywkatLZ0WktlkgZNLtjKocm8N6h4/CYsNYZ9TwDPacPMTjvZ6kA0a27YDNjCGHinsu\nRSFEZMI0uhV5cjKJsYmsb9wYgCmFWoOUzFDnso9AlxykSZMmmbS6xYsXGzGGIJVN2rJ6Fga+\n+eabjCY7mDx5clvDdLkSUAJKQAkoASWgBHoEAXE0QtLrSGpqUswrYy3SATZNjZvFNLcps2Hl\ntTwE9k0sQZSiDh7T6fwjx8EVlTpxXESsgU6SSbWj4yJNV93y/VSXGwdfJx0kp2gIfCOKEGO9\nT6y80khsiwPjigNHp07qkeT4EOeItUIyvrNOmFyipAp6vJeTfZu0OokWSa8jWSfPyyW9T2qg\nWFbhSgqfpP1pDZKgU8tiAl1KsZPI0YIFC4xC3Ve+8hU2kk4oTkyAEeYHwd13323GzZ07t81a\npYRNdFIJKAEloASUgBJQAqeOAJ0i4xxJvU2KeRVl7MC6PWmpNfFMRoEYMUowZ1QxbDo9En0S\nJ8sW9TfKYDslI+GM5rohA+nAUDb70GFTk5T79zfRsWiqS0rYT3uTUvMTmD+HCnb9YVNIQWql\noozieJWUFt9/ELGyPYht5rky68c3bjSckcONzHd7+0y7jg5PjAp19IuMIAOYbifekSUeEn88\nmZdolsyyoa0l8t9qSiDLCXQpgiTX/Oijj0K0+UWEYdmyZbjxxhuNqp2sE7lvaRj7q1/9ClKv\nJB2aZbyaElACSkAJKAEloAR6LAE6E6FX3jQpaann6B1kU9ft65MWW2OmwBpUlLRMZuyB/dDn\nwW/j2HcfgkfxBY9CBlIzJGIJkv4Gpqi5rBkSBbvgRy9BzpUXtdpHJgsCH7sM9f/vz3D3VMI3\negRE2S4qjp0bg2N6FwWMDHhkzXoU/uS+Rgcnkx0njBEZcdTI+VNgQiJRXOdx/0Z1j5EikS0X\n8/hQ3OM4ry5BtMKs0X+UQPYR6LKDVFJSgmeeeQZ33XUX1qxZY37il5/Y0KwP81YfeeQRzJgx\nI75afysBJaAElIASUAJKoGcRYIgktHApYhX7W52Xd+wQvM1rkpcXjWFz1JLkZTJHcYacqy9l\nVKkAfe/9J9Q+8hs2jC0zjgrobJjsM5YmOMOGIHDxuci/+zZGk9KrAbfeefISd+ce4/SIQ+Y1\nMH0vn/spoLy3pMHxQK44NzwfiTC5pTuABeck7yCDuVjlPuMcSR8lz9+4X8umU5SYgyThJa4X\nJ8qt2Kc1SBlw1SE9m0CXHSS5rGuuucZEiB544AEsXLjQ9EM6cOCAEWOYMGEC5s2bh+9+97sY\nNmxYz6agZ6cElIASUAJKQAmc1gTCS1dSaGB3KwZeHeWsN6xsjPzE1w4cBqtkSnyu5TcjRDlX\nXWycI1nonzsThf/1XYTfWobostWIHThoFO0k5S1wwVwE5pzZGFVq2UPmU+LQ/ekV2MOHwnfG\nRDaxLYNbthfWETZs5TqPTpevuAi+CWNMClzorfcQ5Lk5HN8ZE7EKm6ITJkLEfXuSQmeaw/I3\nm9+a3kpS8yQqdhRskPFag9QZwjq2JxI4LgdJLkiU6e67777ma6ulNn4+uyirKQEloASUgBJQ\nAkogGwhE3l+L6IYtrU7VC7Hnz/rlyY1gWW9k6o5ShAgsii8ELpsPe/DApP04nM+9ke1O5Edq\ntiUlLWXbpA0ynBEJ8uiucjhjR7Dux4GfTpI3eTzcI0dNql2QPSglhS9uFtMHo1u2d9pBkr5N\nrltrRB48Cku4FH3wRIxBUgV5HUZuXJwj1kTFDhyGzeiYqtjFqevvbCVw3A5S6oWrc5RKROeV\ngBJQAkpACSiBnkogumkrIisp251iphHsBmkES2cgblSqM4p1kmKWYn4KJog4Q7smNUjdZC6j\nOeJnmXS3pn2Kk2YEE+gMJTpHZjXXeQcPd/rovpHFCFceoD/E9Do6QQ5/RLHBo8y3qNnFnT1x\nisDmufbIIi7iiakpgSwmkNFf6vz5840Aw/XXX48HH3zQXO706dPRIA3JOmGlpaWdGK1DlYAS\nUAJKQAkoASVw4gjEdu5GeDEjRCnW3Ai2rrplTYAiBdIIlj2PUs0/e3rXFOJSd9SJ+VYOUEfb\niqKeyH530vznzjIKed7hIwBrmYzzI5GjhOiUcZgkFY89kvznzu7kEXS4Euh5BDJykHbs2IHy\n8vJmlTq5jG3btkF6HKkpASWgBJSAElACSiDbCLiUww69sdREQxLPvbER7AfJjWDZC8iaSuco\nSCW6FPMxrc0/u20hKo99giRCFWYan7evChCBhgljEDj7TPgmjk3ZW+az9pBBpueQF6IaHvfZ\nkTG+Ax+FITprgfPONjVUklrnsikte7YAomhHJ8mwknQ73g9a3LfNVLvg+Wd39hA6Xgn0OAIZ\nOUgi0S3O0JgxY5ov4Mknn6S0vnQIU1MCSkAJKAEloASUQPYQ8HizL3Le0iMo1bydm9gItqJl\nsWkEezZrbQpbljVNSUqdpNa1ZVEqx9U99hRieyth5eea5q04Wo0YexaF/7YIgYvORe5nru+S\nip04I/5Z0xFZtdb0V2rrHGS5ODdWn0L4poxvb1jadb4zz0CATk/4nVUUhBgCd/su1jlJXyS6\nXBJJovS374zx8EIRBM6ZCf/MqWn3owuVQDYRyMhB+tjHPtbqmm644YZWy3SBElACSkAJKAEl\noAR6MgG3phahvy3kDT1lsVPMkyaw5TuSlhpBhr7JjWBlgIgxBCnKAKn7SWNROhK1//GocSR8\nk8Ylj+C2ogoXen2x6ZGUd/etTFnL6JYsaT8511+J6NpNcA8cgj2o9TnKYI/9ltz9B5D3+c+Y\nGqKkHWQwI3VNuXd8yjS8FWfMdyZ7P+Uykkbn0hPBCUbIPIoz+M+aitw7b26TRwaH0iFKoMcQ\nSP9X3cnTM08RUraprKyk8mMkZanOKgEloASUgBJQAkrg1BAQp8g4R9JMNcW8qr0w0aOE5VbJ\nGWkbwUqPI5HzNo1fE8Y3T1Ktrv7x/2d6AznFw5oXJ94vWYEAU+1KEH53FUKUGO+KOSOHI++L\nt5nGs+KQJTp9Hh0YUbqL7S5HznVXIshoVVfNZpQo/yt3IveuW4xzJOmJ7v6D8NgzypK+T5+7\nGflfvQs2o1RqSqA3EOj844qEqz506JDpc/Taa69h8+bNCWuAH/7wh3jiiSdwyy234KGHHlLp\n7yQ6OqMElIASUAJKQAmcVAJ0WkIvLYLH9LBU845UwStNUbIrHgtr+JjUoc2NYKUBa1sW2VCK\n6LYyOOPHQGqQYmV7TJqdibYwIiONW8W5kZQ1mQ6/uBA50sSVKWudNUlpK/jeV9HAnkjRVR+a\nhrReLAo3Lw/2mBHIZZRJUvGO10TuO+fS+QhefB7cKjpHrD2SxrASSTPqecd7AN1eCfQgAl12\nkPbu3YuLL77YNIeV66mqqsLgwYObL03WHz16FFK/tGTJErz55psYODC5N0DzYJ1QAkpACSgB\nJaAElMCJIkAFt4ZX3zapZqmH8GrY12fj+8liDYOHwxo9KXWoiRglNoJtPaBxidQYWaxd8iiP\nHWZamqTT2XSopJGqNFeVlDdX6pKKBpuanVjFPhORsYdSeKEL5owoQv49t8NlfVNky1a4VBku\nGD8OzrDBRkyhC7tscxNxhpyhLfd7bQ7UFUogiwl0OcXu29/+tnGOBrAR2X/+53+iX79+SRh+\n//vfY9GiRZg2bRrWrVuH73znO0nrdUYJKAEloASUgBJQAieDQPjNd+HuSRBeaDqoV18LT3od\nuQliDf0GwRo/o5VjIY5B8PILWjWCTXf+7sEjjOTUIbxsNaMrFhyRx85j3Y7fb5wkSUWzBvRl\nilqVEVmw2FNIaqOO1+y+3O/YUQAjVyfCOTre89PtlUC2EOiSgySKdk899RTrEm2sWbMGX/va\n1/g3n6yt72Ox4UUXXYS//OUv5kPmF7/4hcqCZ8u7Qs9TCSgBJaAElEAvIRBeusL08Um9HC8c\ngreePZAiCWINBX1hTZ6VNmXMzxQ4SYvLyJh6Ft2y3fQKMo5Rmo0kwiTpdd6+A4ixpsfKpXy2\nmhJQAj2CQJccpO3btxuJb0mxGzlyZLsXItLgCxYsMOM3baJ0ppoSUAJKQAkoASWgBE4CgQh7\nD0XXb2l1JC8aYeSIzlEooZ9jTn5jI1j2PEo1/9yZnepZZElT1lruuyA/dVfJ81JzxAfK7qHD\nsAYmZ+IkD9Q5JaAETiaBLjlIEh0SGzasRZmlvZOeMmWKWR1iMzM1JaAElIASUAJKQAmcaAKx\njaWmQWvqcTxxXjatAmqrW1b5WR8kjWD9rBFKMf+0SZ3v7SP9gVhzZJyklP0lzrKTELxIFFa/\nPsCho4mrdFoJKIFTSKBLDtKkSZOMc7R06VKEWXjYnomkpYyTjstSj6SmBJSAElACSkAJKIET\nScDbuQcRNjZNNbkn8basAY4ealnFiJFxjnLyWpY1TTms5/GfO7vV8o4WePUhmN5HfDAsfYja\nMo9OkT2oP3xFQ00/pLbG6XIloAROLoEuOUhyipJet3PnTnz5y19us9+Ry6c0//qv/4q1a9di\n5syZKCgoOLlXp0dTAkpACSgBJaAETisCog7nLmb6HJ2hVPO2bwAOVrYsZh2QNWU2rHxGcFLM\nGT7USFrzCW/Kmo5nRYDBKsyH/+wZ4JNkuIeplCeOkjRXpdy4CDK4Bw/DZlpdYO6ZgMPzyG/t\noHV8pJYR0U1bUf/MnxB96Bfw/uMx1D76FCIUiQAjVGpKQAl0jkDrRNsMt//617+OV199FY89\n9pj5feedd6KkpARDhw41kt9lZWWmD9LGjRuZXuvDL3/5ywz3rMOUgBJQAkpACSgBJdB5AtKf\nJ/TqW1Slc1tt7O0uBSrLkpZbk2bC6tu6BYmIJwQ+ciEdFydpfKYzPkaeGuig+Uax11H/fojt\n2GX6IBmlOjpcdt8+cKaNMKIP7uEjsCjvbQ9pfR6ZHM+lWl79b/+A8FI6hXT44GdEDB4iy9cg\nsngZfOPGIO/zn85cYCKTg+oYJdDLCXTZQZo9e7ZJnbviiiuwY8cOEylKx6p///740Y9+BBmv\npgSUgBJQAkpACSiBE0FAojSmEWyaiIlXuQveLjpICWaNnUphhNa11BaFFYJXXwJpjNpV802d\nBN/IYvY62ge7eBh8M6aYHxPNYbSIMsCNu5Z6qAOHkfO5m1uWdeKgXjiC2p89gej76yBOmciI\nR6g0LJEqH7N2JKUwtqsc1f/+M/T59pdhFw3pxN51qBI4fQk0/YV2DYDUIr333nt4+OGHceut\nt2L69OkIBAIoLi7GhRdeiG984xumV5KsU1MCSkAJKAEloASUwIkg4FXXIPS3hWnrfbwDFfC2\nrUs+7MjxbNI6OnkZ50RYwThH0rPoOEycq9zbb4RHR0WawjYboztx50jWRUt3wD97OoIL5jUP\n6cxEaOFSRNmI1pkwxjhHqdtK/bczuhjesRrUP/mHtGmHqdvovBJQAhSXPF4IomT31a9+9Xh3\no9srASWgBJSAElACSqDTBLz6BjS8+IZpzJq6sXfkQKMoQ+KKYaNgj5qYuKRxmuUAwSsvgi2K\nct1gvsnjUfDVu1D72NOIbmZPpL4FbBbLOiNxmo5Ww2L0J0ABiNy/v6lr0SrWMolT6AwdzMy6\n9lMBndEjEPlwI6LbyuBjE1k1JaAE2idw3A5S+7vXtUpACSgBJaAElIASOEEE6GQY54gRklZW\nQ2EEkfNOFGtgSp2k1qWaxZS3wOUXsA5oUOqq45r3TZ+MPvf/M0LvrER05QeI7quCHQjSMZqF\nwLxZ8DP1risiEHJS0T2MjB1i/dK41pGw1JO2JK1P0u127O4eB0mEJurqYUukran1S+oxdV4J\nZDOBjByk+fPnY9++fbj++uvx4IMPmuuVdLqGhoZOXXtpaXL+b6c21sFKQAkoASWgBJSAEogT\n4E16w0tMq6OTkGpWQx2wlXLejNY0G8UYrIkUZUijSudfcM4JEzGw+hQgh5EpyE93Wg2vkdeS\n7nrSHoZOoHvkWNpVGS2kgyVRqLCk9W0ohdQ/SSqhM2U8gpfOPy5nL6Pj6yAlcBIJZOQgiQhD\neXm5cZLi57Zt2zbUSyGgmhJQAkpACSgBJaAETiYBihs0vPo23H0J9T1Nx/dCDQhs+xBWNNJy\nRgWU3RY577g4Qssa+M85C76JYxOWZMkk66WSomMdnbbrUUq8a7VV4gzVP/VHhN5YAivIprqU\nJ3foHLlcHl2/2dRBBS45H7mf/QTXt26229Gp6Xol0NMIZOQgPfroo8YZGjNmTPP5P/nkk3ww\nk/BkpnmNTigBJaAElIASUAJK4AQRYCRDxAlcppilmkenyFu/HHYkoTlrbj6sM+bAYkPYVJMU\nN/+ZZ6Quzop56dNk5ebAra2FnZ/fwTmzQS7cLkfJ6n//ZyOfLo1zLYpxxc2mah6kf1MkgtBr\nbxtZ9LzbPxlfrb+VQNYSaP1pkXIpEb7p//u//xtz587FTTfd1Lz2hhtuaJ7WCSWgBJSAElAC\nSkAJnAwCYTaBjW3f1epQogrnbVgB1CfUIwVyYE2dC8vfclMf39ChWIGfdUDZahbrf/wXzqNQ\nwyLYE0vavQy3ogrOiOHwTRrX7rh0K6ObtyHM3lJOycgk5yhpLB0lcZ7Cry9G4JyZ8E2ZkLRa\nZ5RAthFg1V77Jql1r732Gp577rmkgRMnTsTNN1O3X00JKAEloASUgBJQAieBQGTZakQ3bW11\nJE/6CW16H6huqUfyHD+dI0aOgq3TyuwRRQhedG6r/WTbgpyPXganeChiO3czQuSlPX2XNVpe\nQwi5f3dDl9TywktXUprcMal1aQ/QtNBEligGEaYghZoSyHYCHTpI0mRMrKysDDU1LU9l9uzZ\ng/3792f79ev5KwEloASUgBJQAllAIPL+WkQ+2NDqTOU+xSv9ADhS1bzOs3h7M3kWZbULm5fF\nJ+zBA5HzkQXN/Yjiy7Pxt0iS5//j5+AUDUOMUuKxqoMA64I8Zv+4R44itnUnvLoG5N19K/zT\nJnXpEiPrt8Dqn5n0ud2/H2uSVJCrS6B1ox5FoMMUO6k7KioqQkVFBa699lpcc801kN5HUn9U\nWVmJp59+OuML+sxnPpPxWB2oBJSAElACSkAJKAEhEF23GZGVH6aF4W1fD7AZbLNR2S1cMhWB\nwn7Ni+IT4lAEr7q4V0lTO8XDUPCdLyP09jJE+OOV7WZNUBRgfyS51gAV5pxhg+MIOv3bq6tj\njRPrjDIwj5Lf0rRXnNaM1fUy2K8OUQInm0CHDpKc0G233YYHHngAixYtMj/xk9y4cSM++9nP\nxmc7/K0OUoeIdIASUAJKQAkoASWQQMDUwLSRtuWWbQYqk+uRrAlnws3rm7CHxkmLN/nBqy+B\nJepvvcykHkmkxOUnvLccLlWG+4wtSava19lLt/v3hcc+U1ZBR0IQ3DMVBB2OV+eos5R1fE8j\nkJGD9MMf/hDjxo3DX//6V+zevRvhcBjr169HHjtCl5S0XxjY0y5Yz0cJKAEloASUgBLIDgIi\nxhBmVCSdeXu3A3u2Ja2SJrDW4OEAld0STaSnjXOUyU1+4obZOC0OoG11uQFt6iX7Z81A6E8v\nA4MGpK5qNe8dPgbf/HNaLdcFSiDbCGTkIMlFfe5znzM/8QsU50iU7RYuXBhfpL+VgBJQAkpA\nCSgBJdAtBGK7y42cd7peP96+PfB2bko6jjVqIqyi0UnLzAzTviTVTCIhap0nEJw/B+G/LYR7\nrBp2n9Y1XfE9ukytA9XsAhfMjS/S30ogawl06CCJzLfUHYkzdN999zVf6LnnnoupU6c2z+uE\nElACSkAJKAElkF0EpAFoZMUaRN5bjdiuvUYJzTdyOJunzoJ/7sxT1vTTrdiP8GuLAarTpZp3\nsBLe1pR6pOFMJxs5PnWoEWIIXn4B7CGDWq/TJRkRsFm/lPPZ61H3q9+b18Pu19rR9I4eg7fv\nIHLvuAnSn0lNCWQ7gQ4dpLjMt6jYJTpIkmo3eHDXi/6yHZyevxJQAkpACSiBbCYgTkjtz3+L\naOkO2Ew9swryYPG/KNXQwqvWwvfyW8j7h8+yf07RSb1Ml0psDS8vojIDhQZSzDtyAN7mNclL\nh4yANWZy8rKmOZHydujwqR0fgeAl5xtns+Hp5xHdfwh2IeuRAryFDEfhVrNRLWugcu+6BYFe\nIJ1+fKR0695CoEMHKVXmu6CgwFy7yHyPGDGit3DQ61ACSkAJKAElcNoQkN44Nf/5GNyqQ3Am\njk0qqrf69oHNWJJbthc1Dz2Ggm9/CQ6lsU+GyXmFmM5lVNhSDuixx5G3cRXgJUSVBgyFNX56\n0vnHN/OfOxvSDFatewiIs+mfPhnhFR8gtnaTkRGX90pwxhQEzp4BO4Mape45E92LEjjxBDp0\nkFTm+8S/CHoEJaAElIASUAInk0D9H15ErHwffHSO0psFe/QI9tEpQ8NzLyKffXROtLlHq41z\n5IXCrQ7l1VXD27CCKV6xlnV9B8KaxDRAynqnms2bdmfqxNTFOn+cBOyB/Y1SHqiWp6YEejOB\nDh0kuXiV+e7NbwG9NiWgBJSAEujpBBYvXoyHHnoo49OU+mHpVxgIBGDbyT3hPSrRRtax+SfV\nzqxVbybt83c3304BtJbx9qgihN97H7k3XA176Imr45HeOeEX32BT0/qk85EZr6EO3vrlTLmL\ntKwroJT0lNmUsXZaljVN+SaPhzVtQqvlukAJKAElkCmBjBwklfnOFKeOUwJKQAkoASXQ/QT2\n7t2LP//5z92/45Q9umzwKQrRcbPoYFkUSoiVHtfL3AAAQABJREFU7TlhDpJXW4fQi1RJq0mW\n5pZz8NhXx1tHme9wKH5KQG4BrDPmwHJa38I4JSMbVdQOH24Zr1NKQAkogU4SaP3p0sYOVOa7\nDTC6WAkoASWgBJTACSZw/fXXY//+/Rkf5V/+5V/w61//Gi+88AJEdTbRJCJU/8T/QpyJVPOl\niciIvyROzIkwr76BztEbRkI6df9eJNwYOQolRJWCubCmzoXlD6QOh1M8DMFL53db/59WB9AF\nLQQi0cZoX24OrIC/ZblOKYFeQiBjByn1elXmO5WIzisBJaAElIASODEEgsFgp5Rjc3NzzYn0\n69ev1XaR4cNRk5MLX36j6FJHZ+yKth1VyrrbpNbIOEdHjrXatcd0OpNWV8/eOnELMCVw2jmU\nHs+JL2n+7VDGO/CRC43SWvNCneheAowuRj7YgNDrixHdxAa9lIgHnSPfpHEIXjYf/pls/ZKm\nHqx7T0L3pgRODoEuO0hvvPHGyTlDPYoSUAJKQAkoASXQbQSc0cXGkZBaJEmhk15DrjgpjOaI\ncq04Q3a/Po3OBmuZ5J7XHsVtutGk/5Ko1YlqXap5rJ3yNq4EahMcJ5+/MXKUk5c6HBbPNUDR\nAMvf5VuaVvvUBckExJmtf+qPCL2xFFZuECLWwAI3OklhOktbEV29HoGLz0XurTeest5ZyWes\nc0rg+Agc96eJfJg+++yzWLJkCUpLS7Fz5068++676N+/P770pS/hzjvvxMyZM4/vLHVrJaAE\nlIASUAJKoFsIiBxzgBLYkaVUhWOKVHTDFnjsZcNAEY3/iJPEvki+MybAbWhAcO5ZcIqGdMux\nzU7Y3yjMPkfS7yjVPDpr3qb3gWMJNUSsNTI1R3mFqcPNeeZcc6kRnGi1Uhd0G4H6Z15A6LW3\n4Rs3GvAnpNT5cuHQofboSIfeWAI4DvLu+FS3HVd3pAROFYEWqZounMHq1asxb9483HzzzfjJ\nT36CV155BZs3bzbKOdXV1WbZrFmz8PDDD3dh77qJElACSkAJKAElcCII5Nx4tYkahRcuhURz\nrAH9YPeXH6rDcVqatIYWvgvvwCHk3PSx7jsFRocaXn4TscqqVvuUB67eFjaBPZKwjgp81pSz\nYRXynFLMonNnnKP81lGllKE6exwEJEIkzpEzdlSyc5SwT4tOk4/rwwuXILKhNGGNTiqB7CTQ\nZQepqqoKV111FZYvX24axt51110YP358M4VQKITRo0ebcP3Xv/51PPfcc83rdEIJKAEloASU\ngBI4dQRi23cBPgdSu4MGKsSJghwdJXGWZFrEE+whA5iCF0R0647uOVFGh0KvLYbL/kupZpyj\nrWuBg5Utq5jbZ02aBavvgJZlTVMiDBC86mKuax1VajVYFxwXgfA7q4xioEnHbG9PknLHaJ+J\nTLY3TtcpgSwg0GUH6Ytf/CL27duHT33qUya17he/+AVKSkqaL3nQoEFYu3atSbGThd///veN\ns9Q8QCeUgBJQAkpACSiBk0+A0aGG5/4Ke/hQ+Kn65ps9DaCj4YkymdQc9SmAf9Y0U3jvjBqO\n0P/+jXLbrZu3dubEJXUu9PoSxHbtTbuZt2MjsH9P0jprIpvADkiT2sc0rsAVF0FSBdVOPIHo\n+i2MLLImLQOzGIGMMGVTTQlkOwFfVy7A5Qfdiy++iOLiYiMjmpPTWlFG9ltYWIjHHnsMzz//\nPDZs2ICKigoMp3qOmhJQAkpACSgBJXBqCER37EasogrO+NEUYLDgGzPK/DDBzZwQ4zYtJzao\nP9zSMkS3lcHPmqQuGVPnJJUvtnN32s3dss1Axc6kddb46bAGFSUtkxmLKXcBKqZ1a01Uq6Po\ngkQCbl0d7EzTGH0+1rPVNIp9qKJdIkadzjICXYogbdmyBXX8g7nggguQl9d+7q/DJz1XX321\nwbJ9+/Ysw6OnqwSUgBJQAkqgdxFwWVdksRusOEdiXk0dYnSaoh9uRIw/0R1lcEW0gSbOkie6\nDQcTRBPMmgz/oXMUWvQOTEpfmk28PZSLlp8Es8ZMgTV0ZMKSlsnAhfPgjB7RskCnTjgBh7Vp\nHsU6MjI29jV1bOocZYRLB/VcAl2KIMVYZCnm45OCTEycJLGCgsx6LmSyTx2jBJSAElACSkAJ\ndIEAnRYxkdOOsaA+uo31SC6/18VpEoeIWSJgpEYayfqmTuJI8ZAatzEbduKf8NvLENu6M+0W\nXsVOeBI9SjBr1ARYxSUJS1omA+fPgTMh/bqWUTrV3QR8s6Yj9PxLwKCBHe7aPXQUOQvO7XCc\nDlACPZ1AlyJIkyZNgqTVLV68GCLG0J7V19fjzTffpPKjg8mTJ7c3VNcpASWgBJSAElACJ5iA\n6WETdRFZsQaRLYze0DFCNAb3WA1/qo2CnThI4thEl6+mIxVt7HvTyfMKL16O6GbuP415+3bD\n274heU3xWFgj06fx+c+eQWdtYvJ4nTspBALz5wBsVOwdTehLlebI8v6xggGY8WnW6yIlkE0E\nuuQgSeRowYIFKCsrw1e+8hWqgUbTXnOYDcTuvvtuM27u3LnGqUo7UBcqASWgBJSAElACJ4WA\nb+xouHW1iJXuBOpCiO2tZMNWptBRzc5rCJvmrS6XebV1iFLtzjtaA0f633TCIu+sRHRjerln\nr6ocnijWJdqw0bDHpH+I6p8xhaIR0xNH6/RJJOAMG4ycv/sEYvsPwpOGwmlMlruUbs/97Ce0\nPiwNH12UfQQyy5FLc12PPvoozjzzTCPCsGzZMtx4441G1U6GLlq0yDSM/dWvfgWpVwpQ+lHG\nqykBJaAElIASUAKnloAo1SHGhqxHq+ExemTn5jKLjlEk2vYbP2IiSiahTh5+csIePABBqtLC\nn9ktQ2DtZjhbdqS9yJy6YxhwYJck7bXYkGJYY89omU+Y8k0eD/+8WQlLdPJUEMi5+DzYzASq\ne+qPVBs8yAa9rD8PUJAhTOVDysKLiEPe//kMgqwRU1MCvYFAZp92aa60pKQEzzzzDKT/0Zo1\na8xPfNhNN90Un0SfPn3wyCOPYMaMGc3LdEIJKAEloASUgBI4NQREMME9chTSaNVjpofUIllN\nNcX7zpvJXjZpkkvK08tzp15BPhXv8nfsSV1s5guiDShq4M114tqBw2CNn9EsGJG4ShqPBi6Y\nm7hIp08hgcCCc+CbNgmRlR8isnaTSbmz+vaBn8skBdKkbp7C89NDK4HuJNBlB0lO4pprrjER\nogceeAALFy40/ZAOHDhgxBgmTJiAefPm4bvf/S6GDRvWnees+1ICSkAJKAEloATaICBNV6ur\nWUtEO3r0aKtRsb374DEdymaPI6uuHm7VIdMYVgbO+MGj1GOgC+OzqUbWD1ZeDtcfRsE3vwBR\nkEs0OcaqVatM+46JEyfCXbMBrr8K4HSqWTVH4C/9INk56j8EptdRGsUze0QRApec3xzZSt2f\nzp8aAvaAfgh+ZIH5OTVnoEdVAieHwHE5SHKKokx33333NZ9tbW0t8vPzm+d1QgkoASWgBJSA\nEjjxBI4dO4Yf/vCHJvX98OFGWe5rr70WU6ZMwXe+8x3ccsst5iRiVQeMUp3t98Pq64fNnoVe\nfQO8aAQFFLOz/A4s6W8YYioef2Ll+5BHJym/b9+0FyFp9HlUwotsZisPSddLMa/6CLxtTNHz\nqI4Xt74DYU0+y/Q1ii+K/5aaF7kJF6EINSWgBJTAqSBw3A5S6kmrc5RKROeVgBJQAkpACZxY\nAqWlpbjkkktQVVXVSl1248aNuO222/CHP/zBpMbbOUE6Kywukh+J3oi8d34uoztpnBsZQxN1\nsrbMt2kbIkfr0672ao7BW7+cNU8JYk6FjExNmU3nqLEFSOKGkqYVuPJi6SOSuFinlYASUAIn\nlcBxP55pYPOwBx98EB//+MeNjLfUHI0ZMwbnn38+fvCDH6CiouKkXpAeTAkoASWgBJTA6URA\nUt3EOZLv27Zab0QozPDXv/4V99xzD6W0mVrXp4DNYGuSMHmu19gDKXEpm8hazArxsSdSOstj\nvZF/fRtqdXUUgVi/LNk5yu8D64w5sJzWDpDdrw+CV18CK+BPdyhdpgSUgBI4aQRaf0J14tBv\nv/027rjjDmzbltznQD6sRQL8nXfewS9/+UtTnzR27NhO7FmHKgEloASUgBJQApkQ+Pd//3cT\nOYo3cW9rG3GeRF328zfchJIxIxHdsRtuLSM/fNBpFO1E3Y5mmdS7AiPi4EbCcEaPgEOnKtXc\ndZtRQFEGDByYuoopezXw1tE5Ytpes+UVwpo6l4IQrR0gqyAfwWsuNcdsHq8TSkAJKIFTRKDL\nDlJ5eTmuu+46SJ5z//79cfvtt0MayA4dOtQ8xdq6dSsef/xx4yhdeOGFRvp7/Pjxp+gy9bBK\nQAkoASWgBHongccee6zNyFHqFUvT9if++gJ+QHU4lzLfsQ2lcOkY2aw5EiU7SajzKO/tUsiB\nHd4hMts5589p5SBFPtwIl2pm6cxrqKNzxLQ6OlfNlpvf6Bz5W6fqWXm5yPnoZYxUUTpaTQko\nASXQAwh02UGSML04R1deeSV+97vfGScp9Xq+973vGcfp+eefx7333ovf/va3qUN0XgkoASWg\nBJSAEugiAUmrE/XYTE1S7ST7I/irz6Hh188BdEpsiSAdq4brNoooWBRHsArp0HCdd+AQfBee\n01ir1HSQKCNHkffeT3tIL1TfGDkKN7Ssz8mDNe0cps6x9inFLNZD5UjkiCl/akpACSiBnkKg\nSzVI8iH6yiuvYNCgQXj66afTOkdygVKPJE5RcXGxiSD1lIvW81ACSkAJKAEl0BsIxOW8O3Mt\nsk1kyXLYwwbBrauFR/VZj9EiI4zAKJLrc+BR/jvGGiVn2BBE31lJPYdGsYYInaMw59OZR6fI\npNXRSWq2ICNTxjmiKl6KSa2RqTnqn14dL2W4zioBJaAEThqBLjlIkj5XV1eH+fPnY8CAAe2e\nrMiAS/Honj17INupKQEloASUgBJQAt1DoKioqNM7GjF0GEKLl8E9cBiO1ANZvBWQZrFNP3ZU\ntL5trvMheuAgQktXMeWuElGm40Xaco4ioUbniOl1zcaIkTVtHhXwWqvjiTMWpFqdPaj9e4jm\nfemEElACSuAkEuhSip04R2J5eZnlC+c29UU4ePAgtA7pJL66eigloASUgBLo1QQK2cNo5syZ\nWLNmTUbXmcNao4+ecy5ii9Yito9NXS2qfJsIDififYrEYWI1ktdAp2f/AcQ4H357Gbya2sZj\nMJrkcnlEtpeR+6voQG2BFU1Iq2OtkYkcMb2ulTGFL4d9jmz2O1JTAkpACfREAl2KIIkYg80P\nOFGpk3zm9kzS8RYvXsxWCxamTp3a3lBdpwSUgBJQAkpACXSSgNT7+hiRycT8VKi7bc75pvmr\nRUfHNIQVL0lMHCPjHJmZpnWAu2cvwm++Y4a4rFUKvfoWGl58A7H1W+DQqRpcW5nsHDEqZZyj\n3DR1RbwXCF46H/aIzke+zAnoP0pACSiBk0CgSw6SRITOPfdc7Ny5E9/4xjeac5PTna9075Ym\ndTNmzICk26kpASWgBJSAElAC3UdAFGVvvvlmBIOtRRASjyIKdiKqlM/eRiLtLQIJTa5R4rCk\nactmTVJdA9xjlO2m6l3opUV0rvbDHjgA1gD2Paw/gIDdWJ8kG3oxRpdyhsGipHc6C150Lpw2\neiqlG6/LlIASUAKngkCXHCQ50YcffthEhX784x9jzpw5ePLJJ7Fs2TLs2rULK1asMB/C4kTd\nf//9Jtr0s5/97FRcnx5TCSgBJXD6EaBMc5RP98O8mcUfXkLkbwshssyIRE8/FqfJFUtbjbvv\nvtt83wYCyVLaklYnokl/+tOf8NGPfpTvA2Z+0KdpcWvSQ/I4ToQXjBPF906Iwg4enSVTN2Rb\nyMsNIc9tySKRDL3oYQvh9zcwBe9gq50G5lMufEJJq+W6QAkoASXQ0whkFpNPc9Zz587Fb37z\nG3z5y1/GqlWrcOutt6YZBfNE64EHHsB5552Xdr0uVAJKQAkoge4jENtWhtonnkVs6y7W3ccY\n4XcRYVpTDZXJfKNHIvfWG0xvm+47ou6pJxCQ6JA8uLzrrrvMd/MTTzyB/fv3Y/bs2eb7+Xb2\nKhQnScySuuBcqsqxcazH6bRRJHGiQuxjJE61n/2RWI/kUrDBHixNYT34CqOwnRYXS0TuotUc\nx/R7Pj1FZP1mBIe0fO/7582C74yJ5vj6jxJQAkqgpxPocgRJLuy2227Dhx9+iFtuucU0iY3n\nQEu90ciRI3HTTTdh/fr1+Md//MeezkHPTwkoASWQ9QSiG0tR88BP4e3dzyf1o2GPHw1r1HA4\n48fwpwSxqoOo+fefI/LBhqy/Vr2A9ASmTJmCBx98EJ/85CfNAHGa5EFm3DmShb5xfG8UUDyB\nMtuoF2GFFkfHbETnyBXnSZwkx0cVOqbu0dmmR2ScH+Mc+Vu2cePOUazxlsIuLEBsdwW3b4xY\n+s+eAf+MKWbX+o8SUAJKIBsIdDmCFL+40aNHm3Q6mQ+Hw9i7dy9EdlRC+mpKQAkoASVwcgiI\nwljto0/xJtaCXTys6aC8qW0yeXDlcLk4SbWPPY0+P/hmk3pZfIT+Pl0I+CaP53ukyCjReX6m\n0dWyJknEGRy70amhc8TQI1NAqERHBwkFjDgxAmkFfI2Ro0TniPGnAyhAvyi3iZs4XkeOwauv\nR2DOPPhnTY+v0d9KQAkogawgcFwRpNQrlLznkpKSDgtFU7fTeSWgBJSAEjg+AuF3V8Gj82MX\nDW13Rw5TpDzevIbZB0ft9CRgDx2EnGsvZ2QoADs/zyjKWX0L6epQ1c5lPySm31mU/raklomO\nUWDaJFiFefAN8cNOcI7Eh9qZMwAh0CFKNFlBh9w3bTL8c2cmrtFpJaAElEBWEOi0g1RRUYH/\n+3//L6SnUVu2YMECUyz6wQcftDVElysBJaAElEA3Egiv4Odtn8yUQqXvTWTZ6m48uu4q2wjk\nffYTdF7OgkUHKS7e4VECHAX5rDni7xgVF+hAOaOKYeqH8qJw8phi12TiA9U1BFDra50t4tWH\nuN1wBC+/ID5cfysBJaAEsopApxyk//iP/8CYMWMgogtLlixJe6HiOC1duhQ///nPTfO6e++9\nN+04XagElIASUALdR8CtrKK0MlOhMjArLwdu1SE2uOFNsNppScAuGoKCf7kbAYonmOgR0+tM\nRIlRI7sw36Rf+saMQM6VC4DKbexzxDS8JhPnKFrjY1lSi8MUXye/PQ7IveXjTM9Lvz5xrE4r\nASWgBHoigYwdJOln9M1vftPUGUl9UW1tU0ftlKuSxrAiNTpo0CCzRhrYfeELX0gZpbNKQAko\nASXQnQSs+FP/DHbqSVU9lcmoCZ3BaB3SWwn4xo9Bzo1XwX/mGSZSZA8aCIspmM7I4QhcMBdB\npuHh8G7+7G9GIM5P9JjUKqV/73jhEAKzpyHAZrBqSkAJKIFsJZD+Ey7lalavXo377rvPLBVl\nHOl19OlPfzplVOPs4MGD8ZOf/ARlZWWmcZ0sfeyxx/DWW2+lHa8LlYASUAJK4PgJOFSsc49V\nZ7YjjvOVjMpsrI7qtQQiKz9EdMNWozCX84mrkPuZ65D76euQc8PV8InqXBnVDg+1OEcsLELM\nK0S0/HDje00c7SYTGXCPDWj9Uych/0t3wO6TvlFsfLz+VgJKQAn0ZAJ8hNixxdPkPv7xj+P3\nv/+9aUTX0VZ5eXl45plnUE8VmxdeeAHf+ta3TOpdR9vpeiWgBJSAEug8AUmVCi9mI0/Wjnih\nBrh7K3kjuw+orUdUUu+YUuVQuczOZ3odFe+kaafa6UsgvHwNomvWJwGwfI23BB4zQbzNrFFL\ncY6sSTMRGDiMCni7EP1goxH7wHCKfohUOLfNu/1GBK+5DHa/xn5LSTvXGSWgBJRAFhHIyEF6\n/fXXzSX94Ac/yMg5Srz+hx56CH/+85/x7rvvGmcpVxrUqSkBJaAElEC3EvAxTco3ezpCf1vE\nlKijcKNReJJGx5Qor7oGsUOHEd20FU7/fgheNh/Sm0bt9CQgAh3RNnphSWPhRueIznWzWRDn\nyBpUZJb4xo6Gwwike5B1bHv3AHwvDbjnzkbBh+ZtdEIJKAElkL0EOkyxk07cNTU1psnc1KlT\nO32l48ePx4gRI0zRZmlpaae31w2UgBJQAkqgYwIW64n8E8YCB5n+xBpRm1EjI9rA2iQRZbAY\n1QfVxUQK3OENrjzxV+t9BGKMGjb89XW4qxujQ+HnX26MLNbVm4uNUA6+rUbBjc7RGkaOEp0j\nJtYlOEeyE0nljHL/4fdWI9y3ALW5AdQ//hwiEpESBQc1JaAElECWE+jwG/LAgQPmEqW2qKsm\nvZF2796NffuSP3S7uj/dTgkoASWgBJIJxKhiV/+nl+FfMBfR7bsQW7eZN7I1kHQpV8QYqEzm\nTJkAP5uENry0CIHzZpvC/OS96Fy2EvBiMYToGDU8/wplu9n8lb2uxGKbt6H257+FPWQQAoz0\neE2OUup1NjtHByuTVlkTWyJHsiJauhPScwuRMLwRw3CUggx5+w8jtPxDhJeuhP/8s5F7+ydN\nf6WkHemMElACSiCLCHQYQSouLjaXs3fvXhMF6sq1VVY2fuAWFTWG57uyD91GCSgBJaAE2iYQ\nfmcla0HqEdtdCXdXOSzWgViUabZGF8OW3/37sy5pH52nMnjhCEJvL2t7Z7om6wjUP/tX1D/z\nAuzBA+BMKGG6W665BmvoYPgmjkVsx27jKEmEKdXadY4GD28eHtu5m9Go92BTCtwqLESMPZM8\nNpL1mNIJpnRabEAbWbIc9b96Bh7n1ZSAElAC2UqgQwepb9++kOhRQ0MD3n///U5fp0SOtm3b\nZraTVDs1JaAElIAS6H4C0dXrmF53BLHS7aavjd2vLyxp+imNQPnb7ldIJ6kPYowueeyBFHmf\n49V6BYHo+i0Ivfg6nDEj09YBRXeyToiRROlLFFm6ghLdkebrdmNRpuO9y/dOS+RIsuTc/iMB\nCjLETVTqwu/yHsCyEaugE165H+6+KrParWswNU3hN9+Fy40lwqSNiOPk9LcSUALZSKBDB0ku\n6pZbbjHXdv/993f6GkWkIcbQ/znnnIN+/fp1envdQAkoASWgBDomEONNcHRPBSNHdIzaaNAp\ndUpW/76IlVcgtmuvNortGGtWjAi98hYsierkBJPO1+JcQUUVPNaliVl96SAfrW587TnvUrzD\nXfw6rHpGgJpM+hxF9jUg/M46hJiKKQIfYrHdFXAPHYFHp0iOBfkJhRu3anK4RAXPpHYeYMrd\ny9raoxGO/qsElEA2EsjIQfr85z8Ph1+4f/zjH/Fv//ZvGV/nb37zGzzyyCNm/D333JPxdjpQ\nCSgBJaAEOkcgJjUn7EtjMeWpPRPnSW6cParaaaPY9khlxzqJ7EQ3bDGpdYlnLK/xBQgiUF2b\nuBgWlQ1jTLV0mY7prngbtt9tXi+Ro1gtS5MDfWAPHcgI0QGEXn3b1C255ZWsa6IjFQzCFZXE\nvXSY4vuOMArFsbE95abmLVqxD5EPN8BjDZyaElACSiAbCWTkIIl6XbxR7Pe//31ccsklePnl\nlxEXcEi8cGki+9JLL+Haa6/FHXfcYVZdc801zU1jE8fqtBJQAkpACXQXAcp5Z7gry7I4Vm6h\n1bKdgMeeVi6dJHFcmo1S3WOP1mMU0ugw+fxs6MrI0fvvwE7cxDhHDtxw3MG26XTRSaIzJOmY\nMaZvGgeKjrgXjcCSlh0iIy9m872UG6Rzzn0zWmVRCCLGOri2BCEaN9J/lYASUAI9l0CaT8/0\nJ/vP//zPRonuZz/7GRYtWmR+ZKTUJ02ZMsXUKG3cuBHV1cmd3C+//HI8++yzVJTN+FDpT0CX\nKgEloASUQJsEbPY3splCJ8Xx8Yaf6QaL2pnUifgG9m9MsROFO7XsJcC0Onm9LRFFkLQ31hpF\nt5Whb6hJJIFRxUSz3Bh8eVGwkqh5cWPkKNE5al4Fm++TKAUebAowgM6YlcNj0Ll2j9JRym/0\nsDym2nmHGF2SFL9ggI2I62BLs1kr+dgte9UpJaAElEDPJpDxN6M8cfzpT3+KF154ARMnTmy+\nqqqqKrz99ttYvnx5knM0btw4PPPMM3j11VeRJ/031JSAElACSuCEEfCJUt2IIrhHqukktdz8\nJh5QnCNRHHOKixolvtU5SsSTldM2BTickUWIHZbIThSRd1YhuvKD5rqj2A5KvlN9zmNvLCZW\nwjfYx7S6lvdHe86RAJF+WvbwIYCJHLH5cITvIUmdk/dYvNaN9wdibl1d4zo6YS6VEukhmeX6\njxJQAkog2wh0OqwjqXPys3LlSrz44osmqlReXm5qlETGe+zYsbj66qsxY4Z2ac+2N4OerxJQ\nAtlLwHfWNES37oBdmIfY1p3wJJokaVdMt/IYRXDlKT8dJN+40ZCb6sCsadl7sXrmSQQCl85H\n7Y9/TedoJdwDhxpT35ym5590Ylw6NxLxyZk9Ck5hS15do3PkozOT/lmpFfDDoUS4tbscdI34\n/mG9Um0d65j8DCIxTZOKdmLyXpN6NhEBMfLerElycnLM+y3pRHVGCSgBJZAlBDrtIMWv6+yz\nz4b8qCkBJaAElMCpJyCNX6VRqMO+N/awoXCpaudW7oOkP4nqmF00GM7okZT95o1r1WEEFpxz\n6k9az6BbCPimTTZRohiFE+wB/ei7MHLT5LxYdJTsvBz4JwyE0yfROfIQrWHNUKQN54j1RdI/\nSVLmPO5P6otMPIjTxyaNwd7rLsWxyVxPq7p4Lo5OG4+hb7yHoS8tZrofo0xNDlO3XKDuRAko\nASVwkgl02UE6yeeph1MCSkAJKIF2CIhjlPvZT6COTTodFtc7c2awIWwYLp/4+9gLyU8nyWVq\nlLd3P/Juu5FpWS0NQNvZra7q4QRECKHup4+biI687vIaG/EERg6NMUzkHz8AvgEtqe4i0BGp\nqG+KNLW+QFG6k8iRcY4klY6lRCIP79LZ2n3rdai8hM61eEsSOWqyMBvU7vnE5dh/0VxM+c/H\n4YQo5MAIlJoSUAJKIBsJqIOUja+anrMSUAJKIA2B4MXnmR5I9U/+AbH9B6ksJgX1rA2hkxRj\nM0+PaU95d34KQaZkqWUXAWm4/tprryWdtMPo4LC1pcCyNY2RQhFIyKE/U3MU5Q118DO9buC0\n4RTkYMPgJnOZbrnhUAOqWIvmHSyDVdiyToacP25iY1pdU08ll+l1zswpjFDtQcUnr8S+i+aw\n9qjFMYrvV357dIhCg/pj4zfvwJk/eSZxlU4rASWgBLKKgDpIWfVy6ckqASWgBNonIKlzvqkT\nEV7xAepYrI/9bOw5cACCs2cgOHcm7CFUI1PLOgIrVqzAP/zDPzSfdyF16C5DDvIbE9+al8cn\nguyHdc+l8zB0SEuD9ihriH751gp8uKcyPizpd4ihovOvuLy54WysfB+dbDrVN38ch578X+yZ\nNLtN56h5RzxuuF8hyq+Yj6ESfVJTAkpACWQhAXWQsvBF01NWAkpACbRHwOrXB6Jq52OKXahy\nAFPuBsE/luIMrE9Ry04C8+bNwxNPPGFO3l9bj0EfbIZDpTi3oQERRpBMJEhqj2gO+xKdMWYA\n+ha01BxJ5GjzrsOYlj8E088ajcDMM0w6XnTTVnjSNJbRxf3FrFOzKepAoQf30BE4dKbz7r4V\nDtURK4b2hyXS3W1Ej8yBm/7xKOJQedZkICU6lThGp5WAEsgyAhT5iW7fBZcPTqS21e5TAHss\nhV966UM3dZCy7P2pp6sElIASaI+ApELVPfEcolt2IMaGntIXJ8KC/RretDpjRyL31hvhm1DS\n3i50XQ8kMGbMGMiPOC+hvy2EN4vRHJqoxjXsOgirQBq3MqWSvYd8hexz5GvpQdSoVufHhL6U\ngY/lwCkZheC8RpEOb8EFEClwGeNVs0aN+3cGMeL4kQUIXsSUTd4EiR3KC8KLN4Y1S9r/J8rG\nsQ18/+WB56WmBJRAVhOQByl1v3sesW27KAIjKbby+cIHMnxgIlkLuZ/8aPNnRVZfaMLJq4OU\nAEMnlYASUALZTCC6ZTtqH3oMEJnlcaMaZZZDITiU+7aZ+hRjalXNAz9FwVfvgm/apGy+1NPy\n3N19BxB6ic6R9BhqMmkSK32KYnsr2dTVn9Y5ilb76Eg11g158t4oHhrfHHbfQuT+61dMQ1h5\nKixmsZYp1aIZRI6StqHH1XDoMPL69ElarDNKQAlkF4HQ8jWo+9lvqWRpwxk/uslBaroGfmaE\n3lhimlMXfOMLsCnm0lssfaVlb7k6vQ4loASUwGlCwKMQQ+3PnzTP9ezRxbCkKeyBw0BlFdyq\nQ7DkxpjKdXLzW/soxx2tPk3I9I7LlLSWhhffSHKO4lfmO2MiJ134CiLJkaOoi4bVe9gfa69p\nFOseOwaHDpEzsthsKu+F4EcvM86RLJD5dM6RrAt2tp6I6X45EtFSUwJKIGsJSB1i/S+eNul0\nzgh+fzS1D2i+IH5mOBNL4O7ai/pf/56BpZbIdfOYLJ3QCFKWvnB62kpACSiBRALhd1ex79F+\n+EpGIrJuE2LMFZdIg8cUuxif/ofYx8aWuqRJ4xDjl1l48TJzc5y4D53umQTk9Qq9thig05vO\n7EH9EBzP/kdoWe/RoalbUca0uRBvargpVQ0dPt31fepjRn7bOEfXXNrsHKXbb+KywcFcHI7x\n/URlvEwsh6qJuax9U1MCSiB7CYRefhOQeiPWIbZl7JIGW7533l+P6Mat8J0xoa2hWbX8uB0k\nl1++u3fvRk1NDT+7Wz6c01GYMWNGusW6TAkoASWgBI6TQISqddJ3JrxkBVxKOEvtiFdAjTPW\nqEgaltQixbaWweWNso9P/MLvrVYH6TiZd3ZzcVqj6zcjRulsab5qM6LnZ6qjb8zINncV3boT\nkTffNa9fukFemPLta5clO0fhKOoWrUfsYI1UCfBYNizWBHlWX3iHj8BiYXVQnCPWGmVqo6dM\nRumGD02EsqNtLKrllXiO9kHqCJSuVwI9mQCzDsLL+b2SgQiDxQcnHsVhIms3qYMkr+mPfvQj\n/Nd//Rd27dqV0Uvs9aLQW0YXrIOUgBJQAieJgNSgyM20V1PHpp59zG+ZBpXspD+Nl09nifLL\nXnUtYpu3scknv9DoNFkJzT5P0qmedofxampR9+QfEXlnZWMKSg5Tz0QUgc5sA28qRAwh95aP\nw8pLFjSIbiw1Dm9baSteqB7eumUAex7FzaNzVP/2ZirUhQA6xhb3b0JIdJQl5TLCeoL8u2/r\nlHMk+86ZPB5Tly7D2oEUbZB9tmGidNf30DGMvfrKNkboYiWgBLKBgHv0GL9HatgaIrMHKTY/\nv+ThT2+xLkeQ/ud//gdf/epXewsHRPnlEeaNRG83cVJPh+tMfR0lunm6Xru8t8Uk2ns6vvaR\nCKWQT4Nrjx48bGqNUJAHl0pDUowvUQoJIXgNIcRYc2Q5vGEeOhDRg0c49iDCZGPJmF5qPeHv\n3qurR/1//co4pZLiaFFNMG6GPL936l99CxGmR+Z8+Y7mGqDYhxuNMxMf2+o3nSJr40pYjCDF\nzQtFUL9sB9xQrLmXkXGO5ECU+ZY6tVj5fjTQQQ4witRZK77uakR/+yw2jRnCTa1kyW/uX2xA\n+QGcOfssuGwYeyo/b+RvXv72T8cHs3LtYsK/N/99m4ts459T+d5r45RO2uLuutdxm/5+YjFm\nITAi3JG5vM+Sj5pTxV7e9+1de/zvItPPhC47SN/61rcMq/nz5+PBBx/E2LFjMXDgwKz9Y2xg\nL4na2tqOXv+sXy9vkNPhOlNfKLluuVk6Xa9deIijdDpev7zup8P7PsJeNnIzjiPHjPSqlSM9\ncCRMwf/5rSV54iIJ7TLSBKraeXV1qONPbza5QZYbRHkPnCpz//gSYqwJs8aPoYwCjeeUZDw/\nj6Ia0VUfIvzCy/Ax9c1bvR4uHaS2zGqoRWArU18iLQ/13PowGt7bDreGkSNao7vC33woRuVv\nE0Xy+hYw/fIIav/8KiIL5ppxnfrHsTDosgtw1kOPojI/BwfPmoIQHW6bDnj/taUYumkH+n7s\nI4iyzi16ir9P5TWv59+EfRpGSOM3gvJ5fzo6SKfD531bf7fxm//u+K73qFoXoby/ZVK2C9s6\nZPNy91gN3CEDETtFf/ty7e299vG/izij5hNvY6JLDtKePXuwf/9+FBYW4vXXX+d3bUszujaO\n0+MXFxQUoH///j3+PI/nBCsqKuAwT7S3X2c6RuIcHDly5LS8drlJPHDgAAKBAPr1O/0ahcrD\njxClrvv27T3yo+ne44f97DvDVC47P685SuHyC8PzmEbHGhRbIkV8D7iSHsU0u/j7oTffQFVX\nV5vPvLy8vHTITvgyl87qsaWr4BvHJr25yelzqQd32ZsIb69AsGioiQCijXP2apn2QucIic5R\nHaNQS0q5LCFlkq87X36TYifOsUnfo7MQq22As3lHlz4LRWa8+jf/iwLXwsT8vqjesger6CAN\nrTiIyTWM1gwZCu/VxcgtLkKQjtSptEOHDpl7FH9CxO5Uns/JPPbBg4wOM3ok3/W9+e+7Lab7\n9u3r0vu7rf1l0/LKSsr98++8u+7z6i+9AA1/eR2+IYPbxeDxPsNlKnfBeWfDd4rupeWhiPzd\nt3XtPqnFpWX60KRLMt/yxyd23nnn9QrnyFyM/qMElIASyGICLh1Bmw4QQ4XmKqS+iHdJzT9m\nnmssqpuJmEMszEiD3EGrnTACsW1UkeNrYLfh7CQe2KKgRpQNWyNvL09cnDTtVR9prDlKcI48\nXxD1C9czjTIlMhXfko5x3Dkyi3jz5FHuu9Mm2Qe/+h1cpnL6GA2zmcppD26sTbBFDKRfH9Yq\nMItk2BBTbxWlIIWaElAC2U0gePkC87cdYwqwxKXdY9Xsp1eBaNkeyDLpnWaUUrfvRuCCueaz\nIbuvuOXsuxRBmjp1Kh9u5Zkn8i270ikloASUgBI4ZQRCDRRn6Mcb5Qa4h45Q15npdHJzTB9I\nUuzEF7Ip9+1JH5zCAthMyVKBhhP7anm8mcjIGO1xeYMhAhry+qUz79hheBtWmNe1eX0uHZOi\nSbxJWSIvLlMrk+sE5HW3c3P4T8uzUItvBCsDh635GE0TkXWbqcBXyhug0amrkubtwnx4Bw8h\n/NKb8H3x1qR1OqMElEB2EbAH9kfBPX+PY/f+CJFlaxilZj2SfI/IZcg/fHBi8W8+eNXFyPns\nJ7Lr4jo425ZPzQ4GJq6WMNXFF1+MVatWYd26dYmrdFoJKAEloAROBQE+xRenCC4jRLxP9njD\nzPvj5loUuUl2ZYUU08uXHGXA5ctN7QQSYKRO0tvaM/P0VeTXpXZMjEIaqeYdOQhvPSNL8vrG\nLa8A1rR5sKT2l2mV8rrLvjymmXhMKfXqGVGkaINXzboA1uLIay3RLHGafNMnx/eS8e8I5ckt\nH98/Cc5WWxtbjCSFV6814iBtjdHlSkAJZAcB+dzgh4vJPBApbyZuN32qcYp1Sp58Lkht5Sms\n9TwRJFt/Emd4lMcffxwi0HDttdfixz/+Ma644gqT057h5jpMCSgBJaAEupGAf9QIRNnbSFIe\n7L794NAPikm6nXxpMbLgyJeYCAKwTknUhvzFwzK62e3GUzztduWwnsgYby4YrjPKgbF9VfCO\n1pjFNiN5JmIkkZ8mZ9VmhC/RvMNMY9n4vrlBaV6e3wfW1LmsNWNKJc03vsT0HwGdIpNKKZFD\n1t7IjQyiPHakHjGRfKe8uNSo5VxxYfOuMp3wqH5nSTQqA7NYb+XW74PIBDs57dcuZLA7HaIE\nlMApIuDuP4C6nz8JZ+AA+Cn1L0qYJtLN7xBpNm0ztVaaR0uLifon/hd599zea+reuuwgiYrd\niBEj8MYbbxgnSQoBi4qKTFFkW6/jpk2b2lqly5WAElACSuB4COTn8gk/kwIsKtRJmhZV7Bqf\n+PNmWepOJJBBtTEwqiEOU6Y3u8dzSqf7tjbV6RwKNEg9jtxouBXM4+d3Jfz86qVDFN2y3Tiw\ndv++jALlwikaZvL949y8AxXwtjCtJbFWrKAfnaM5fG35OjaZ74I5CK+nUp44YhKzYhRKnCO6\nR1wmT3s5Lcel8+xMHIfg1ZfEN838t7xvmpw42cijbLx7mA745JGmLsGl42caz4qzJ0+b+Z4z\nDYozP4KOVAJKoIcRaHj5TfNQzRk/xpyZRKtNxDrhPOWrxSkZyRS81Yh9ZAF8VLHsDdZlB+mp\np54yEppxCCKbV17eexpExa9LfysBJaAEsoGAF2MKVSBoblI99jgyTWL5uRxXsZMbc/liswcP\nZI3S4aSb3Wy4vmw8R+kuH7z2ctTf8U+w6JxYQweZp6sehTI8vgY2Izri+7j7D5qnsTlXXtz8\n9NXbvwde6YfJl91nAKwzzjYOUOIKm2nvdr++RkDB9FlijQB4DHFojJMizoo88aWT44ws7lIq\njM0bIHfZ+7AYpYqu3YTYXhZq83pwydnmuOGlK2BRDdbP9D1xvq0Bfc3T5cTz1GkloASyiAAz\nEMLMSrCG8O+8A5PPGXkgE/lwkzpIkmIXb0DZATddrQSUgBJQAieYgMW6E4eNSD1KMTtMnxPZ\n1Rj7IllSb8QvL4ddzsGUCI8CDs6oYrhyAy135xJZUDthBKLrtsAWR+IAG/myzsjma+CyLsg4\nL/IaML9felaJil2sfB/s4ZTKrtgJb/uG5HPqR+dq8mw6R4zQpFh0Qyn8Y0bCmnEGIh9sMHVH\nEjEyY+U15o89bDCCF85j2ls1Iu+vQ4DTnbHAzKloePKPCC16l5FI1jcxtcZqSge02OrDGtDf\npN+E311lnPC8u28zkcrOHEPHKgEl0HMIyGeFCM04bPqciUn6rrtrbyZDs2JMlyNIN910U1Zc\noJ6kElACSuB0ICD3wf4pExAN5vBLao+JSECEG7jCqNU1sEC/ls4RnSdHUiAY0VA7sQRETTC0\naCkCs6YbgQRRgvOYVicRJDEpbhaVKIdPaCUFMrJhC29G2Fdw77bkExswFNaksxpfx+Q1xhGW\n4/hnTaPwBhUKJ5QgtrscobLdrANqMD1J/Iz+2MXch9QlhSMQwYXOOkjGcaPT5VXRAR85vFX9\nmrjZEqF0mcYZq6yCb2JJypnqrBJQAkogewh02UHKnkvUM1UCSkAJ9H4CzohhiG7eDv/Z0+AW\nDUZs205YB9k3R9SFeGNssc7FmTEZvhFFiDEFzykaotGjE/y2iLIPkvSlkggRuxU3Sm5PnQg7\nzNodehQmHa5JFU4cDMdPpzXVORo8HNaEM5tT71JP2aTNMTokUrsSlRJhBOlVZNEhtjjvsau9\npFQa8QepdZII1qGjqbvpcD7GKJWcs49OuDhgpobNa2k8Le8zUcwTJ8lho9jwkuUm3a7DHesA\nJaAEeiQB+cyQhy4uBV5sUT3twDxmLNjMTugtdtwOknSpf+SRR7B06VJs3rzZ1CENGDAAxcXF\nuPrqq3HHHXcY8YbeAkyvQwkoASXQEwkEzpmF6Kp15kbaoRMkP2Eq1sWoOuTwpjUg0aQm85jq\n5f/EVfFZ/X2CCIjDICYRHnfnHpNOJypQrqTVSTSGjqs0WQUjSU5ejIpvdKQSbdgoWGOntukc\nSZpb4JLzEX7nfabt1SHGyJCk6VFSFjCKcyLQYCG2q9z8+M+YYJrGOtyusxZZRxEISdWcMwNg\nyqBLZ1zUrMREVlwEQJxxY0zkyKOUfHQ1m9dK3RUdMjUloASykAD/3oPnzkLolbeADhwkTxRT\nma3g50O43mLH5SC9/fbbxgHati05HaC6uhplZWV455138Mtf/hILFy7E2LFjewszvQ4loASU\nQI8j4J87E87LbyFWthfO6BHm/BpvTnmTnHCT6vLpvzhPwfPn9Lhr6G0nZKI1dEbFIRUhBkk9\nA1PcjHCGXCydpBjrd4IzR9I5SnEkisfCHtP2zYZEBIMfvcxEcqT2LPzSIrh0vuwBjOpwvyLl\nbiTexQmj4yURngjFFUSkI3jztZ1G7e5lfRTr2CzKlfvl/cUnxQ3svSTmDB+G4JUXmUilWcAb\nJXHUPEazMinwNtvoP0pACfQ4AkG2BAgvXWmyDqTpdIxKnC7rKaXvkShv2kwPtocNQWzHbgTo\nTDkTe8+9fpcdJFGsu+6663D48GH0798ft99+OyZNmoShQ4eioqICW7duxeMUchBH6cILL8Si\nRYswfvz4Hvfi6wkpASWgBHoDAbkZz/uHz6LmoccQY+NRZzTrRBJMnvC5dJ7QtwAFLKC3RLRB\n7YQSiB04xJqdg3CZeuJSPMOjYAaoNiipaiwZM5YzfTh8/ZKdI2vURFgj2/6+lLql4DWXNqbu\ncS/OUKZU8sbFpLfQOUpnJp2PzpI4Lj4KOnTWPEqTmx5L8Q15HLuADWppxgHnvuMm0uLipImc\nvJoSUALZS0AcoNz/8xlUf+MHiJRRWZMPW2xGqKVhLA4f5XfNTvNZFrzsAuTediP/7NN//mQj\ngS47SPfcc49xjq688kr87ne/M05SKoDvfe97xnF6/vnnce+99+K3v/1t6hCdVwJKQAkogW4i\nIJGhwm9/CfXP/tX0pHAZrUA0jJgvwHoXHwKzpyPnU9c21h910zF1N2kI0EEIL14OVyJGtsOo\nXnnjIN5UWAH52uVNBKeDs0fDN6SlMay0y7DHngFreEmanTbtQiJA7GOUGBWMlVfAHlkE7/AR\nqskxgtRU15S4E0l3EydZBBZi7MvkGz8mcXWH076mPicdDuQAl8pX0ttJUgDVlIASyG4C0Y2l\nfKCWA5uNr6XG0Tzo4UeYeQ7CqJLTv5+pP5Q+bzZrlnqLdclBcln4+corr2DQoEF4+umn0zpH\nAqhPnz7GKZo8ebKJIPUWaHodSkAJKIGeSkBSqPK/eBtiN1yNus1bEdlfheAgLps0nqlQQ3vq\nafee82JqW+iNpYjt3G3S6eSGQoQajFAGc/qNsaFvzpwxcAYk1IXxbiOyuxrBeW1Hd2xGioJX\nsVeSNG1tMqlpiu2uYK3AbIQ3bIW3m1FCRm48ccTkDibqIsb6IJu9kXyU6haZcbnhCbKhY2fM\nf+YZqH/uxUb1w4SUzXT7cKsOIefjV2gEKR0cXaYEsoiA9DwL/20h/FMnsU2Enw8/WFfJ2kOj\nxMl5m86RPKyJ7a1E3f/8HoX3/lNzZDuLLjPtqdppl3awUNLn6urqMH/+fIggQ3tWwMZxl1xy\nCfbs2WPS7tobq+uUgBJQAkqgewg4VDZz5pwJzJ8DR+qT1DnqHrDt7EUktEO8mTDOEcfFKvcz\nqnPUKAhKypmsh89Czryxyc4RRQ1CaysQ2VwBj7VK6UxUB03kKME5knEepbzB1D2PT3IDc6bD\ndx57JVHF0BIpcTpGkgrjp/S3/5Lz4Bs7itLiPgo6NIorpDtOW8ukd1bwsvmI7tgFT+qb2jB3\nTwUciXJdfkEbI3SxElAC2UKg4eVFpn+e9NCTyLdEiGxpFTG6GA5rj+KRbGkjEOPffmTN+my5\ntA7Ps0sRJHGOxPLyGvOPOzpKbm5jrvvBgwe1DqkjWLpeCSgBJaAEso6ASNw20DmSRrxx88rp\nINF5sQfyKWsuFepiEeTMYk+igpz4EDobLkKbquDVxUyvpFhFY7PY5gGckBsSKZZGPAKVsFIa\nzJqbF+lrJekuvGmRH1GWi/EnkJ/PgFJCLRDHSQ1TVyyX6ZkiOBF+Z6URe0AxpeKbTBw1eYos\nqXV599xufsfX6W8loASyj4B8pkU3bjNCDB2dvahlWqxNirKXW2DerI6GZ8X6LkWQRIzBZo6z\nqNRFpMdGOybpeIsXLzaFW1OnTm1npK5SAkpACSgBJZB9BDymnTS88GqScyRX4bINhpQb8X/Y\n+UHknFOS7Bwx/S0szlE1nRuaFDhLo9VEk8hNjijEpXGOZJz0WHImj6OyVOvIk2kQnLgzTnv1\n9fBPY7pMF0yeFufffSty7/o0LDpd0g9JTGqORIwieNE8FHznK52ub+rCqegmSkAJnGACHttE\nSP82K1Vhs63jclyM6bW9xbrkIElE6Nxzz8XOnTvxjW98g2nOzHNuw77zne9g48aNmDFjBiTd\nTk0JKAEloASUQG8h4FKpruGFV0yRcuo1STNVi1+PVp4fwalDWP/TkrThsVlsw9pKprs1OkeN\nsnYUaWjKuJB9OUyJM7VCiRGg1INwPueKi+CxMSwkitSOxaikJ6pUvlnT2hnVwSo6ajmXzkfh\nQ/9qIkUy2j97Bvr8+N+Q97lPw+H+1ZSAEugFBNiCQHq0mXqjTC5HRGDYc6+3WJccJLn4hx9+\n2Dzt+vGPf4w5c+bgySefxLJly7Br1y6sWLHCKNuJE3X//febaNPPfvb/2fsSODnKMv23qq+5\nk5lkckzOyX1fJIEACQlHOBQRRcBFl1XxAARX9Ad/VneVVVeXRddVcAFBUVEUV8CDU+4EQggh\nF7mvyX3MTJK5p6+q//N+nZ50dVd313TP0dPzvvxCV1d99VV9T/VU1fu97/s8P8sXzGQcgoAg\nIAgIAoIAGUgpa//r3yN1QDZ4sD6QDpY63zTUBHnOpLkZrQFqfQOirjVwkOpPKUFVg50bpKjo\nqB9ic0NPxAdHxI6RLv5Q7plToEO0TGmRcITIzliHiZAGV/S56xHNyv4lhkVj3RgfG7PVaaUy\nAWqHu6wTBPoqAhrEYfkeZqCO0pG1QSx68jhHTftCozPTWZ0824ULF9Ivf/lLuv3222nt2rX0\nj//4j7Y9+OCB/uAHP6Bzzz3XdrusFAQEAUFAEBAE+hoCIeh/BF5fhfwy6BolMQ2lRgWg8tZY\nM+S0Gc3t1L66Bgx32A9Mc0y9bcJJ4plador0SkR4pk0k7/kLo7uk/eTUvMJPfkSJxvr/8nec\nE+qZVFG1iZcb0PKilkBD3VHxV2+C0v3UtP1JA0FAEBAE+L7iBTFL6yNPkDm4HEGR5DEVowns\ndgUFiikzX5DL2EFiAG688UZaunQp3X333fT+++/T7t27wWYaUpGlkSNHqjQ8jiCNHz8+X/CS\ncQgCgoAgIAj0cwSCG7dS8J33U6JgHgfd9s6NFucofKqV2t+tAetchAWO0+84tU6lqcOp4Voi\nL9LfPBkUOXNEp/CaK8i7cDYF39tIoXUfEDU2knvkCNWnF0yGukR5Ul4z2SgICAJWBHiiJrDq\nfZA17CDXhLG2ThJHrQ0IUBf907WKwdLaQ9/9lpWDxMMeM2aMSqfj5UAgQIcOHaLhw4fDkTzD\n0sPbxAQBQUAQEAQEgb6OQACOUQgOUiozD+8lc6+1TfhEC7W9sxsPSmginTaOK5nQJ9IKCiOi\nqpihdTM1exbGpA78L3DxeRRsaaGCQYOQuccUvWKCgCAgCHQOgSgxS+v//ppCH+yAZEGZuleZ\niHizjIBxHKQMoP0vvPZK8uYZtX/WDlIs1HwTrq6ujl0ly4KAICAICAKCQN9HAKl0fqTUhZFa\nl8qMfduJDsIRijEjoFGwDlEjHyYOw2C2C0ecJPWSAbkM18jh5J41hVj01dh3SJEzxOwui4KA\nICAI9BoCesVAKv76lyjw1hryvwoR7INHlVNEYND0zJsJCYIl5J6cf5lijhwkFoQ9duwYXX31\n1XTvvfeqizRz5kxqZwrTTtjOnTs70VqaCgKCgCAgCAgCvY8AaxkF/v6mEkJMdjacJmfuRlrb\nsQOWJuGGIIUDPhA5gC4XThaqgkBrh9gR2qsUO+gg6cWIIKH2yGg9SAbospm9TkwQEAQEgVxB\ngCNJvgvPU/8Mpv+G6DVrsGlxwtW5cr5dcR6OHKS9e/fS4cOHlZMUPSjXG7UlYcuJtpFPQUAQ\nEAQEAUGgLyPAAqj+51+DzlByfQ+THZ8d64nqMbMaY2ZhOQW37gOV93GkotQRhSK1R9xEY4cK\n3zVoCQYQlTLhNGlDBhH3JSYICAKCQK4ioLM4dT8wRw7Sgw8+qJyhsWPHdkDCtN5h5B2KCQKC\ngCAgCAgC+bN5mAcAAEAASURBVIiAEoB97hXiz2RmIl3O3LqWqMEq1KqNngSnp5iMExsQFYJz\nZeJ5CSKFWPFWHSkq7BhRazuFUQStBSEkWz4g2aFkvSAgCAgCgkAPIeDIQbryyisTTufjH/94\nwjpZIQgIAoKAICAI5AMCHPHxv/A6BFj9SYdjBgNkbllD1GzVCdHGzyBt2GjSGpvgIJ1Evj7S\nUVh0kZ0hGJPXsYgsQQCW1/Cygbba/sOkDxvCTcQEAUFAEMg5BFgTKQzGOvIjZbisVBHC5Gua\nnSMHye4K/fSnP1Vsdddcc43dZsu6e+65hzZs2EBPPvkkJtAyPqSlT/kiCAgCgoAgIAh0BwLh\nfQfJ/8pbSIk7wzgXfxzT30bm5nchvop8/KiBhU6bNJu0wcPVGq4nUql0cIOUU4S1/KkXFsI5\nOqMporbpYIVCul1oz35Fyx3tUj4FAUFAEOhtBMJHa6n96ecpuHpdhKCBT4hvXANKqeDDFytR\n63xzlDL2Vu666y4655xzyImD9MADD1Btba2iAGdacDFBQBAQBAQBQSAXEQht3UmBlYgKoUYo\nmZktTYgcwTkKxESX4OBoU88ibeDgjt2MI7Wg8cZ6MLwqrRCPm1zFyN/XY5wjZrTzI8IEIUZ2\nkMI4PkELKVMLbdtFTEXuX78ZqYFN1Fo1nMILZpHvvAWkD67ItFvZTxAQBPopAqGde6n5x4+Q\n2dBErlFViIZHZANQRUl0qonafvVHCm3eTsW3/lMkMp4nODlykI4cOaJEYGPHbKCQ9NSpU7Ry\n5crY1ZblIG72GzduVM4RK/KWl+MBICYICAKCgCAgCOQgAsE1GyjIAqspzGw4gZqj9zqoulVT\nt5e0afNJKx1o3RPPQDYds6wGsz2BDc/0B2La4AUDDpQ+fIiqPQojxS5VSl/MjgmL3G/bE89Q\n4GU8k9kBKyogzeMhs66e2v/wVwr87RUq+My15Dt3fsK+skIQEAQEATsEOKWu5ae/VKx1bgjF\nxhpoZYgGlpG7rIRCaz+gtt89Q0Wfuz62SZ9eduQgMX3pFVdcQU1NTZbBrlu3jhYvXmxZl+wL\n04KXlZUl2yzrBQFBQBAQBLoKAaSGBbftpsD2XWQePkpB1LUEJ08g95QJeU3LmjF8mPALvLma\nQjv2pOzCBEuduR1sdWYM05yvkLTpCzBzWpKwL9PgspluCMCOHakyUpiQwWTHieuRmLSBHRk4\nSYr2G231ykFqn878j5nvWjGLG4BGCVOEc8QqhBoBjkhpSOdz4frzi07bz35NGo7pXTinM91L\nW0FAEOinCPj/voKM+pPknlidHAFMyOjVIykAnTjvsnPJnScyBY4cpKqqKvrOd75D3/zmNzsA\nam5uxsSXiwo5lzqJcb1RMdIJpk2bRg899FCSVrJaEBAEBAFBoKsQCO/eh5flJym8+wBYpZG+\nhZfnIF7Gm6F87ho9kopuvEY5Sl11vD7fD6I6/jQaRzxG8+j+iM5R7ICLSiPOkReECzbmGjGM\nNGgcKYIGTrXjNqXQDrFpq5jysM0zY7LN1tSrQus2UxAvJ+7xY4gQNbIzZsczjDDSYf6PPOwo\nY9bXzvbt22e32nZdVOqDJ087s9+gQYOopMT++LYHkpWCgCDQ8wiAqTqwYjW5HEzaqDRiBFNC\nG7f0LweJr8pXvvIV9S96hYqg/s01SK+++mp0lXwKAoKAICAI9CICXD/T8qOfK6dInzCadNbZ\nQSTBBQY1FyasTLAPNf/n/1LxP3+OPLOn9eKZ5sahzda2iMYRZkhTmXlgJ5n7URsUa2UVkZoj\nt71Dwk3ds6aQb+ki1AStIxOU3spRiu3j9DJrLRktbVRw8fnkQqSps9b+0ptExUVJnaNof/qg\nChUlC7y/SZ1XdH3sJxMqcdZIZ6y+vp74n1ObO3euOEhOwZJ2gkAvIWCg5sg81Yjo0ChHZ6AV\nFVJ470FHbftCI0cRJLuBfPnLX6axY8fabZJ1goAgIAgIAj2MgAl189YHH0eOlkb6iKrTRz+j\nVcd1oBoiGmEwq7U+9Fsq/d6d/Vpzx0TKWTsEYBm3ZMaOgrlnMxGiRxarGEra5DnQNEJqXBLj\nYmbfJYtV1C58+PvELFBaG6hxWX0e0Tw2E6mQZnMrJJIMpMaNosIvfSpSP5SkT7vV7FyFd+4h\nfcgZcgi7dtF1TCkeRkE1wXGzs9mzZ9ut7tJ1FRVCFtGlgEpngkA3IGAigqQmS+xC3jbHwyPm\nDMOdzfa+tipjB+nee+/tGCsDyA/fWDt69ChxGN2TJNwf21aWBQFBQBAQBLJDILBqLQRJ68k1\naVzKjjhdIrRjr0qdKPjI8pRt83WjgUia/6U3yAxESBTsxmkiHc3csYEIdUcWY32jcdMTnnmx\nbVxIdfMhF5/JEjzzZ1HR7Z+ltkd/T+bxejLgkHHNEBuLxvKsqxskDcU3f5o8s6bGduNo2Wxp\nVQXUmi95JCu2I2agCp9sjF1lWRamWQsc8kUQ6LcI6APKSMeEDke3+TOdmTwBNGJoumZ9Zjuo\nbjK3EydOEEeSpkyZktDJ97//faqsrKSbb76ZWlqSz9Al7CgrBAFBQBAQBDqNQOBdvMwnqSuJ\n74zrUZSeRfyGfvA9DMra9udeTe0chYIRjaM450gbNZF0FoGNmxCMhc09bSL5LjzPEgkqvPIS\nKv33r5PnvLPIBaptJmYgOEZaZQV5Eckp/e6d5L3YGeFR7LF4mR0srjsyA6g3c2BmIEAuME+J\nCQKCgCCQCgHWNfLMn6kmdlK1420cBeeIk3dm5yd50vXdW9szdpAOHTqkapBY42jHjh2Kyjt2\nELy9oaGBHnzwQdWuM/nJsf3IsiAgCAgCgkB6BIxjSOHil2UHxi/oRu0JVavkoHneNAmi9sb/\n2tspx60EYDeuImq01iVp7BiNnpgSC8/cGeQ9f2GEoS6mJUeqQmAVDNWdJB1OrKtysNIkYiV6\nvm5BaBcpZruYfZwu8jVn5jozTR1VtD8TLHr61AnRr/IpCAgCgkBSBHyXLVNsmwZqkVJZuOYA\nai6nkgsTRPliGTtI3/jGN2jnzp3EucQ//OEPaeBAq/7D73//e3rttddoxowZ9MEHH9C//uu/\n5gtmMg5BQBAQBHIOAda8IcziOTHTQBE+REs5Baw/GKe0Bd54h4LvbUw5XCUAuxEOVFvzmXYa\n0uCmzCMNqXWpzLvoLPIssKnfAUte6wOPKRV6N9IbXXiJcJ81k7xIvfPMnEJ6xUDoFP2FWh/+\nnapJSnWMZNsKli+hcFMz9j9Tc2bXluuutNIS8s6babdZ1gkCgoAgYEHANXI4Fd10PRknToKA\nAcyoe/ap+yindIc2bqXw/kMU2r6bXJwmDA0kThvOF8toJEzt+fjjj+PZqtP69evpjjvuSKg1\nYorvpUuX0l//+leVjvDwww9TlBI0X8CTcQgCgoAgkCsIuCaMIaPRqlWX7NzMhkZyV6d+4U+2\nb59bDwcl8MLr6iGe6tzNhnoyNyFyFIB+UNTAUKfNWEjaoGHRNYmfSLfjNDk3nB07a3/+VfKD\nxY51ROwifBrY51wTqlVNWICjWxmYG86WD5ErY1dNUieLfxvhuhNU9OmP9WtyjgzglV0EgX6N\ngOeceeQ9bwGF1m+BXty7iIbvpDAcpcD6zRR4bRWY7pqo4JMfVVHxfAIqI5KGPXv2UBi5hhdd\ndBGNGjUqJR5jx46lJUuW0BtvvEHbtm0jpvcUEwQEAUFAEOhaBLx4iAVWvKtywTVX8rkvjqZw\nYb/3/AVdewK52BtovAMvryQvioxTmVl3JELIYBGAhYDrNDhHRcn1epTo6kXnkWuMPTU3M+S1\n/+0Vco2Eg5ViZpVZ7VjMte3pF8m7+GzSQAneGWOh2aLPXEutYDAMrlhDJggbTJVuaZCBwmkT\ndL1cT1B00ycjKYCd6VzaCgKCQL9GoB33JXaEPMswEYQJJxO6Z3ACiLyQLigvI62hmdoe/A25\n7rpFpfvmC1jJn6IpRsjRIbZhw1LMqsXsP3VqpGjLz8reYoKAICAICAJdjoAbukZepHiFEUUA\nTZpt/8w4akBIltnSOOqQz8bq7yE4J4S0slRmHt5L5vZ1VsxYAHbWuSmdI4LD4bviwqTOER8z\nxNcCTpqOtLZ0pjFxQmMjUlj2p2tqu52jU8Vf+jQV33Uz0veQ6gcKccLMLjtbvg9fTGXfuyvC\nrGe7t6wUBAQBQSARgdDWXeR/+nnc56pIxz3KBWIZ97gxiIiPI/eYEeRCHaU+ari637T8/ImU\n5DeJvef2mowiSJMnT1bO0VtvvUUBMOJ4vd6ko+QHMrdj1h+uRxITBAQBQUAQ6HoEOPe76HOf\nJKZaDULNXB9aSWZxlLQBjtGpBjKO1pF7yngq+uKnoMWT0e2/60+8G3rkvPjAKytVpCxZTjw/\nm8yabURwkCw2YFCk5iiFACw7I+wccf1QKjPgnOEoqZpYt6HeycR1ytjwnGUBYP4XZmcLM73F\nYJNN9YzO+FiyoyAgCOQ9AqwVx9FnrTD6LLEfsoZaJWYIDW3YYl+Lab9bTq/NKILEI1q2bBnV\n1NTQ7bffTsFg0HaQBlI5vvnNb9KmTZtozpw5opxti5KsFAQEAUGgaxDQwJBWfMfnqejGTyAi\nwiKniEbUHETUCJ8o4C/6h6uo5M6b077Yd83Z9E4voc07yP8iNI6QCpLMIhpH6xOdo8oqpNUt\ngPOYXFNIG1BKBVctd4QhO6EanB6nxq5UlzquKdL6nJ6TtBMEBIH+iYASoYaotAZymXSmpA9A\nFBT8YHu6pn1me8ZTiF/72tfopZdeooceekh9fu5zn6Pq6moaOnSoovzet28f/epXv6KtW7cS\np+T9/Oc/7zOgyIkKAoKAINBXEVApVZcvI+8li6mFGYeOHScfaKVLx1dHmOv66sDSnTccwuA7\n71NwE6JCKcwMBsjctjaBxptGgERhzJSUGkc6XhQKgC05rBHShw4GpTgcVZxbKu0kPl2uDdOQ\nGqkNSf8ykmJ4skkQEAQEgS5BwGRmTH/AcU2kVuij8PG6Ljl2LnSSsYN01llnqdS5Sy+9lPbu\n3asiRXYDKi8vpx//+MfE7cUEAUFAEBAEMkeA77UXXnih4w44is//mHGU/zm1P//5zzRrVh+q\nUUK9jf+Vtyi872DKIZrtrWRuWQMab6t4uVY9jbSqsSn31UcMI9/yCzrlZLqhT6SDoIG1jpiE\nIZUZR46Tjvau0SNSNZNtgoAgIAj0DAJcPsPPDZaPAJGMARbM8KGjEQ093HNZT08Hvbdr1IiI\nE4UsBRdYOfPFMnaQGACuRXrnnXfoiSeeUHTf69ato+3bt1Mlcp4nTJhACxcupLvuuosGDZIZ\nsXz5wcg4BAFBoPcQ4EhEe3u74xNobW1F3X8jlZaWUnFxseP92KlyYvzAZA0M48QpIjCp6UMG\nkwc1TlqJ82M5OU6qNiZIEPyg8eZzSWVm0ykyt75HhAhSh+Hhr02ak5rGG43d48eQd9m5KZno\nOvqMXUD2ROH1H6GW+x4io6SF9CS4MAW3ietaeN1VeaUjEguFLAsCgkDfQkBHOrE+rJKY8MY4\ncgzU3vvJRMqwXsCOk0ZGUwucpe14BuyFttoM1L9ChBpyBvliWTlIDAIz2X31q1/NFzxkHIKA\nICAI5CwC48aNoyNHjjg+v0cffZRuuukmuueee7r0Pm22+6n9mReoHbU+FMBMoiIi0HBeqKIB\nq1HRJz4UcShAGtCdxo4ZaxwZoNNOZeaJY2CqQ82RESOkyhpH0+ZDOLU81a7knj6JvOfOR3FQ\nZmPxzJ1BhTdeQ22/eYrCJ09hxnXomToj1O9y5MjEDG0xCDY8OJaYICAICAI5gQDueTwx1Pyt\n+8hobSdX+QA1ERY9N43VCBAxMqGNGnhrDbnGjyXvnOnRzX3+M2sHqc8jIAMQBAQBQUAQcIwA\nO0ct//MoBddtRjoYSA2U3s6Z3Y1TjdTy8O8ojBf/gn/4aNramzN7dm4pfOAw+V9egYhQcjIG\n7lE7fpDMfXF1SQVFETKGwtSRLu/COeTuggc+p+ZxGkrbU89TGBE3JtBQJBqIYHmnTybf1ZeS\ne9K4zgEgrQUBQUAQ6GYEWKIgzM4RM2wiS8BumkhDKp4ZAPsmT0B1MKd284n1QPdZO0ic8vHk\nk0/SypUraefOnYrZbtWqVcS1R7fddhsxeQMz2IkJAoKAICAI9H0E2hA5Cq77gFwTxlK45gDS\nLg6Q0dBILE6rVZRDH6Oa3NWjqP1ZCKSijffsuV0+aGZKCq4C0QI7GkmMn02ug7vIdWy/tUXJ\nwEjkyJNcnoKpwT1Lzu5Sp8U9dQKVfuM2pKTUq5QVjkjpg8rzTn3eCrZ8EwQEgb6MgP/1VeRF\nFJylE0yk2hFPiIGkhklnTIjFsug4M6S6oK3HdOAhTJx5Fy/sy0PuOPesHCSuOfrSl75E7777\nbkeHvBAGaE3QX7j//vvpgQceoPvuu4/uuOMOSxv5IggIAoKAINC3EOA6n8CLbyItrYTa//Qc\n0sNq4aOAee30MMyaQxTauA2pFqPJM3MKtSNi4oF4bTItok6PHk5P4O33iKm8U5mi8d65kVx1\ncemIFUhv45ojzIQmNdQNMQOga1RV0ibZbGAmPP4nJggIAoJALiPAqcvh3TXkAtGMG+QxTILD\nQtYmsgR4AoowKaYPhnDshGro7g1WTlRo605xkGpra+nyyy+nY8eO0ciRI9Xya6+9Rrt27VLX\n2+/305gxY4jpvpkSfNSoUfSJT0CbQ0wQEAQEAUGgTyIQ2rEHgrONFHxvA5lKBBUpbKfrjziW\no5YDBrH6uoGZRS8ES42DR7qEmc0MBFVKHfeXyhSN91ZEl5ow2xlrw8eQxmx1KWqJtMIC8l22\nVByYWNxkWRAQBPolAio6hPuu5uNou6YyAlwgrOE0a0RCCArUKmrUAQ4iSCyOnS8G/r7M7NZb\nb1XO0XXXXadS6x5++GGlgxTtbfDgwUogllPs2L797W9HPM5oA/kUBAQBQUAQ6FMIMClCaP0H\nZDJjHGYQVSSGRVURdVECp7wMdiOI+qDu5xCF2aHqggcm63G0//lF5WylAswEfbe58W2Lc6Qc\nt7FTQaE9PbVzBJHdgqsuFecoFcCyTRAQBPoNAjqn03ncqC8KnhkzJph4IomZSjmlzmIgndFA\n0pMvlpGDxBSwzz77LI0YMYJ+8YtfUEFBgS0eTC3LQrIVFRW0ZcuWTrEv2XYoKwUBQUAQEAR6\nDQFOsQgfrQfVK5wgqKZzHY2qAuJ0C7WAU9NRyAtHiYVPw7v2kQm9jGyMNYTan3lRRaxS9WM2\nnog4R9A6ihpT0hrjZ5EGEdhUxmki7BxpcJLEBAFBQBAQBHB7Ryq1a8zIiIyDE0DaAsS1lvli\nGTlIO3bsINbXWLx4MRUVpRaFciHX+4orrlB47dmzJ19wk3EIAoKAINDvEOAUOzOEWULMKnIE\nycSMIUH7gvUvmOrV4NQLOEQqagNhwTC0fQywzWVqoV011P63V1T/qfowaw+T+QFqYXFuHQYS\nhtDkeWRWpBZo1UcOJ9+Vl6hZ0Y59ZUEQEAQEAUEA4thLyGyAThukCFhzLrRnn0qxDr69loIb\ntpBx+BjS7SBIzlp40E1iQod8sYxIGpiEgc2NtAonxk4SW0mJzM45wUvaCAKCgCCQkwggXU7n\nqBFYi5QjxM8C9oY4gsTG28KIGOGez5SwnLfOdN+ZWPC9jRR8f1PaXc0Du8jcH0faAPpubdoC\nnBqY9VL04AK1tg9sdUotPkU72SQICAKCQH9EwAMWUs+761WKs3mqOVJ75EGWAJg+zeO1yBKo\nIULKnWv4ECq+82bS4CTliznzcOJGO3nyZJVWt2LFCmIyBp+P1aLsrQ2ziq+//jqely6aMmWK\nfSNZKwgIAoKAIJDzCHBqnYEaI80fUJoXEecjxgVhRwmzieqfCzVKeJB2NsWO2wdALcuq7amM\nU/jM3XCgjh+yNhswiLQp81SaHyGClcw882aSZ/6sZJtlvSAgCAgC/R4Bri3Vhwwms6kVGQLt\npHP9Eb/z83MA7/UG3vE1RJgIbVzDUkfr+xqYGaXYceRoyZIliqHuK1/5CiYS7XPMA4EA3XLL\nLardwoULk9Yq9TXQ5HwFAUFAEOgLCPAEFlv0M9tz1kcMjcwgsnOiYjMxztHpziPr4SgZeC4Y\n0CKaMNbxYZk1yf+Xv6d3jpBKZ25Zk+gcDRmhIkdcA5XMeObTi6iROEfJEJL1goAgIAhEEAht\n2UmBF14j70XnkW/pOaQPr1TPALMNzxY4SJ5J45GifDGco0pqe+QJK6FDHwcxowgSj/nBBx+k\n2bNnKxKG1atX0zXXXKNY7Xgb033X1NTQI488Qlyv5AUVILcXEwQEAUFAEOheBJhE5/HHH6d7\n772XNm/erA529913K0Kdr3/960q8O5r23NkzcSMlTYPToxLqOMUCy1F2hqirpGi0OdUO23Sw\n2XkmjnN0GBZQ9b/4hspzT7WDYqrb+h5qn1oszbTRk0gbNcGyLv4L1055L+4+jaP448l3QUAQ\nEAT6MgL+F15XhDyK0Q6sdh1RItzbkWfXMTStpIhCO/ZScD2EYhfO6VjflxcydpCqq6vpiSee\noM9//vO0fv169S8KxLXXXhtdpLKyMvrJT35Cs2ZJKkMHKLIgCAgCgkA3INDS0kJXXXUVcfoz\nR/BjbefOnXT77bfTY489Rs899xwNHDgwdrOj5fBhCMPCE1LOEJM08LLylqJuEsePsBLruA1v\nN06wHtHYlP2HdqPw94130qbjmQ1gqtsGjaNYMgY8pLWJM0mrHJHyGBoe7krjCIx1YoKAICAI\nCAKpEWDyndDm7fbSBzHOUaQX3OzBbMoi3vniIJ1x/1LjZLv1Qx/6kIoQfeMb36BFixYRax+x\nMRnD3Llz6eabb6bt27fTjTfeaLu/rBQEBAFBQBDoOgRYl27lypUJzlH0CJxqt3btWuVEKSX0\n6AaHnyGoqisGO0SPCJEqjfWOTu/LDhE7R1wbpEgbmAYcKRjBtR+k7D24dhMFXlmZ3jk6fpDM\nzautzhFS6bQZC9M7RwPLqOCj0DgS5yjltZCNgoAgIAhEEWD9OZPrTQuS8wxE2/KnVuij8PG6\n2FV9ejnjCFJ01OwMffe7341+JZ7BLC4u7vguC4KAICAICAJnEFDRknWbSTkbwRDpVUPIM2sa\neeZMU4KrZ1p2bom16V588cWkNaHR3jiytGrVKvr9739Pn/zkJ6OrnX1yVIpnDpmgjj0jJmWI\nMtipFXCR2HlisVgXz7/BYTpdBxV/AMdkDBypYpa6g7utXZxmqtMKiqzr477pyI0vuHL5aTX4\nuI3yVRAQBAQBQcAWgQgZA+7jTLwD2Ya0BnZTvRjisnliWTtI8TiIcxSPiHwXBAQBQQB+BDSC\n2p74MwVeRbQEuWdaCR4kXMezay/5X15JbpAZFH3hBnJBlycTe+CBBygqwZBu/yD0i3760592\n2kFyjRim6L01iIObHjhHrJyuIkanj4jaI+UgQWGd6b55m3v82ITTUWQML75BRt2JhG2xK0zQ\niJs7NxDVH41dDb2NGKY66xbLN616FLmXLhLnyIKKfBEEBAFBID0CLJzN9N3GqVOkDR6UdgdO\nyXM5rDlN21kONHDkILHQa21tbdanu2YNWIfEBAFBQBDobwiA6bP1occpsOp9co0bRRqIayyG\nKEl4/yFq+s8HqPRfblcPJct2B1/eeQc1PB3RnPQ7cKpdZ00fDZY4RcAQjtBoc5SIiRqix8W2\nDk2hICI/Li2Bxc44Vkv+v69IT8YQ8JPJZAzNDdbTHAr8xk/HeXCEKrm550yn8NTxKs0veSvZ\nIggIAoKAIGCLAO7nngvPo7bHniRtUIW699u2w0qzuZXAyBbJhEjWqI+td+QgbdiwgQ4fzlwN\nvY9hIqcrCAgCgkCXIuB/czWco7WYXatW2hEJneNB5BozkkLQ/mn99f9RKQT3WHS1M8bpzZ0x\nTrVjiQangt/ct3sUiBBYCJBz03F+mguPEE6ni7OI9hHGNBwRJ44wnbbQjj0UWPFuhCo8utLm\n02xpBI03nKOAVcdIGzuFtBHjbPY4s4ojWJ7zF5B7ygTyN0GfQ0wQEAQEAUEgIwRYSDu46j0I\nwu4jffwYWyeJsyPCBw9T0ac+Rq6hoAHPE3PkIDFdbGcfvnmCjwxDEBAEBIGsEOA0Mf/fXlYE\nASysF7UomUHsOuUkbdpKIaiTu+FMdcYGDRpER44ccbxLaWlpp5wj7pgJvj0zp1AQNVRgggCx\nAlLsCJEcDuYwZR2dJmhAUEmrKCP3jMkqDY8jTMHV6yi4cSt3k9LM+mNk7liPrsJn2ulQbp88\nB31ChymFaUjtUzTeGaYppuhaNgkCgoAg0O8Q0CAMW3zrP1HLA49RaPse0geVk1Y+IFJj2h4g\no7ZOETkUfPQy8l1xYV7h48hBuuGGG/Jq0DIYQUAQEAR6CgHjyHHF7OPC7Bs7SwZm2sI1h8hg\n9XFOTcMDyDVyGLnGjiS9qAjMcEi3QySpsw7S5ZdfTr/5zW9QFhRMOzTWQbrkkkvStotv4Bo4\nQKX/6RUDyY9IkNYaifCw4xQJeMFJQuqbjgeob/kSaBVBeR2kPe3Pv4Zxp3feTBAxmPu2Ww/r\nhXL71Pmo2Sqzro/7ppUUR2i8cW5igoAgIAgIAl2DgF45iEruupX8kGIIvvIWhfcdimQGgKnU\nPXUCFVy+jNyYOMs3c+Qg5dugZTyCgCAgCPQUAmYTUt/gPZitbRRas5HC9SdI9/kUJapihIND\nE962m8K795PnrJlkut0UVtpBnTvDr33ta/TYY4852olrle666y5HbWMbcYogIa3OPWEE6cOG\ngMJ7IxyfoxEqWE65Y2dv/Ghyz50B56gNOekeCry3nhQGsR3FLZuIFpm7NhHVxqVylwyAc3QW\narYK4vawfmX6btY4Yq0jMUFAEBAEBIGuRYDv7QW4xxZcegFIGxqJmP67tBgTYKlZRLv2LHq2\nt6wdJH7QPvnkk0p7g4UIa2pqFIVseXk53XbbbUq1fc6cOT07KjmaICAICAK5goDPS2YgSKF3\n1lO4sSmSooDEtA4DfSo/fEw4FIF315Nn1HByIRrSWZs2bRp95zvfoW9/+9spo0heFNJ+9atf\npYULF3b2EFBRryQvWOH8L71B7snjECW6QI2NkIPOTqBWBEeG0wjh9AVRb+SeNjG9c8RkDCz+\n2nTKej6Dh5M2YZZ9zVZMS05L9F10Hgqksn6cxfQqi4KAICAICAIJCOA+zxkC/cGyeqKsW7eO\nvvSlL9G776LoNsaYarYJxbH3338/MfXsfffdR3fccUdMC1kUBAQBQaB/IKBoUk80kFlXTzoK\nWGNcIwsAWiGiHyGDgkiv0zIsdP2Xf/kXEAl56f/9v/8HP8VlEYzl9UzKcPfdd9O3vvUty7E7\n86XwEx+iUM0BCu3YS27QaHPdD0eKosYU3qFN26C+XkHusaOiq20/k5IxjJpI2uiJtvvEruQa\nJ++is5RzFrtelgUBQUAQEAQEgWwQ4NLajIxpvznnnZ2jkSNH0uc//3maMGFCR1+s2D5mDHLu\nEWHi1I8//vGPHdtkQRAQBASBfoMAC6eaBu6FiLCkGbQGRjilK4RZukzt61//OnE0n6NEfG9m\nGzZsGH35y1+mrVu3qggTU3VnalzrU/r1LxKzG4X3H6bQzr0U2neQQnsPIGq0m4JwjlzVo8l7\n3oKUjosiY9i4yspUB6y0yXPTO0c4f+7fe+78lMfIdIyynyAgCAgCgkD/RiDjCNKtt95Kx44d\no+uuu07lvRdAOHD58uW0a9cuhejgwYNp06ZN6iH96KOPqofyNddcY0sR2L8vgYxeEBAE8hmB\n8OFj5KooJwKhAeduq3Q6UHKbbUhLwwQSa0doUB9XbHbI69YRlWGtoGysurqafvCDH9DEiRPp\npptuojvvvFPdi7PpM3ZfrbSEir70afIiJ13VT4GIgqm9zaPHkWYHognkpqcy8+AukDHssDbx\noi5LkTGkTt9QTHUXnU+uUVXW/eWbICAICAKCgCDQRQhkFEEyoGvx7LPP0ogRI+gXv/gFsXNk\nZ0wj+9BDD1FFRQVt2bKlUxS0dv3JOkFAEBAE+hwCXJ/j85Bn4Rw4Re0U2raLDDhNZjOcJBA3\ncOpdGLTeLBTrmT4ZqWmDULfT3CeGySl0TI7Axbsaaq1UCmEK50ix+G1fl+gcMRnD7PPAVJfG\nOWKmuo8sF+eoT/w65CQFAUFAEOi7CGTkIO3YsYNaW1tp8eLFVITZwlTGefBXXHGFarJnz55U\nTWWbICAICAJ5hwBHh1gslWt2mMBAr4KWD983ETxSIqoeD+lDBittCa7toRawvw1ITWmdSyCF\nNu8g/7OvkCJqSHFiph/O4Cak1NXF0X0zGcPMc9Iz1QGjgqsvI6YYFxMEBAFBQBAQBLoTgYxS\n7JiEgc2pAjs7SWwlJSXqU/4nCAgCgkB/QYAdIhOCeuHdNYiwwBHimiREiSjMdUnQD3Lh++ma\nIKP+JIVRy8PkBzlvcPoCK9eoiFi6czUbT0aY6oKgho0xbfQk0kadqV2N2WRZdENDitnzFEOe\nZYt8EQQEAUFAEBAEuh6BjBykyZMnq7S6FStWEJMx+KDpkczaQF37+uuvK0alKVPyT0gq2bhl\nvSAgCAgCCgF2iOAAmXAoLOQIcIziqRJMbhsO5bwjwKmB/pfeJON4XdqLbB47QObuzYqooqOx\nDmrzSXNIG4RoWhrzzJtJnvmz0rSSzYKAICAICAKCQNchgKdx540jR0uWLKF9+/bRV77yFUUd\na9dLIBCgW265RbVjzY1ktUp2+8o6QUAQEATyAQEDBAZcn+MaM4KME9D6gSaSAT2kMGqP2MEw\nTjaQgYkmA3VHOtLtXGNHklFzMGeHHj5aS+1PPZ/WOeLomLFnS0QAFix+HeYDIcWsc9M7R8g8\n8F14njhHHcDJgiAgCAgCgkBPIZBRBIlP7sEHH6TZs2crEobVq1cTM9Qxqx3ba6+9pgRjH3nk\nEeJ6Jdbf4PZigoAgIAj0NwTMxmaVVudZMJsCr7xFwe27EU06nVrHYGCZzDAEZCvIc8liYh2h\ncP2JnIQptGUnBd5+L1I7leIMzVAQKXXriBriIkwDKkDjPY80jzfF3gi4QTjXt3yJIn1I2VA2\nCgKCgCAgCAgC3YBAxg5SNWhkn3jiCaV/tH79euJ/Ubv22muji1RWVkY/+clPaNYsSZHoAEUW\nBAFBoN8gwNEjFU0BSYMJcht94AAyGxrJRNRIETUgIq8NKOWiTgrDAdFQp6QXpya/6XHwUHeq\n6o3g3KUzs7WJzK1rQdrQam06bAxp46YizTB14oI+qJx8l14ARrvUVOHWzuWbICAICAKCgCDQ\ndQhk7CDxKXzoQx9SESLW23j11VeVOGFdXZ0iY2D9jXPOOYf+7d/+TYkUdt0pS0+CgCAgCPQd\nBPRhlSoqxGxvBsgaNH87tI880AsCux0XIYGsgbDeCEJHKIRIEqjAXSOG58wADdCRB/6+goza\n+rTnZNYfJXPnBowpQuSjdkD9lTZuOmnDRqfd38W04Reeq5zFtI2lgSAgCAgCgoAg0E0IZOUg\n8TkxM913v/vdjtNrgQBicbHM/HUAIguCgCDQvxFAupiJekzWO9KQbkyFqMGJRcSNiAqiRyjm\nJPPkqQiZQwotodhdu3uZRW79L69IT+GNeiPzwE6iAxGh8I7zckMEdwpS6pBal87cc6aTF1pR\nYoKAICAICAKCQG8jkLWDFD8AcY7iEZHvgoAg0J8RMI8xEQNS6pi5jaMpycA4TfXNm0N795N7\n0rhkLXtkfXDTNgqtRh0R2PdSmao34qjRiePWZsVlpE09CwQViJSlMpAxeJecTe6J1alayTZB\nQBAQBAQBQaDHEOhyB4k1klatWkVNTU00b948Gjo0PY1rj41WDiQICAKCQA8jEAZTnVl3glyj\nwWKHNDUT0gcEtjpyR/ThlAMCZjvQNpBr5DBiUofg+i1UcOnSHj7T04dDJCvw5moK7apJe3yz\nrTlSb9TWYm1bWUXa+JnQeDo9RuvWjm+KjAH1RiyUKyYICAKCgCAgCOQKAqmrZePOshUFxk8/\n/TTdeOONtGuXNZWivb2dvvjFL1JlZSUtXryYrrjiCho9erSiAecCZTFBQBAQBPojAoraG06H\nXlaiKLw1FollawdJQxv+oe5IKyslN+i99fKBylEyG5oibXr4/+yctT/zojPnCBEjc8PbGIPV\nOdLGTiGdNY7SOEeKjOHqy8Q56uFrLIcTBAQBQUAQSI+A4wgSax4tWLCAamtrVa+f/exnacKE\nCR1HuP766+nPf/5zx3cPZkhZB4kZ7EpLSy11Sh2NZEEQEAQEgTxHQGNGOgjAmnCSNNQauQaj\nHmdwuSJkAL0dRGHBYqefSbzjTDutMLn4dnfBFd53kAKvvY16qWDKQ6gJr4OgKt+/w9rODeKJ\nyXNJG5g+GuQaN5p8SxcJGYMVQfkmCAgCgoAgkCMIOIogtSEl5Oqrr1bOEZMyXHfddVRVVdUx\nhL/97W8dzhHrIe3Zs0e1vf/++1XO/fe+9z36wx/+0NFeFgQBQUAQ6C8IuJi2exAiQ02xkRbU\nIjG9NyaSYp0jA5F4DQ6Ta9qknoMHTlpwzQbyv/hGeueIiSS2vZ/oHBWVkjb7PEfOkWf+LPJd\nvFico567wnIkQUAQEAQEgU4i4CiCdM8999C6deto7Nix9OKLL9KkSdaHd1QEdsSIEcTisAMG\nDFCnceuttypn6Uc/+pESimXHSkwQEAQEgf6EgF41lNwzp1IQhAcsAsv1R/xpcoodCBBYJ0lR\nfoPhzmxuRa1SFXmnW++x3YUXn0Pg1bcofPBI2kOYrag32gZ9o7iUOho0jLSJs5Rjl7ITjxsU\n3ueRa8zIlM1koyAgCAgCgoAg0NsIOHKQ3nrrLXWe3//+9xOcI6b1fumll9T222+/vcM5ig7s\ny1/+MrGD9P77mHXETCWzOIkJAoKAINBfEOBIUeG1V5IBJyS0swZU3g1kgtqbI0VsZiPqjVCH\nZEIbyY3UMy9Sz3qCwY4JI/zQNzKhc5TObPWNsJM2ZjJpI8en2x01ViWKdEIrj0yepd1BGggC\ngoAgIAgIAr2IgKMUu40bN6pTvPLKKxNOdeXKlRQMRnLWmZgh3jjqxNTfjY2NSlQ2frt8FwQE\nAUEg3xFgGmsd2kamH1GjgUhHYwIDE/TZ/A+TRlpJMdLt3GS0tFHBRy5RNUvdiUlo2y5q/8vf\n0zpHPKll7Nuu0uos4q9cbzRtgSPnyDViGBVcfTmJc9SdV1T6FgQEAUFAEOhKBNJGkGpqapRz\nU1FRYSsA+/rrr6vzYfa66dOnJ5wbR4yGDBlCe/fupaNHj9LkyZMT2sgKQUAQEATyGYHg+5uI\n1YQ8MyZT+PBRIkXcwNF0DZF1dpTA1TCglHQQODBRgmf2tG6Bg4kiAivXUHjHnrT9m0GI2+5Y\nT3Sqztq2GA7eFOgbFYB8Io25MV7vorOUE5imqWwWBAQBQUAQEARyBoG0DlJRUeQhyDTedhZN\nr7vwwgtt0+eam5uJGfDYpk6dateFrBMEBAFBIG8RMFFn5H/mJdJB7+2aPplcSG0LHz5G5olT\nRGE4R4gsuYYPJRdqlUz8F1y7icJ7D5CrelSXYqIovF8CEQMfN42ZzUgDBBkD+aHZFGsO9Y2I\nxV/PX0DuyenT72K7l2VBQBAQBAQBQSAXEEjrIHH0Z/jw4XTkyBE6fvy4igZFT5wpv5m8gW35\n8uXR1ZbPDRs2oA7ZUPtxX2KCgCAgCPQnBIyjtRSCQ+QeF3F42FHif3bGMSUTYtss0tqVDlLx\niQZqf+q5tCx1fE7m8YNk7v5AEUh0nCOnAY6dSlrV2I5VyRaY1tx3yWLRN0oGkKwXBAQBQUAQ\nyHkEHNUgzZ49Ww2EGepijb9zjrobRch29Ufc9qc//anaZcaMGbG7yrIgIAgIAv0CAbOhkcuM\nnNcVuV1k1J/oGmxwfz6LvDRs+760zhFHugw4RuZO1JxiucM8YNmbcbYj58g1rBL1RiL+2oGd\nLAgCgoAgIAj0SQTSRpB4VDfddBO98MILxHTfTLhw8cUX05/+9Ce677771KA//vGP07BhwxIA\n+PGPf9yhf8T6SGKCgCAgCPQ7BJi+G45K1JjiO7y7hsL1nGIXBnlDCemgvmbngk0z0LawINo8\n40+ztY2GbNhOU8mTtg8TqXQqpQ6pdRYrHQjx13mgIk9/Pu5pE8l77nznjqDlQPJFEBAEBAFB\nQBDIHQQcOUjsAN15551077330j//8z9bzp4jQw899JBlHQvDPv7447Rt2za1/jOf+QzdfPPN\nljbyRRAQBASB/oAAOz6sdcQOS3DjVgqtQ5QmEGH+7Bj/6vXkGjuCfBedD2I7ROVHDO/YFLvA\nRDdf/epXY1fZLpe1BWjSsVN06ugxtf2dd94hJtyxs6piHy2tGkgFiFxZbNho0qqnQcg2TaIB\n1xudN5/cUyZYdpcvgoAgIAgIAoJAX0XAkYPEg/uP//gPYsKGp556ipj2u6SkhJiY4f7770/Q\nPnr00UcVax3vt3jxYiUSy8tigoAg0DUIrFkDJjJEH5xYCMxlp06dIp/PR6WlpU52UW3GjRtn\nqTl0vKM0tCDANTne8xZQy389SOEjx8D+5iN9QJmljRkOUXjPfmo7/gz5LltKrqn2zgbLJfz+\n97+37Bv/ZQYiRrORVrc+ZsOBAweI/8Xb5TMn0fIpU0hXOYCRrQH8XhorR9OQ8enTolng1rd8\nidQbxQMr3wUBQUAQEAT6NAKOHSQXZgm/9a1vqX+HDx+mwYMHkxepI3a2aNEimjt3LnFa3bXX\nXgtCo7iZSbudZJ0gIAg4RmDp0qXU2trquH0mDTky/IUvfCGTXWWfOASYXjt8+AgRUtW0gsR0\nNRaNNcFmZ5xsJOPIcdKZBtzG2GlNFgkif4D0VWCeAyFE1FijjhlI2TmOvV9rcMiKD+8mT4uV\n0S7s8VH72JlUMdQ+ghXtlz85Mua9eDGxkyTWPQgoHSowGob27FO/DSoqIPfI4Spax1FJMUFA\nEBAEehoBE88VE88bvvenzTDo6ZPrwuM5dpBij1lVVRX7NWH5t7/9bcI6WSEICAJdh8Btt91G\ngUDAUYfMPsl/k0yzf9lllznahxvNmjXLcVtpmBwBfslt/+3TpGFSiSAUa7aDOhvEB0yFrVjr\nmBABDxyN65Tw8hvatkdRfXvOmpnQKRPijBkzJmF9GEx5gZXv46EVIhp0hiGPfyNtbRCfhVPG\nThJbhMIbRAzxFN4VQ8k9cRYNhAhsOpN6o3QIZb89fKyW2h9/ioLrNiPt0oiICyP9Er8g0kEJ\nX3jD1eSZk6g9mP2RpQdBQBAQBOIQYA29d9dT4PVVmLDZTxQKk1ZcSJ55M8h74fnk7mJZirij\n98rXjBykXjlTOaggIAh0IPCDH/ygYzndwvr165WDNH/+fPrRj36Urrls72IEQpt3UPjgEbzU\nDoMTBKY46BCZDc2kBdqVeKymg0IbESO9AoQImJEL7ztI/tchFmvjINmdWnDDFgqt2aBeou22\nx64zj+4nc88WeEkxLHVooI2ZTNrI9JpFGhw0D+sbTRoX260sdzECrJPV8p8/I7PupCLsMJEi\na7bAsUbUSCsfCJbDk9Tyw4eo6Iufgt7Uwi4+unQnCAgCgsAZBIyGJmp5+HEKvf9BhFRo0EA1\nwWe2Byjwxmryv/kuFV3/EfIiPVyLSdc+00PfXBIHqW9eNzlrQUAQ6CMIGAcOwSHBrL+LyQ50\ncg1BJAk6SGYwRDpHjUCOoMWmIYMUIbT/cNrRcYpD4LW3Kbwf/acz1KsZO1CVVBvXL1N4T55L\n2oAzUadkXWlg21P1RoPKkzWR9V2AAKdjtv78d3Cqj1K4to7Mk2AWxG9Cw++EI0nEs7ceD+nV\nI6nl0T+A3GMUuRB5FBMEBAFBoKsRYEKhlgd/Q6H1W8g1cSxS6s6UzGhcZlNWQkZzK7X95k9k\nor62YNm5XX0KvdafOEi9Br0cWBAQBPoFAuyEqGS6mNGy8KrXPpWNWez0NPUlxvE68r+8Euly\nLTGd2i/q7a3k3rWDqD2ubWl5xDlyQOHtGlWFNIrzFBuf/VFkbVchEALTYfC9jWQcPgrHGr5R\njEPKKZlsZrufjO17yISj7X/pTSr67HWRDfJ/QUAQEAS6EIHA2+/BOdqM9OtqNVFj17VeUkTm\n0MHk/90z5J09TWVD2LXra+t4SlNMEBAEBAFBoJsQcE1GOhqiRwYiPs4MNN+YqUtmwU3bqP0v\nf3fkHGn1R6lozwbS4p2jqmrSZkL81YFz5Jk3UzHrCSlAsivStesDazdRuAaMg3CONMzO2hkz\nIfI2A7Vn7CgTok5igoAgIAh0NQKBl1eQXj4gqXMUPZ4GZtYwNP6CkLHIFxMHKV+upIxDEBAE\nchIBN6IvXExvHq9Pe35GUzPpTKhw6bKEtpxS53/xDQquWkvEqVYpzDSQUrf7A3Lt+QDCszFt\nwZanTZmH9KypyBVPffvnCJfv0gvIMx9kHXmUV54CtpzYFH5/k4oQJXOOoiepIc2OPG4K76oh\noykuOhhtJJ+CgCAgCGSIgNnYTOEDqJ9lB8mB6RA4D23b5aBl32iS+gnZN8YgZykICAKCQE4j\nUPT1L5KGl1kmaEhmnOtt1p2ggk9dTa7RVZZmzFLn/9NzisDBssHmi4mUOnPjKiIQMlisuIy0\nOeeTNmiYZbXdFyaMKPjYFeQaM9Jus6zrRgTCx0+oiKOTQ+ig/TZPoUYp1gl2sqO0EQQEAUEg\nDQImJCJUdBrPLkfGzzjUI+WLORx1vgxXxiEICAKCQM8j4D17LpV866vUfM9/RxjtQNQQrUEy\nwChn1sFxQnqC97JlVHLXLZYTDCL/O4SaFFWgb9mS+MVESp25ExTe0DmKtXDlCHJPmGEpsI3d\nHrvMDHVeMNURGOvEegEBRO5iSQbNtnZS/5BGx2QenOqotKdA3EBhRAflOvXCRZJDCgL9AAHW\n42MiBn9QMWimGzFnObhiaibTtc/17fIEzPUrJOcnCAgCeYFA4SevUoxjzff+jEKbtp+e9Ueh\nCcyFAteCOz5PRZ+5tkN4j1+KFUsdKMLTGTtPZs02oiM1lqYmXqLbq8aTe9jo9M4RXr69555F\n7qkTLX3Il55FwAU9EX3tBjLYMUJE0YzOyCLNkTW1lHnd+M1UqjbuqiFCntGzl0iOJgj0CwRY\nsNwzeTyFdu0l3QlTJhwk1sjLFxMHKV+upIxDEBAEch4B76J5VPH0IxTcjbqR7XvJDPhJH1FF\n7rlg/omJBLAOTuDVt8hshfZNGlMpddvXETUj1SrWCksoPH4mgUyc0t3oFYX3JYtJH1wR24Ms\n9wICPvxG/C+8RiH8RnTUjFEhCBniWBBZyT4Ium+erXWzWCzP9IoJAoKAINDFCHgvXUIBMGtq\nEB1XtN5J+g8fPU6uYZXkmTsjSYu+tzrdc7PvjUjOWBAQBASBHEfAM34sEf+LN0QIgmAxU0xA\n0WhBfJuY72bdETJ3bUpIqSOk1Gnj8eLMKVhtqZ0s1+gR5IV2hbDUxQDbi4vumVOgkWWQzjTw\nIVy/YJhMiAmrvDsmy+AgEqfbFXjJ9PvVC0k+iTP2IvRyaEFAEIhDgAmGfMsXU+CFN0gfOxL3\nHV9cCzxmjkGvDaKxhV/+DGkgasgXEwcpX66kjEMQEAT6NAIGNI04asTUzemMWerMvUipO7rP\n2pQFRcdNJ23oqMj6cApqcbxsM0NdPs34WcHom9/CdSdJH1hKRhikHXCAzFqk2UFUmKNISKRU\nKZj6wDKlaM9OrdHY1DcHKmctCAgCuY8AnhOFN1wNx6eQ2p99BanhuAeVFkeEq6HHxlp8OvTY\nSm75ArlnTM798XTiDMVB6gRY0lQQEAQEge5AILz3AAXefAcvxCkcmtMHNttayOSUupZG66kg\npU6bMhcF/KXW9TbfeJbPd9H5pFcNtdkqq3oTgdDGLaSDxdCE42Mg1dJEpEjHCwm41iNs6yE4\nxy1tirDBffYcCm2Ao8w6SDEpmr15/nJsQUAQyC8EWFKg8LoryXvOXAqs2UhhUHmbra2koV6S\nU3x9C+eQVsL3qPwycZDy63rKaAQBQaAPIWDixTb4zjoKbdnh6KzN2sNkQt8onqWOhiD1gSNH\nIFpIZzryxH0XL44woaVrLNt7HIHw4eOIIh7HNQ6Te9wYCp8EwyETNiDlUucUO7ys6GBBZIcp\nvAtU7qOHKx0kp1olPT4gOaAgIAjkBQIs+1DYj6QfxEHKi5+tDEIQEAT6GgLmyQbyv7IypTZS\ndEwmXpbNvVuIjh2Irop86qB9Hg/67iEjrOuTfON8cs+C2SL8mgSfXFjNM7MGizMyFbzbRe6y\nEuUsmYgcwUOCnhZqk2BcimTW1lO4ELTfaCcmCAgCgoAg0HUIiIPUdVhKT4KAICAIOEKAI0Yc\nOeIIUjozkUpnbl+PKEKztSlS6bTJnFKHF+g0xoW1PmgsuUZVpWkpm3sdASbW4JqjWKeH9Y/i\nooOIJZHphhZSYwtpwmLX65dNTkAQEATyC4Gcd5DCmDldvXo1HTlyhGbNmkUTJ+YPx3p+/ZRk\nNIKAIJAOAa4x4lojrjlyYuaRfYgcbcWbMF6aYw0kDFr1tISX5tgmHcuVFeS+4iJyDansWCUL\nOYwAC8B6XMRRQzAyqCJojiopogYXSDhQLM35/hqr24PlThtcjJok1AOUpneUc3jUcmqCgCAg\nCOQUAjntIO3cuZM+8pGP0LZtKEI9bdOmTaMXXniBRo06zdIU3SCfgoAgIAjkMAJK2+i1t9XL\nbLrTNENgMGP67vqj1qbQxdEmzMRL8XDr+iTfdLAKmRPHSIQhCT65uJqjQToifZxmx2LBZiAI\ncgbEi5Bex3VIZgMiiXo9IocFpKGejFPxIix3uTgaOSdBQBAQBPomApiqyk3jB8HnPvc5OnTo\nEP3mN78hdpYefvhh2rt3L51//vnU0tKSmycuZyUICAKCQCwChkGBd9eTHxSpPNOfzszGk2Su\nX5HoHJUMIG3O+Y6cI6Z/9l16AbmZXYgjEmJ9BgFX1RByIUKknCOODCHVjjWPWKRR80GDBPpI\nLBTL9N6u4mLSB5Qp2t0+M0A5UUFAEBAE+gACORtBevDBB2nFihXEn5/61KcUlBMmTFCfX/jC\nF+jxxx+nL37xi30AYjlFQUAQ6K8IGA1NEW0jFNOnM54UooO7ydy/E025BD/GRowjbcwkRBLS\nOzscUfBdDEeKaVeRmiXWtxBwTR5PwR17oS1SQTSonIzjdXCGEDWC/oji+Ub6HW/TB5RSeHcN\neRYv7CBu6FsjlbMVBAQBQSB3EUj/tO2lc3/sscfIh9my6667znIG/L2goIAeeeQRy3r5IggI\nAoJALiEQ2r6b2v/0HBlOnCN/G5kfrIZzxHTfMc6RB1GDaQugYD7FkXPknj2NfB+5JC81KXLp\n2nbruXDtkQspdSBqMDlTgkkbmKABhAxM1MDpdqyDZLZBpJEdZkQoxQQBQUAQEAS6FoGcdJCC\nSB9Yv349TZo0iQYOHGgZcVlZGU2ZMoU2bNhA3K6rDEEpGjIk8o+fT9nYCDDuRvuKfj71VDY9\nEt1yS2KfN96YXZ8vvpjYJ58vxNuzsjFjEvt98smsuqTbb0/s8x/+Ibs+X301sU8ef7bZm+PH\nJ/b7299md65f+1pin9dem12fb76Z2CeP/xRkV7Ix/Hkm/P5/9atseiS6667EPq++Ors+V61K\n7JPHX1eXXb/TpxlUOTBAw+ePoDFfuYrGfO3j9MuV+FEkMRN1Rub6lWAjO2FtMRA0z3OgV1Re\nSfc8M1v1w31F/11z/wVn2jNL3eXLyHs2WO0cptStWWM//qNxZU9nDuJsac6cxH6RCJCVffvb\niX1efnlWXdI6aO3y9Y7/d+BAdv0uWJDY5/33O+8zvHUXecaPpXDtCTLwlogKAABAAElEQVTq\nG4iQXvfj4C004+SbNP3k6zS97jWafvB5+tiWf4fjPILCB1GrhDqlztoHHySeJ2OBLPasbNGi\nxH7/+7+z6pL+8z8T+1y6NLs+ubQ5/trz9x08R5GFLVmS2O9//VcWHWLXH/4wsU9UGmRlu3cn\n9snj37Ilq27pwgsT+/3+97Pr83/+J7HPs8/Ors99+xL75PFv3Jhdv8uXJ/b77/+eXZ8/+1li\nn2edlV2fqF6x/f2vXZtdvx/6UGK///Zv2fWJ6pqEcwVnW7dbTqbYnTx5kgKBAA0aNMgWgIqK\nCuUc1dbWUlVVVUebEChz9+/f3/E92cLx4xDhi7OmJiL+x8b9cLZLpnbsmAsaf5gBjLGWljD6\nzbzTU6d0qq3VY3okOnHCQJ+dnz3k8bG1tWnoEzOTcRbEzGUco2xci9Rfjx93UXu7dfzNzdmN\nv6Ehu/EzGyKnMEXHziNINX4H7MtJQWBMm5qs48/2+mczfiNmhrknxs/X/+RJ6/i74/qfPOns\n98/XnjGIHTtfPM4+q61NvAUGAiG0TXp5U25gIobaQ4OorrHA0q7Nr6tzsKzkmZgaMNQdP2hZ\nrdKoRoGts6oaEQJEC3Duje0uqmu29nmyxav61IcPIc+yc8ksKkwYY/Ta242/rc1+/H5/5uPn\ngdTVuYCr9fo3NWX399/YmPj3X1/Pf8+pZ7N43Bxxib/2fJ7t7T03/sZG5+MPHTlGIYjFahWY\nHARJA7W2UUvQQ/VGOZ92hzW4KyhcdxL1R6UUPNVAOrePsei1599/T46/vj43rj/f73nsiuAi\nBpfoYk9e/6YmZ/eq6LnFfzY2Jj6rKyqS//5Vui464eve2fG3t2f39293/Rsbsxs/P0/j31VK\nS1OP3+43H4srTwTb3f/b2rIb/4kTib//7hh/QUHy8fM4040fr9h9ZvzNzYnX3+1OHD/f8+Lf\n82KvefTvIvoZu81uOfHtwK5VD69rbGxURxw8eLDtkdlBYosnajiAqb/xPH2fpbHjlY2DQDQs\n4Qx4TLW1eNhlaH4/P/wKLXuzE1lbe9KyLt0X/qPh8bE1NKDglyJYqhWn/8fbkcWYhSWOvwne\nZ20t3sgytPb2AdizyLJ3JuOPjp07Sjb+OoQQ2toyd2ZNcyh6j39B7PrxcwS1FrPM6Sz698Qv\nC7HjP3XKi10TJyF4/Nk483bjb25uxrHhkWRobW1l2LPYsncAs+ZOxh/dqZ3fiGKsocF+/PX1\nYAjTOjnxgBszrd9ChNl/07gx5iiRxXY8jflvIGo6NI0KDuwgV8D6N2F4C6ht1CQyCkuJgFnU\ngjYRgrARpqZxI4nAVEctaMv/khjjz/9i7dQpD74Ojl2llnn8Xm8nxx/Ti2EMwTfrxAvfq2tr\nMyfWaW0FHmSlsY78/utjjpx8MRb7aKtk4z9x4gQVF6d2vKJ92H2Gw5VYbX20dmb8JhwkFcYc\nNoS0gRg3O0n7ca+O//PBQ8rAb7r90GEKNOGZGbaPIp1KEhI+eZLPkc/Vajz+2tquHX8rZiNq\na62/P+tRU39raeFrz7+BMxZ5lqUO9/IzIpklGz9P0NbWZjhDgoOFQvw3xX9bZyxy/TMff2tr\n4vjj7+dnjnZmie/lyYxf5DEvn7C5O8Yfuf5n7n8JB02zoqWF7/38DDhj6cYf+6w7s9eZpWTj\n57+X2lr7v6UzeydfCgb5mcrPljPWHeNnZyDZGNNhw2dWX88T7vyuYrVcHH9zM7/78TvgGUs1\n/mS4RJ3G6OTRmd7sl6x3cfs2Pb6Wa4zYkg2CLz6bK86LKSkpoRtuuEFtS/W/NkydPpUi542P\nH9d1qu4cbfOCgSgbp0O3SZvhdVGsnJwEvyDybBLXdrF5wYZkZ9xnNudq16cH6u8845GpxV9r\n7ofXOR0/zxjwwzI6dt7fwzoiNsZtshm/3Yxdd4zf6fXnY7PxecXi5fXajz9y/TO/VjaQktvt\nthzbrk2qdbx/vDkdP99H+J4RxSHaT7LxR66/8/GbJxvIWPEuET4x0DjXOHI0l+6KHB+/Q1ft\nQXIf3kMalmMtVDGMQiMn4HftjnMvwOps8/evlQ+kggXIZ0thPG52JBi/eAy9XqsTE+2ms+OP\n7hf9tPv999b15wcin4/d/SP1+DN3ELMdfxDXX/ExRB9CoP3WCu1nrHTcwzREPL1lEA2O+xvh\n687Xn589dr8fny/V9e+98Ud/R7Gf8b9d3pbu75/v9/w3b3c9eH+v15qRwevYIs/qxPtNZGv6\n/9th3R2/fx5X7P089sx47Hzf47/lZOP3+ezHH/n7z3z8dsfrzLM6dhzR5fh7N69PNX5+10mG\nTbTPZOOPXH/7v43ovqk+e/v6x7/nJTtXn886iRttl4vjd3r97d7zouPiz+hvM/oZu81uOfO/\nArveumjdsGHD1EB4JsvOousHDLB6lJWVlYrdzm6f2HUsOpvKQSovL8/KQcJ9K8GKQcdaXm6d\nAU9olGLFaZ/G0oJ/yOXl1pkKS4O4LzxuvlHx+NjgT9oab8/OQUjstjvGz3800bEkHtG6hl+U\neGYktj0yU2yN2yTDxnaHuJU9df2djp+xZ+Mbt5Pxc93f6Z9I3MicfbV5l8eMfNf//p2Onx8Y\nfkRw4u8Xya5/Z8Yf2rRNUXjjTRQBzkiE0+7my5MRhSiyN3duRJFX3KzuaW0jL7SNkv01u22c\neQ9S6srLrVHl+CvEM5cNDQ04tSJ1DWK3o5zT1jozfrsO7K4/H7+83BoBtts32Tq7+xG/dMb+\nnu325cgR3/P4+PGWbPz8O8nm9x/1a2KP15nxN+HE2lBTpsOB1k5Pbti9dPHvTIOP7QFr4UA3\nnKBy6/OQI8ccuSjFD52fFfHWk+MvhLhtut9q/PnFfsfuCRb7LEvYiBX8nsBjt3u54vZxrw8d\nXXTH9e/p8XMUmJ0k/vuwux+lGj/XeWfz+4/z0xWuPT3+Y8eOqbF3XFSbBQQKba07xs/OWnm5\n/SSH7UnErbS5fSU8z6O7HEURafyzProt9jMuoaBjU18eP08I8d99sudCdKLF7n7aAUDMQk46\nSDyIIaiWizpCMeerFnk9P3DiCRzi23Xm+z/9E9H8+ZE97B7wnenrJz9JJBbiwt1sjAkZuPg1\n1qqrY791fnnmTCK74uHTz+TOd3h6Dy7IhT9isWwLKpnpPXp9oh0zGUQ2Bs1h2/HbOaOdOc59\n9xEeTtY94q+ddWv6b5/8JNHs2dZ22WolM5mC3fW3uxlbj5z62733Ruo7YltlW1DMZJbTp8f2\nSMRkKNnYxIn240/mOMUei/WMAq+vovCho7Gr1fI9V6+ntoD11rqocguZ61bgDyMudaMULzCT\noVXks3kDjOn56nn7aeKwZnKNHUWuqkhaxPDhMQ0yWBw3zn78cbw4ne75u9+1ZAeq/c87r9Pd\nWHZgQo74+93QxOwQyz7pvvD9w+73n6T0NV13HdvvuQd8G8h4i7XO/P1rFQPINWYUGYeOgKAD\nTg88rssGvUfDffWxXdIgPya8KkH3PRQpXS77aIBlh7gvI5GdaTd+zDNmZVyQHZ/Vl+39/8Mf\nRuJ6XOZ2tteJy5ftxh9/nM6C8c1vsnNm3Svb5z8TksSPNxsnhs+O/37sxp/tffXuuxOJbrIl\nFGDig3iHPpmDa0U++Teu4LAb/+jRyfdxsuXOO1FWetzacu5c6/fOfrvoosRzdfKcSnUc/v3Y\njT/+PpuqD7ttTCgVT/QT/+5it1+qdUuXJp7r6XnfVLtlvQ1ZHnF5Hll32TUdLFu2jFauXEkc\n9YitReLcQiZmWIQnzptMw5WBcZ+x5A7cxRNPPEHXX399Br31nV143Ox8cqStv1k0ghT7W+ov\nGDAj5FzcoT/96U/Tr3/96/4y7I5xJosgdTTo5EJo9z4KrnyXTH+cF2zTjxkG4cueLYlEDGir\nMRHDqAlJZ3hju9MGllHBxWC0iyvEj20Tu2xCf8n/3gZqW7eZ2o8dJ1/lYCqeO508Z81KKOaP\n3S/fllNFkHJ1rG3/9xy1Pf08Zhn8FN65F2mboPbGrAULxjJhh4n1XJekVw4i14SxSiR2wH3/\nyvkjliFFI0hMdmQXQbI0zsMv6SJIeTjkjiFFI0jRbJyODf1kgSNIQ7OdQemjWEUjSBxk6G8W\njSAle8edj1n2taDpG4fZwd1M45jGrNOcaRr35ObbbruNXn/9dfrFL35Bd7JLftoeffRRxc5x\nO/M+iwkCgoAg0FMIgCjBD8covKvG0RHNppNk7tiAF91Wa3tEi7RJiBqVYQrPgbmnTiTPonkJ\nNSbJdvWvWkvtv/4ThcFsZvqQWoX3ZgNsZ63rN5P2x2ep6FMfI++Ss5PtLut7GQHPnGnkf+YF\n0iePIxeiQ/x7Y8pvk9M4dY300hJyTUWt2mhQfMNZ916xLME56uUhyOEFAUFAEOjzCOSsg/TR\nj36Upk6dSncjXsuzgBdccIFymL4PQv2rkW9xzTXX9HnwZQCCgCDQNxBgrZnAG+9AoDPO2bE5\nfRWUPwA2O/yziL5y28oRpI2b7sjZ0eDceJecQ67qUTZHsV/FDlzbg4+rSJNn8viIVhzqr3Tk\njbqRO2ucQl0Ktpso4PdddL59J7K2VxFwIyrkueBsCrz6NrknVpOOGiMPi8Yib1cRMbDTCzP2\nHyYd6Za+C7PMX+zV0crBBQFBQBDITQRy1kHiIipOoeO0oO9973v0XU5shy1HMurPWDVLTBAQ\nBASB7kYAxXSB1esotHmHoyOZbS2RqFHzKWt7N9i0xs8gDUQMTsx1WttIL3FO7GLUnaD2X/0f\naYPKEwr2o8fUkaqHCl5qf/xp4shUtJ4pul0+cwOBohs+RpwmGXxvI2qMKnE9y0DYECGaMMHC\nahxEIfbgCir+8mdIB4OdmCAgCAgCgkDXIpCzDhIPk+tFnn/+eRVB2gF56xGoHuScWjFBQBAQ\nBLobAeNYrSJiMPCi6sTMo/vJ3LsVU/tIhYq1AYNImzgbRAzpWYw0OC/ueTPIM3dGp9OmAm+t\nUREu14jU90i9rITCx8Fy9eY7VHj9VbFnKss5goAGhsLi2z9H/lffovZnX6YQp3VyjZEJ/xaM\ndF5EjQquWq6cpBw5ZTkNQUAQEATyCoGcdpCiSDNV51nZ0qBEO5NPQUAQEARSIYBC+ABm7kMb\ntuCFFG+kacwM+MnctQk6SHHURZpO2hiIuFaNdUbEAMeF06U4pSoTC76/mWggWM8cGDOlhdbi\nnMVBcoBW7zTRQA1fcNlSpEKeR+EDR8hsaiaN6b+RVsd1SGKCgCAgCAgC3YdAn3CQum/40rMg\nIAgIAmcQME6cosBrb5NRf/LMyhRLZv3RiHMUClpbFUG4k4kYip2lP7lRL+Q5dz7SqDK/JYfB\nLcwv0E5MK/BS+CS4qOEMcsqdWO4iwFpI7nFZcg/n7vDkzAQBQUAQyEkEMn8a5+Rw5KQEAUFA\nEMgAAUSKOGLEkSPlNKTpwoRDpOi7aw8ltqyqRuRoEml6ejX2TIgYEg8YWeMCFbQB+mdHhqJ/\ngpMkzpEjtHq1kVFbT+E9+8ngCBLINnSkULrHjpRr16tXRQ4uCAgC+Y6AOEj5foVlfIKAIJAS\nARPMbkr09XhdynbRjeapOjJ3wpEKxDkjqDFStUaoOXJiXCvkXboIUaZI8b2TfVK1cU2bSOGX\nVxI50EpiNjvvgjmpupNtvYwA1761/9+zFHjpTVC2N5IJwhANgrBaYQF55s2kwhuuJma8ExME\nBAFBQBDoegTEQep6TKVHQUAQ6AsIIGoU3LhVMYURa8ykMRPkC2bNdqIjNYkth4wkrXoqaJg9\nidvi1yClzbNwDnlmTY3fktV376KzKPD3FXDcIGCLQv6kBopv0x8kz/kLkjaRDb2LAKd4tnzv\nfvK/9S4Zre2na9hM5mhQdXEGapJCm7ZRyTdvJ8+c6b17snJ0QUAQEATyEAFxkPLwosqQBAFB\nIDUCHEHhqJHhNGrUdApRI4i+gsbbYh4v6Ltnglp7qGV1si9a+YAIEQOouLva3JPGkfeSJeR/\n/lVyjx9DhNqVeOMohBIXXbaI3DOnxG+W7zmAgIm6sNb7f0ntL71OJpjrXEzN7jqTrsk6W2Zj\nMwU376Tm7/6Eyn72PXJlSOyRA8OVUxAEBAFBICcREAcpJy+LnJQgIAh0CwIcNcLMewi1Ruws\npDN+WTUP7CQ6uDuxacVQ0iZA28jjjBiBHRIvIkexL7uJnWa3pvCToO1m7aZX3iIq8pGpNHLw\nQt3uhzNYT0ZzC3mXLKKif/yEI2a97M5G9s4EAY4MtT39EpmINLps0iU1OE3agFIyPW0qAur/\n03NUdPM/ZnIo2UcQEAQEAUEgCQLiICUBRlYLAoJAfiHANR3BN1ZR+Gito4GZzQ2RWqPWOB0k\nlxvpdNNIG4pCeQemQeyVa416QpSVqaGLPnsdalRmkB/pdqHNSAlsaSUTBA76lAlUdMli8pw1\nUwr8HVy33mrS/uwriBA1kWtUalFh1koiEDe0Pf0CFX7hBtQnnYky9da5y3EFAUFAEMgXBMRB\nypcrKeMQBAQBewQQNTI27yD/tj3OokYmqK8P7Cbz4K5EHSQWfZ0wC3TaeDl1YK6J1eQ9bwGx\n49JjhggDC83yP+3kKQoePUYFQyqpZFBFj52CHChzBELroWflgbPDwrBpTEeEMLz/EDHRiNYN\naZtpDi+bBQFBQBDIWwTEQcrbSysDEwQEAeNkAwVfXkHGYegVFaZ3asyWpkitUQs0gmINlN3a\nWIi+DhvjKDWN9Yi8i88mV/Wo2F56fJlpxAk1LE71kXr8BOWACQhwfRG5HT6a2fEGZbvR0ka6\nOEgJWMoKQUAQEAQyRcDhXTjT7mU/QUAQEAR6HgGuHWJdo+D7H5DRHkfHbXM6XPhOhxBh2r8j\nMWpUVh6JGhUW2+yZuMo1egTqfM4mlQKVuLnH1qj6qWOgJEcEyUQEyRwLGnJJw+ox/DM9kMZ1\nR3v3O9qd2Qg5OqmXOvttOupUGgkCgoAgIAiQOEjyIxAEBIG8QoApkgNvvENG3QlH4zJRY6R0\njVBzZDEUyWujETWqGussauRxk+eceeSeOtHSTU9/MQNBCqxYTf7nXiP/oSOkgbShHRGJ8PAh\n5Lt0KflYewkRLrHcRMAzfxYF33k/IliM32Aq41ol9/ixpIO0QUwQEAQEAUGg6xAQB6nrsJSe\nBAFBoDcRQNSII0Zcw8HRk3Rmcq3RQUSNmKWOI0ixVjIQoq+oNSoqiV2bdNkF50OJvpY6a5+0\noyw3mGCpa/7fX1No7QekDy4nnVP8oHukaqCa26jtV3+k4NqNVHzrP5HO9NFiOYeA7/Jl1PbE\nn8k4cUpdQxQj2Z6j2QTKefxuCz7xISHdsEVIVgoCgoAgkDkC4iBljp3sKQgIAqcRYF0hFbGB\nY8JaP67KQT2KDesZ+RE1MlFz5MRM1BipqFF8rZHGUSNEgEaMcxY1QmTGvWA2eXJBUwgvy62/\nfJJCcBJdkxD14ropOEdsGsalI3VLLy9TzHYtP/8tld7xhW6lHHdyHaRNIgJuZhu87kpq/fVT\nFK47SUzEYCH5wN+YgToljhR68NsruGp5YieyRhAQBAQBQSArBMRBygo+2VkQ6N8IhGoOkP+Z\nl1TUxgiFAYaJF3Pot0yqpoKPXkaeGUhR60YzUaAeWrMeopk2tUM2x1WRJWga2TLUlQw4HTVy\nlq6kQ5yTo0a5EokJbtxKgVXvk2tCxDmyGT48JVwbbGcnKrB2U0SXybahrOwtBFjnqOiLn6Jw\nYwv0rFaSASpvjiHxeqhykYZgJ5NvsK5W6Tdvh9M7oLdOVY4rCAgCgkDeIiAOUt5eWhmYINC9\nCPhXr6P2h39LRjhMnGLm9kXqWliANQzHqeUHD1Dh9R8h34cv7pYTYXrjwMo1xGllTiyprpGK\nGk1C1KjaUdSI4ACylpBnznR+a3Vy6B5pE3xnHZEXGk2niRgU8QTYzcwW4FMM53UAUupwviqy\nVFxIgbfWiIPUI1em8wfRkKpZevet1D57GgWefZnCEPllAWDNhUhgcZGiji/4xId7RFur82cv\newgCgoAg0PcREAep719DGYEg0OMIhHfvo7YHHycN7FluZt2KMQ1pZ66RVaAebqXW3z1DNLiC\nfCAv6DJr91Pg7fcotKvGWZdISXIxQ90xZgaLqzUqRa0R6xo5rDViKmXfsnNJMY05O3qPtQrt\n3EsuOEFmGClYBw5SaEcNhTn6AAc2gBdro6SE3Ige6WNHkoZ2Yaf49dgI5ECxCGiFBVT48cvJ\nd9kFZNQcjESSEDlyjRxOeg+nsMaelywLAoKAINAfEBAHqT9cZRmjINDFCLT98VmV9sN1LcmM\nZ7pNpP+0/+Ev5GXRUtbkydJCO/Yohi8TTpITMxtPkL5zI2ntrdbmnWSoU1EjJb6KqFEaZjHr\ngXrum+n3w/2DKO7q9yl8pJa0Qi9pTMQAB0nnqFIgQMH1H5B2+Dh5pqPOCumJxGQWOTqenkMu\nt4/Ef0f6dEQ4xQQBQUAQEAR6DAFxkHoMajmQIJAfCBhHa1Whvz5mZNoBMVlDGJENdmyyITIw\nEQkJrHiXwgePpD0mN+A0P3PfdqKj+xI5wDqpa8RRI1VrlONCnK4hg6j9xTfJbGhEhAv1VEgd\nVA4QA8KpdRDK1QoKkK6F6+dvIw+EbMU5YnDEBAFBQBAQBAQBKwLiIFnxkG+CgCCQBoHwsVrV\nQnMjKuHATJTpGLxPBkxvSvAV5ANMKsBOjxMzTxwnc/cHiJjECcQyq9tYkEYMGwN/wUHtENca\nzZsRqTXqC1EWdkbhQLpHV8EhSqKfg3HrcJ6C+w6RL8cdPifXWtoIAoKAICAICALdgYA4SN2B\nqvQpCOQzAoqtzvkANXhIZif34d7ZqeKoEevBODEzGCBz7xai2sMJzcNlFeSeNBtpfoUJ2+xW\n6Fw3xYKqKVII7fbr1XX+ABEEYI22dlXIn/RckJ6oo53TNMWk/cgGQUAQEAQEAUEgTxEQBylP\nL6wMSxDoLgS4roUjO8yS5igSg2BNp6iwoe8SeHc9hbaAutuhmXCKzD1wjkJwEmLN7SFj9GQK\nDawkjxPn6HTUyA2GOqYr70tmHjxKvvmzFOU5pyQyE1qsMT2FYvyDs+qdPxt1SsdjN8uyICAI\nCAKCgCAgCJxGQBwk+SkIAoJApxBwjxmhWLTM+pOkIdKSyszWNiVy6Z5YnapZxzZmxwusWku8\nnxMzQb5g7t5MdCqS9mfZZ/Bw0sZNA20BHB0H6XnMDOa94BwlqGrpp498MdrbSUMdknfgfOhS\nbVGRN0X1jfNXzhGqsbSyYvIsnAba7yKihiYhaegj11ZOUxAQBAQBQaBnERAHqWfxlqMJAn0f\nAdB4F3z0Ump96HHSB0BU1eOxHZNpGhTefxhtlxMTHaQyRcIATaPwgcT0OLv91Iv/4b1k7t+J\nl3wWqI0xbwFp4xEBqhgaWRkMxmxMXGRacjfrGs2amlO6RolnmnqNa+hgCqEGyTVsCHlBRW7U\n1lGw9oSih9ZLiskLB1DRQ6N2zKirJ04jFJKG1JjKVkFAEBAEBIH+iYA4SP3zusuoBYGsEPAt\nORvMdLsp+OrbpLEuC17AY43rW8L7DpIbTkfBVZfGbrIuI1UvuGELhdZtdk7C0NxA5q5NRC2N\n1r7427DRpI2ZTBpS65yYDoFb7xJEjdjR6+PmRtpcaAscRjhIxIKi+FSOKei/XRDx1WMcWfNE\nA7kvWtzHRyynLwgIAoKAICAIdA8C4iB1D67SqyCQ3wigPqfos9eTf+gQ8v/17xRCPQvX7DBj\nnQahUhNRGd9ly6jw2g+DXrrAFgvj0FHyr3wXtNRI9XJgZhjU3ftRl3S4JrF1YQkEX6G1BDIG\nR+Zxk/fsueSelj/6Mr5z55P/b6+AxruOXEMGJ4XBQGokoT6JnVwxQUAQEAQEAUFAEEhEQByk\nRExkjSAgCDhAgFPTCq5aTt7FC1Xkwjh6nAwQALiR6uWeMoE4OmNnXF8URJ1RCPVGTk1Rd+8B\ndbc/jrobdNbayPFE+OeUVME1egR5zl+QEPVyei652k4rK6GiL/wDtfz3I2QcPkZ6lRV/JSIL\nDStq81PxbZ9Jm/aYq+OU8xIEBAFBQBAQBLobAXGQuhth6V8QyHMEdFBhe+FwpDNmvgtv3kGB\n9zYQBR1qGsEhUtTd9UcTu0e0SBuPqFGRla0tsWFkjQZqa8+is8gpYUSyfnJ5PddRldz5JWp9\n7I9IgawhA3VgTNFggKDBgDPJTmvhLTdG6q1yeSByboKAICAICAKCQC8iIA5SL4IvhxYE+gsC\nYUQuApxO51TTCBTidGQfUuq2E4XjSBhcbtKqQagwZKQzmnGArI8bTYWXXKB0gvIdc/fUiVT6\n71+n0Obt1IKapOCRo4jqVVLxtMnknoH6LDiKYoKAICAICAKCgCCQHAFxkJJjI1sEAUEgSwRM\niJYGV69DNGOP457MplOg7kY6nR0JA1N3V08Ddbizl3zWAvIsgDZQJWqT+pFjoPn+P3tvAhjX\nWZ39n3vvzGiXZcuy5X1fEyeOsy/OvgAJkJCQlEKApAFKErby0QIt/GnZPmgLhXyloUChCSlh\nLSQkIQtx9t1O4njfd8u7LGub5d77f847GlmWZkYzWmZGM88LikZ3fe/vjuT7zDnnOSEJLlkk\nofmzpOPoUQnW1kqw6kQjjYxvCDckARIgARIggRIjQIFUYjecl0sCuSCQSKeLLl8pPhq/ZjL8\nWFT87TBhaEpSm1ReiZ5GsO4e3ZDJoYxdd3DRfAmicWqn9kCCkxsHCZAACZAACZAACWRCgAIp\nE0rchgSGmICKBo2qqJObmhaozbQzc5rYaMJqWbCCG4bh9k5VG4Zz6CFdXFP0hdfEO3I04zP4\nB/bEa42ikRP3URaTZoo1ZTZMGJwT16X4Sa2tTcPXRBPbDJrEpjgUF5MACZAACZAACZQgAQqk\nErzpvOT8EoitWi8dP/+dxHbuRum8jWgH5oOSG/0eRMPSivdfJ3Yam+ZMZ//yyy/LV7/6VXns\nscfMLv/zP/8jr7zyinz84x+XO+64Q8rQG2coh9/aJtGXVkhsy46MD+t3tCKdbo3I0YN99xkF\nE4aZWZgwwFVP+TmIHGXqaNf3pFxCAiRAAiRAAiRQ6gQokEr9HcDrzymBCARE+w/uMb2B4m5q\nx6NFPiyyoytWSWz7bqn5u9tT2mRnMuEvfelL8o1vfMNs6sE9LjE2bdokX/ziF+Xuu++WJ554\nQqZOnZpYNfDviExps9foGxA6GUZrfOzj79okshu1SWrI0HMEQqgzWiDWuEk9l6Z97aBZrbHu\nrh35DV/TXihXkgAJkAAJkAAJDDsBCqRhR8wTkECcgIdmqu0//gXqaEaJja/ewwo44syaJu62\nXdL2w59L9T98UrTXULbjX//1X+Vb3/qW9BRGPY8RRj3O1q1b5eKLL5aVK1dKdXVmNtk9j5F4\n7W7dKSr6/GOtiUX9fvdh2W2su3v3NNI9x08RazoiQIFgv8fRDbQJrbHunj09o+25EQmQAAmQ\nAAmQAAn0RwD5PRwkQAK5IND52NMwC4gkFUc9z29Pm2jqk2Jvru25OKPXu3btks9//vMSjaY3\nRogh0rNnzx755je/mdFxe2/kHToi4T8+IeHHn8lYHPkdbeKtflX8dSv6NnytqhFr0bliz16U\nsThSO+uKm94lAYqj3reHP5MACZAACZAACQyCAAXSIOBxVxLIlICmlEVffVMstZvuZ1ho6CnB\nINLWVvezZd/V9957rwQyjDppJOkHP/hBykhT36MjGw623ZFnXpbO3z0i7p59yTbps8z3XPF2\nbBD/9WdFmg+cuF57Gs2EbfepF4hVO/rEdSl+0sa05e++UkJLzxIJZRZpSnEoLiYBEiABEiAB\nEiCBPgSyz9/pcwguIAES6JdAa7v4La1iT+1RV4PaG3WwM3U7IdTdIF0sMeyqSrjBZSZAEvvo\n9z//+c/S2dnZc1Ha183NzbJlyxaZPXt22u2goiQKc4nYircytu3WA/qH9nWl0+E6e48GOPZp\nOl2GPY2g/CREE4beFPkzCZAACZAACZDAEBOgQBpioDwcCSQl4CAqZNti+TBMiPoS27pD3I1b\njWjSnkGC+iO7oV6C82aJPXE8fAviy5IeK83CgweTuMGl2d7GnI4cOZJmC9h2b99l3Om8o8fS\nbtdzpd8Od7qtMG1oTjKfSqTTzUJPo9r+o2mJYzoQlqHzzxBt/MpBAiRAAiRAAiRAAsNJgAJp\nOOny2CSQIICIkAMB5O47KLE1G43oEPRC8m0r3vcI0aQY6nq8HXskcPJc9EWqlQD6ImU7Jk2a\nJG+++WbGu6mRw/jx45Nu7x08bIRRpql0ehAftU3+zo0ie7f1dafTdLqpc0QmTMM1Z5bda1VX\nSei808WZPkUPz0ECJEACJEACJEACw06AAmnYEfMEJAC3NTQ8DZxzmnR+8VviHj4Sb3qKlDqN\n4OgwbZAgLry2dgmjVikEN7vgaSdlje7tb3+7PPnkkxmn2U2YMKGP1bePOUReecNEuDKdgK9W\n3Qd2i79tHSJkvZq96kEaJko8ne54GmHaY4NLAP2MNKVOU+s4SIAESIAESIAESCBXBPjkkSvS\nPA8JuDFxEZXxIZbsHvVGCsZ0Q1IhgFQ8v7lF3L0HxCrPvpHrzTffLF/4whcyYq2NYk/YNhpD\nL6PVEntrnYkEZXQQbOS3HhV/CwwljjX33aWqFiYMmk6XmQGDHsCeME5CF5zVr9tf35NxCQmQ\nAAmQAAmQAAkMngAF0uAZ8ggkkBGBjl8/JHZtNcQHmqR2dIgFgaJ1SYmh6WmadmfXQ0x4vnQ+\n+IRU3fGhxOqMvo8aNUp+9rOfyU033SQunPNSDRVHp59+unz84x83qXCxtRsluhwGDHCpy3T4\nkbD4cKeTfTv77oI+Rta0efG+RhCEmQw1qQids0ScOTMy2ZzbkAAJkAAJkAAJkMCwEKBAGhas\nPCgJnEjAa22T2NpNcfEDcaJ9hHyYHvi+i+iRhe+IIsGowWpsMJETbSobef61rAWSnvX6668X\ntfu+5ZZbzCTUzjsxNKVPvy655BL51a9+JdbuJulEOp135Ghik36/G1OJPdvE37UJDg4Qdb1H\nI2qMps3NuJ8R8g8lsGC2hM46jbbdvVnyZxIgARIgARIggZwToEDKOXKesBQJqBiSDgiVulFG\nCDkQQoKeSD4ax2r9juU4ImWIunSZF1iw/fb3Hxowqve9731GBN11111y//33GyvviooKedvb\n3iYf/ehH5crTzpDIshcl3NSrL1E/ZzS23dvQwLazve+WSKMz6XRIq8t02OMbjDudPTZzR7tM\nj83tSIAESIAESIAESGAgBCiQBkKN+5BAlgRs1BNphEiQXqeW3mZAFFmVFfH6o17H85Bu51Rl\naGjQa9/Ej42NjfL1r39d3vve98ppp50mN9xwg/zse3eZhrWdf3g0sVlG3/22Fth2QxgdTSLa\nQuViDBhgxJDpMOl0Z58mztyZme7C7UiABEiABEiABEggJwQokHKCmScpeQJ1tehv1Aib7wPi\nlNcfxwGbbU1ZMxGkrlod42gXiRgXt+MbDu5VJWTYjH3N0vmbh0zNUaZH8+FIZ+qMmnb03QWp\netakWSKTZsbn33eLvktwjcGT5krwjFOZTteXDpeQAAmQAAmQAAkUAAEKpAK4CZxC8RNQAVR2\nzWXS9oN7xNOaoE4ID9T9+J2dEEjxFDurutLUH6lZg1VeLuXXXD5oMJrCF3hrvbxbKmVcC9Li\ntNgpg+F7iHTt3Y6eRinqjNS2e9p8GE1kHuWykVYYOv/MeB1WBnPgJiRAAiRAAiRAAiSQDwIU\nSPmgznOWJIHK918n4Ueelsibb4kFtzpB5Ejwf82x87UTEvoPxVB3ZKGpbMWNV0voTERZBjh8\nWHbHVq2T6JtrJLh5q3Ql9WV0NP/g3ng/o3BH3+2rUUM1c6FYNV223RBcaigR275LvINHzDVZ\no0dJYOokcaYi5U6jTEgjDGk6Hd3p+vLkEhIgARIgARIggYIjQIFUcLeEEypWAlZ9nTizpoi8\nslw8pNBZNmqQICB8CCTVR34UokkNG8pDEjrtZPREykbWdFGDtXdszUaJvL4KUarj7nWZMPWP\nwVlP64yS9TMKoYYKESPT8DWRCghL8MgLr4m7bVfcrhzz1kvxmo+Ku2GL2I3jpOpjH5CyKy8U\nCfJPTSb3gNuQAAmQAAmQAAnknwCfWvJ/DziDEiEQee41ib60QtS5zYgXRIx8CBpL096Mix0E\n06ga87r9nt9K6KqLITKwbSYD0ajY+s0SXbFKfBw3m+HDkc7fvl4EkaM+AyJOJs1ArZHWGR3/\nc6FiLvzk84geHRAbbnw9+zmpSLJqq8RCdKzzz89K8OzFQpe6PmS5gARIgARIgARIoEAJHH/i\nKdAJclokUCwE2u/5tfjt7eLArMEMRGC0Rsik2qmjXQWiNOiRpOIjtnWHdD72tFR+8Ib0lw9x\n5W7aZpq8ei2wEs9i+LEoehltFtmzDZErzfXrNcZNFmsq+hklqTOKrdog3p59XQJOJVHXgFV5\nYArqk0bFrb7dTdul4xd/kKpP3JLYgt9JgARIgARIgARIoKAJUCAV9O3h5IqFgA8xFHtjjVjV\n1eh11CUo1OIbX72HFQyaKFLkqRdTCyQVRlt2SGT5SvGbW3ofIu3PptGrGjBoo1eIpD5jVL1Y\n0xdgrsn7GamAi65eLxac+UwBlf7XQbtbpNQ5Gh1LXB+WO9MmSgSNaMt37RVn8gQs4SABEiAB\nEiABEiCBwiZAgVTY94ezKxICnjrWHWuNp9d1XZMxZoCZQjyCFIj3SUpcLxrFurubEj8d/94l\njKIr3hI9ZrbDP7Annk6XzIChAmlx0+FMN2Z82sP6h2DGoDVUXVEiaxREH/o8SXunEW2C13Y9\nmsbqMhV7iE65W3dSIKWlypUkQAIkQAIkQAKFQoACqVDuBOdR1ASsAH7VYMhgUtlQL6Tixoim\nhJECoi52FSJKKixqquPbJRrKKhkIoxgiRrEBCqN5jWPlmqljxN/wRl/OAZgrTJ0t0jgVwR/M\nsZ9h0gKxjYX5oouTMWTw2+B4p2IPNg1WAMeATXlg7gx8oXYJLhR+a1s/R+VqEiABEiABEiAB\nEigMAhRIhXEfOIsiJ2CNRqPYhnrxDsMpDmJC0+LUoMHYvqmogNDwkIYnR4+Jhe0s9EIKzEMT\n1kEKI7+tRer3b5VPX3l+X8Iq2CZ2GTAEEOnJcFi1NcahLmElbnWExUdEKTEwZfEROfJacI16\nPXV1EEyIJnGQAAmQAAmQAAmQwAggQIE0Am4SpzjyCWhdUWjp2dJ+9z0QE6j7sTXSgl+/HvU6\nos1Zsc7bvVdsiJDgqQul8zcPDSyVrhMibMcGkQO7JWkr1zQGDKlo63wDpywQZ/pkiTzzsumx\n5COtzlwLzCUS16Kpg6bPU0u8VsmZPoXpdamgcjkJkAAJkAAJkEDBEaBAKrhbwgkVKwFnxuR4\nGpoHAaG1OerVoM1itQmSCiXtiaTRFzjb+e0d4u3YLaKmB1kMP4pozk6YLzTtMNGnPruOHifW\n9Hkwh4CdeBbDmTUNdt2niV1dZSJf6pjnH2pGHRLqj3rYf+shNR4mqKHyA0glbGkVa99BU5OU\nxem4KQmQAAmQAAmQAAnkjQAFUt7Q88SlRiCy7AUR7XOkfYrCEDJu3FobmggDokm/oQbIDgVN\nA9nous1SlqFA8pGS5+/ZIrJ7K0QXIlG9xraDR2Rdhy/vOP8dvdak/9EZN1aC554Oc4mx3Ru6\nO/bEo1poDCsxXANaJfmq7IzYw2YaHdNaJqQQ2mgQq3bi2rw2dMGZ3cfgCxIgARIgARIgARIo\nVAJ4iuEgARIYbgIuTApiqzeKMxYmDGWIrqgccvDrh6+E7bcRShb+i15CApHkbt7W77R8iCEf\noshfvkxEI0e9xVF5lRweO1W+9fAzsq8jiaV3ijNYiBSFLj1fyq696gRxpJu7G7YgwtUpzoyp\nRgyZuqqDh1Ff1Rz/ghhz4XTnxyCQkI6nDWOjb61LcSYuJgESIAESIAESIIHCIsAIUmHdD86m\nSAmoWYHf1maawFo2msI2jIEtNtLoEEmyEH2xLIgiFUzqXAc3OO1V5CM9LdUwEZv9u1BntBF1\nS6gD6j1CaDo7ZQ5S9CZLxy6k6mU4LER8AotPksAi2H1rjVSS4TUfhbzrihghXdDXeWvaoM4Z\n21uIIJlr0aiScbbDNmmuJckpuIgESIAESIAESIAE8kYg+RNQ3qbDE5NAcRJw4OKmTm9+O9ze\nECGy1LFOrb1hh91naFpaezhpDZERRgf3xoVRZxLrbLjRWZPgfjdhGmqDILYyHZiLuuYFzzgl\nafPanoexa2tNdMjfhT5NbsxEiHS9r8JIv0M+WRBM+srduw+iDz2eaqrMOv6HBEiABEiABEiA\nBAqdAAVSod8hzq8oCHjaWDWCyBCiPf21GvJ1AzRX7W2N7R9qiguj9mN9mQzQslsPZE9qlDLU\nGVljYMedwbDR30hQ8+QhbdDSeep8VQT13FfrkRAh8yHSrEBMHPRD4iABEiABEiABEiCBkUCA\nAmkk3CXOccQScHfukdibayS2dYf4leUmzU7NDCwVNKmGpqWpsBhVa7bwjxyIW3a3Hu27h7rf\njZ9i0ukspNVlM6zRoyQEZzpn6qRsdhMHDWJ1fhJFNAxudYKUwT5Drw9zs+DI56Geyq6u7LMJ\nF5AACZAACZAACZBAIRKgQCrEu8I5jWwCcG+LbdomMRgTqHGBGa4vTv1oONghqqKNVYMQQElS\n4LT5qnF/q6sVZ3SFeCtfFDl2JDmPcZPiwqg8ufhQZzsXVuHuW2vM/v7e/RJdudak0pVdsTTe\niFYFVpbDhW23D9GjRhJaK6WFRz2vRZPr9Bq0tkojSw4szV2YOHCQAAmQAAmQAAmQwEggQIE0\nEu4S5zgiCPioK1I769iaDRBBJxonWLDEtmqq4eo2Sbztu8Xv7LL5NvpE/wMxYZQFgjPTx0to\nXqM41bDrTiaOxk4Qa+ocsSqqU3Lx9h+SyLMvGztut8vEIdbZCWe87ehNdEzsiTj+7OkpjRhS\nHhgr3F17TWqdPaFRPBU+ajGOr4TUMleDCJIxeRgzSizYmXvbdqU7JNeRAAmQAAmQAAmQQMEQ\noEAqmFvBiYxUAh4srdXGWsWHRk6SDggGB5bXPnobOQtmownsHvFb203TVdMdVtePrZXQggni\njEpi3KAHHYMmr1PnilUVT71Leh4s9A4cks5HnzKCS/sXWS1HZZPEJNBQa5q9ahPa8K//KP6x\nVqn80A0mFS7VsZIuVzHkw2BiQoNYMJ9wcT5LI1+aOqg7aE1SEP2cxowWe+wYRLH2GBGV9Fhc\nSAIkQAIkQAIkQAIFRoACqcBuCKczQgggfUzT1zSNzt0Dp7YMRmDBHIlt3CoWUs4CC+fC5AA2\n3ki3s8rgIDe+ErU9KX4d6yByVBjV9G+ioL2HIs+9BgEDnYIaIxuNaTsgvF56JiyzulzmrMoK\ncWZOkfBjz0jwlPkSXLIog9kf38SeMD7eq6kzIjbOYdUikqWGDJGuPktw4bMqKnCd2iQWfZqg\nmuyJ2IeDBEiABEiABEiABEYAgRRPZCNg5pwiCeSBgA/TAXf9ZpNKp6lq2QwVE6Hzz5TIMy+h\nHxKc3cZUiQMhYQe7cut6H2xUfTyVrhY9kzIc3u4m0YiWPWOKOJMniA17bbcJEZzeA+YKFswW\nOh9elrVAchobzLFd1DTZaHpr6o+QPmiiR73O4x9tEWd8gwRmTe+1hj+SAAmQAAmQAAmQQGES\noEAqzPvCWRUYAa21ia3eYNLotN5moCOgdT8++iGhwatdniIdrwpRmZkLEJnJXBgl5uOpIIEw\nCiCNr7/hoFmtu2lrvCaptqa/zbvX2zh+6IxT4zVOakKBKFWfprJIt/OOtIjAvU5TCh21Bucg\nARIgARIgARIggRFAgAJpBNwkTjFPBPCQH9uywwgjb9+BQU/Cb4b7285NqAk6jNqdJPGWCgiN\nmQvFqqvP+lxWRbmJBHltqGtKpLr1dxS16I4iBe4YGs5mIZDUorz8xmsktn2XCHoheTvRuFbd\n7NSVTy8LaXVq8e2gv5IgSlVxw9WIZKU2lOhvmlxPAiRAAiRAAiRAArkkQIGUS9o814ggoOYF\nMZgpxNZt6uNGN5AL8A/vN8JIWrssv3sfBJEi40qHlLqsB2y0g6cskOCpC2GMEBD7heWZGyKo\nqEFdkhotZDu0bqn8xndK568fEvtURLo8CC1NOfR81EpVoa6qDOw6JHTJuVJ+1UXZHp7bkwAJ\nkAAJkAAJkEDeCFAg5Q09T1xIBDQC4qnpwtpNos1dBzt87QF0eF9cGLUh1SzZ0BqjKbPREHYA\nwghRnMD8WSZqpKYLieHMmS7esucl0brVR0TJa9ofX63RHqQK2mNg9oD9vSPNYqM+SM0cBjIq\nrnsbnOzGSccP70Oq3g7xIIhENVdFGa5rolTeeqOUXXFhPLI0kBNwHxIgARIgARIgARLIAwEK\npDxA5ykLh0B3tAjGC2p/PdhhhNFBWHjv2gJnN0RUkg11pZuCPka1aBw7gKF1TEHUABn3uF77\nayTJrq4S7YPk7t4rLnouxboEmo96ocgzL2O/Ggksmif+kaNS8aH3wpUbttwDGD4EV+y1leKH\nw8bOW3vOqt2EpVEkvI4uf0tCiDRZ48YO4OjchQRIgARIgARIgATyQ4ACKT/cedZ8EkC0SIVD\ndO1G8dD0dCiGjxQz2Y8GsLs2i4RTCC3tYzQZEaMM7LqTzclBVCZ41mKx61MLK3XKq3jn5dLy\n+f+LuiDX9CKSWNd8IIQ0/U060QfpT09LOdLfyi4+N9mp+l2mjW7bvv9Tia5aB8vwqX1MGjQi\n567fIq3f/g+p/uIn4lGrfo/KDUiABEiABEiABEgg/wQokPJ/DziDHBHQCEp043bTi0gf8Idi\nGEe7ph3i70HEKBpJfsj6xngqXT8NXpPvjJQ1RGBUGDkZ9BLSCFZ00zZEdEbDYGK7RCEA3Uhc\nIKnlduT11UiBKxdn2iTxwMDbfxCvJ6c6dcrl4T8tk+jKNRKYNxMho74RKI1KqXBy0fep4/4H\npOr2D6Y8FleQAAmQAAmQAAmQQCERoEAqhLvhosAd6V3qRCYouucYOgIqhGIQDBFEi/ydiBpV\nD42bmg8x5O/ZKrJ3u4ibzPYbOWYNE+IRo8qBnVOjQcEzTxVn+pSMgbgbtkjklTfEhWGC19IK\nUzn8z4kLmMRrdbnzmg6Ih/qj8MNPSuXHsxMvylQjUKb5axJx1HOyzvTJEn1phbjXXpWRwOu5\nL1+TAAmQAAmQAAmQQD4I8Gk8H9RxTv2k312zUcJ/ft6kKQkakKoLWXD+bAldep4EFp804NqQ\nPF1S4ZxW2cJoQcVCbNsuGAd4cRvqIZih3wkb7d0QRvt3muP2OaQKhvFTxJo0E+5wx80T+myX\nZoEFS+zg6YskMGeGsctOs2mfVdqrKbpyHebYBGtt7U/kiBWGjbcGkdDU1anX3kq+eLD2jr2x\nRsJ1tVJxy01ZOdm5sPfW+iNtGNvvCAbFxwcALuzSM4mA9Xs8bkACJEACJEACJEACw0yAAmmY\nASc9PBqNdv7yAel8ZBlEUVCcsbB5DgXFi0Ylum6jRFa8JWUXnY0C+huzenBNeq4SWugdOGTS\n59zN24fEnrsnOr/1KEQH0ugOpqhZcvCr1IhanIkzcC+zt83Wc6kbndpnqzudusylG7fddpuE\nYY7Qe0ReXwUGW0xNkNUcP8ZRLx7heiF8TO44uKlrFx/9j2JiPbxbQu/fL3Ylope9xq233iqX\nXHJJr6WQVxBXPgJkmQ6NXKkZBgcJkAAJkAAJkAAJjAQCFEh5uEsdv31EOh94Il7cjk/1E8OG\nWJLKStG6lvCyF030oOIj74cjWBZPo4mDlch3D6lkLlLo9MtrTmGnPQgW/pEDcWF09FDyowRD\nEEXTIY6mQZTg/g1gWHgPBOA+Fzx5XsYplr/4xS+kvb099dmifVdtc8Oyra2XqIoeFfndb/pu\njCVLly5NKpA0EmXs6pLulWShBVe7AfRaSnIkLiIBEiABEiABEiCBYSdAgTTsiE88gbt1p4Qf\n+rM4M5CG1UMc9dzKQh1SYNY0CT/1sgTPOd00Au25vtRfaw2MpmxppMTbd3DIcagDm0aKTMQo\nlVV3WYVJo5Nxk1Hjk+g6lN1ULKRUBhYtkAAavWoEMZuxatUqZA5inr3Gkb+8U6Kr14sz6nhv\nI8SKzLYqtO0eNUMeIkv+sXap++UPJITUzt6joSF5Cp0zeYLYSN0zaaEp3sOJY/k+0hsRbrIn\nNSYW8TsJkAAJkAAJkAAJFDQBCqQc357wS8vFQo1Mv5+oI5qkAkr71gTxAF3qw0eNlrttp8Q0\nfW4PGrAmEQeDZeTHEHZRRzo1Xoh0Jj9c9ai4MFJnugFG9owAXjhHgqgzkwFGVmbMmJF0fofG\njJWIsx0CBpGtLjFkBJLrmfnaPVL3vA5cY0W1jJk4SUKzkNaX4TDmEecskfBzr0lg9rS0e3mo\nhXJmTTGCP+2GXEkCJEACJEACJEACBUKAAinHN8JFEb2MqsnorBZczKIwchiK4bUhHQvOZVrz\n5NfiIb+fT/6H4pyDPYa6rako0miRq/2KhkEU6Rz9DtTU7NkG44VdOAf6GSUbdQ1x44W6+mRr\nM1sGcRJYMFuCp51s6o0y2ym7rZy5MIdYvhKmDEilM3VFydMzfdS7oTRI7NpqcQYQ3Sm77m0w\nF1mP+7JHnMkTk07SO3QYDn++VL7/PSIDjLIlPTAXkgAJkAAJkAAJkMAwEqBAGka4yQ7ttbaL\nplaZgQd+79AR8Y6gDqQTn+aXlYkNVzF7LB7CYc2s2/mosZEoiuwT+yQ7aJplMYgLTemLvbFa\nfJzHtS1pqa+X4LmnSdnbLxEHVs+FNIwF9Y7dJlKkTnTDJYr0mv2jh+NW3Yf3JUegEaKxsOpW\nR7oB9jDSA5ueQBAuwSUQRtVo1DqMo+zCsyX8+0fN+8fHe000dU/T4RID0UtfzR0g1uzycgmc\nNE8c9FnKduj7puozH5H2f/+ZxOAWaKvRiDah1ahVW5t4Bw6DWaVUfeLD6JWUeXQq23lwexIg\nARIgARIgARIYagIUSENNtJ/j2WPqxN27XyzvqMTeXAOB1Gw+yTeuZV0REguf6gdPRfoVRJGt\nD9QDFEedy16Qjv/+jXqIiY0HWmt0LR6M8dCP0pXIE89J5KXXperOD8fNAfqZ93Cu1h5Qah0d\nQ32Wh/S5YRVFyvgQ6ov2bBOBM13SkXCkmwDjBdQaDXhAYDmoJQudcaroPc3FKLvmcgnefS+a\nxO6AcUSD+BDgvqbSIcXOx3x8Fd6wEbeqKkz9UdXH/nLA09I6uZqvfFYiTz4vnc++LJpOh4Ij\nEVyriu/Q5RcUnAAf8MVyRxIgARIgARIggZIhQIGU41sdPO0kib7yunh7DxghYNUj3U1znXoM\ntVGOPP8qUpcapfy97+yxJvOXUUSMOn/yC7E1OoCHYxONOQgnNtsRv6FebDw8e20d0v79/5Lq\nL38a55qQ+cGHYEvjPoceRZ6m0O2D0YI+WA/niIYl0IT6pcN4iMfrpKO8UqwJ09HHSI0XBver\n4cycil5Gp4jW6+Ry2EidrP7W30vzX/0fE50058Z9VmdEFCGJDytxQXqdfyQqFe+/Vsrecdmg\npqfCrwxNYMvefaV46I0kHsS4RpJ61DoN6gTcmQRIgARIgARIgARyTGBwT4E5nmwxnE7tnN3t\nu+OiCJ/iqwubpkJZ+gm/frqPZTZqlCxEOmIbtyGStCDry9Y0tc7/+T3Sq8rEXb/F1PCYtCo8\nGKvvWTgUErsC6VVwLvNhEtD5m4ek6tO3ZX2enjuYeqGNWxEdg4ECDBXsUbUmeuJMGNe9mbv/\noHg70MAV0SJNLczFMP2LNFp0cI+EBndUlwAAQABJREFUUomwmtFIo5shMmb8gI0XEtei7oRG\nGCFSmK+hIrz8HZdI63d/hCaxaEDcJcBVgnp4b8jRY2hIPMtED1U0DcnAcWxEpjhIgARIgARI\ngARIYKQToEDK8R2MQURYiOpoM1Np2m9qRQS23kYc4QnWaz6GtCik3VWgHmnGZFFbcON2lsU8\n9RwxiDBvT5NJW9OCfOO4hk/3LfSkkUgMn/a3S7TlDXHmz5TI8rek4uBhU0eSxWm6NzXRKggy\ndzfS4xINcvDcjVgCalzmSAjpglqwb1K9uvcavhdqLS0Hm+BGt03kGFgmHZjgWDjRaWPXmsGL\nGWfaZAmegYhR/eikZ8vlwk6kVbb/8D442en7ChFDiCIV3OY9oMtg1KHvj+YPflpGP/BTNIkd\nRBphLi+M5yIBEiABEiABEiCBHBCgQMoB5J6niKnDmNYUoRbI1zQkiBXtJ6PW355+mq9pUFp7\nhAdbLaKPvrRCyuEYls3wEMVxt8H5bdtu7AaZolbSWjzvwqFNT4E0O33twhjCX7VRbDiNeaiL\n0kL7bEf4qRel48e/EKmuFGfONFwLolSIUPhHW2A+cVjC//uoRJ99RcquvHDYnNsSc/YjSJ3b\nB5tuWHWLvk42YH8tjehB1aj1ReXJtshqmTN1UlwYDYBdVifKcGON0rX8f/8q2itKy81QeATz\nj3gzYshj8z6zXfQ/QrQy+tIb0nbXT6Xm727P8OjcjARIgARIgARIgASKnwAFUo7vcWzTNvGR\nZuYgBc3FJ/t+BClQMRcyRhOgII7gOGZrqh0afXq7EAGqgSW41o/gk/9Mhw8HsdhWiCNEUtRJ\nTIeJqnQJJCOWIMCcCqT4oW7EQ8NVvx2F/FkONVVo++mvIcDwAI4oldo+i9a7aLQC89U6Hmt8\nvXj7D0nkxeUSuvT8eBQjy/P0t7lxo0N9kRzqMglItkNljYTrJ0j5ZESMVCAOcjhTJkrg9EUD\ncoAb5KnT7t7xk1+Ke+AgrtGGNsJ16ntJ310Q4Frrpsux0DgjerA01+2rP/fXXcvTHporSYAE\nSIAESIAESKAkCGT+1F0SOIb/Ir0D6irWgegKUr8QLbIglPSD/p5DU+K8pn1ioU7IPQBjhSx7\nyMR27zHnMAYBEFceXOJUwGgBvQ5PH5IRVdDjC6JUPiI+bvNRgSF0RsNDOp6HvkStd//ciCuB\nO57WFPkHm8ULQ2jhNJY+mKMmxR4HQwhEV7TuyEd0wxoiW3EfURDZvxvRIgij9tbU89aGrjBe\n8JFG57aj1muQ4qhQhVECQPjxp8WOIcWwHHfTiKHEmhO/W0FHrIiPtMi9Jt0zMGfGiRvwJxIg\nARIgARIgARIoUQIUSLm+8Z0QRxAkKk4s1IIkG7rcWDJjO9HIjqbeZTF8RHF0qFmCaINYHSqy\n7LhAMj8jBUvXW6g/UeMGq2sfs67Xf/yWVvMgrRbcMbVy1n0huGKr1omF6JGaSfg4jxVCaiCu\nS2MV2nBVneo8pNoZowY8rLt7kMY3SIHktyN9by9S6A4gQqYiKdnQNDp1outh061RrcEMTaUL\noI/RQHoGDea82e4b2wkLc+CPR4rS7Y2NIGL1PaCW4BRI6VhxHQmQAAmQAAmQQCkRoEDK8d32\nteZIU+b6622EVDtfne0gNLJtFKsCy9L9tcksGoVqapX2FjKpb3q9GlnQ5qE4vgfxo7bMfgwR\npq7hI+3OhRhSQeRCEKn46T2MCNN6I0SF1HzBQg0SzmKG+Q5BZlXoNaDWCeYN2v/JQ5RqIMMw\nUNMFrS06lsb9rrrOiCJjvjDISFFinqbGCKl0NqzRR8Kw1KCihw5OO2cH7wx19oNQ4iABEiAB\nEiABEiABEogToEDK9TsBD6Q26oJUVPgaReqWFccnYp5vO8LxZp4a+ehPTB3f1byy1EkN4kfr\ngDRCoPUnJu2t68nZRHhUxRihhG2QkuWhFiryzMsQRhAiEE39DY1QeC0tEE8daGYbr3NKto+l\nkStEmTxNFUStVTbDR+qcEUX7d6WOFuk1jJ0YjxZVD13PoZEmjBJc7fHj4FC3J8m7KrHF8e9G\nrOM9Epg+5fhCviIBEiABEiABEiCBEidAgZTjN4D2ORLU5liIrHhoCGsiPD0MGExtDSIzUgnx\nBBMFpxrRHaSzpUrHSzZ9p36MSbNKuJb1bcKKon21/DaF+zgCvsc2IzqTjVGDptLp9hnUR6lQ\n8zRqptGwfkZ3tAhudNKSJlqkTV0bp8VT6QLJUxX7OVXS1Q7EQhCpdANx9Et6wDQLvcPN4qKW\ny7gYqgsgzm3qwtLs09+q4GXnSfQ1OCVqzVmKFE5zDBXNEKz2xPE5udb+5s31JEACJEACJEAC\nJFAoBCiQcnwn7OmojUEPJO2XY0H8GHMDRJO6h7rYwdhAauFe19wi1uQJJhLUvT6TFxBhljFf\nwP5lZUYIqfDyNKqkoghRF9MTB699CBdNsbOzrdEJw0YaRg9ez7mnmJsPG3FY82lhTIotoNHa\nEI3atxO1RXvw4H483e+EHbQWawyauTZOFRlVP3SOeDiuafC6BKl0OWjw6jYdkM7fPSLRl1dA\nNHb5F2pqXGWlafBadtXFAxZKlVdfLuF7/1diiATayquH+O5mqfcddWQW0i/Lr7lM7Lra7lV8\nQQIkQAIkQAIkQAKlToACKcfvgNDpp4i7dou4+2BYgEhSYPSouJmCChQVLnho1bodD+LIaWyQ\nMmyfqUmD1hj5iErE1m2G4IEo0doSCBntr2RBnPQs3De2zyqWQjA0wHovCqGUBQtf0+VG1cQj\nYUjjU7GUbOAUxlHPwXX2jjaZuicIIl9T6FrT1CdptGg80sDGQVyG0NNpqIYKo1nTJARhZOVI\nJKjNe+t3fyQCAw5n6kREEI9z8461Ssf9D0h09Qap+uSt5v2R7aUGTlkgZVdfKv6Dj4m3D2mN\nau2uZgxdyZzGrALLVEA7py6Qyg+8J9tTcHsSIAESIAESIAESKGoCFEg5vr2hs5dI+PFnxRlb\nJ1EIGe1DZBq5dpkmuEeOmshIYP5sfPpvS+jCs5PO0IghiCgflttqBW6stw/BOhwRoejrb+GB\nGI/Eo+tMw1ZL+yz5eFCGWDGjSzBJGfoUQRgYwwXtx5TFsNB81oIostEPKLZjt7ES14duy3Qn\njR/Ih+jSGii1G9d+THZtlVnhHz0UjxZp36JUkSvMMR4tgjAaNdYwyWJ6aTdVoWjPni7B05BK\nB5GXq6Huhe3/72cmpc7B+XsPFczWvJkSW71ROn72a6m888NZX7em6FX+9c0Q2McktglCHKmT\nvtq8I4Kozog2BLg9uVGcmVOl/F1vk8CZp/aeBn8mARIgARIgARIggZImQIGU49sfWDBbQhed\nLZEnX5TgxeeID4c3t2m/ERIaPQpMno66kEbxIXZCS06SIBzUNArgQThpOp6aHXgH0XMIkSJN\nj0s2bKTV6TCCBQYP6kpnoa7J7aoBUuMEs07NFTTShDQsE0lKdrAUy1Qg2ePGYp5HJIgeOpo2\npi51CQ1mXuDcGiWxx4zG/A/DAhxmEMufgk14X1e87tMMV7RIT4DrDiycI8FTF5oeTd3nzNGL\nyLLnTdNcZ+6MlGfUSJ+Kl8hLK6Ts8gsksGBOym1TrQiePA/NXz8m7T/6hbiT8F5CQ+IwUiEd\n3I8g3htqEhK67AKp+Mtr0a8KqY8cJEACJEACJEACJEAC3QQokLpR5O5F5c03QCTANe7F5WKh\niWpo/qz4gyqiKd6+A+Ju2yn2jKkSmDtTOn77sGnk2tdoIfV8NVpj1VbHm8Wq/bZabCOSY+FL\n7c1sRHqMM56mv0Gs2GOQ/qYRrCxHcNF8CT/2jLH4tsePNcfQprMmrUsfxBvGSGA8msU6qHep\nR0Pco4gYJRvqRFePWiuk0VmjxiTbYnDLIAADiMzYUydIaMrkwR1roHsj1zDy7Cu433AY7Geo\nRbumW0beWD0ggaSHVxFY842/lehLr0v4tTckjCifjZq38lMWSujs08BjVj+z4GoSIAESIAES\nIAESKE0CFEh5uO8mDer2D0oAKV6RPz0FQbTLpMJpZMiCYULgpLnizI5HZQYyPT2Gih7tcaSR\nJ011E0QRTP0JDug5sPFG7YuFiIL29zGCCg/P2Q4bBhKBBXMl+uxL4nXCaEJrqBCRsEfDkW0c\n6qsaYBYR0JhSCvEFW25TWzRWjSiC2Z6+3+1NRO6keRKAkHNVdDQjBTFPQ1MpNQLoIKKTydC+\nUu7WnZlsmnIbG0YfZVdeKPYl50rbwYMShCtiZV1dyu25ggRIgARIgARIgARIAJ/5E0J+CKj1\nddnSsySAWpTYyrUSfWOVacqqD9BWHYSD1uAMcNjjG0RU8BxrN/VFvtYX6fGgVcw3LdzXaBLq\nVXTYExoQuRlYLY4aLWhti1VZJoHGWglMqEUqXRqxo0KoYRKEEQwXqobHPU3T/1QUBSCOVCSZ\nkSIdMb4yB//VVEZ1j1NWmZxOt9N9OEiABEiABEiABEiABHJKgAIpp7iPn0xNFTp+9UekQK0w\nPYl8RDd0GToeiTNlggTPXDxg+2UVBTZ6IcVeedMoIo0QGTME2Hzr07mpO1GlhF45LlKvyi45\nb0CCzNuyHbbcu6T8rGlip9FE6pjnh2EQsGgxUswgADWlbhiGppCpi1sAKYtJ7a2H4ZyZHlKt\n1C21bm9D/dWoDIQhttMIHQcJkAAJkAAJkAAJkEBuCVAg5Za3OZu7u0la//lu40DnTJtkGnq6\n+xDx0T5BqENydzWJu/9JKb9iabwnUpZz1KJ8d+3GeF2R+myrKtJISldEQqNTavBgOTBwcCyJ\nvL5aHBT2ZxK1Mo1sD+0TX/sVHTkgwUY0vk0xvChOGXHwBRvxpkNSNttDFt7QiyONfgUXnyQB\nmEVoml9BDswreM4SiTyyTJz+BJLatSMtMrh4YUFeCidFAiRAAiRAAiRAAsVMgAIpx3dXxUvb\n3fcaxzdNr+sz8CBtw7jBhyNc+OkXYcV8hWn22me7NAvU5EHd7iyYJIhabR9rMzVIuovKJZPm\nBcGkjWq1cayLSJCeT23Bkw1Tu9R8EIIOogjiCB1nzWYahOo9vHAMPZ5aJLoHFuSdLmqR6o3b\nnTrIeXC6c6YNnUmCcgqoMJoBK/Bkk+k9uTz/XAbBG33mZRMp1LmnGjHUHgVPRoog0gQ5SIAE\nSIAESIAESIAEckuAAim3vCX62pvibtomDhzq0g2tQ/LQTDa2cRseluel27TPOnfnXhMtstXC\nGV8+anK0P5ILcaZRIjsIcdTDtc5HOpeHqJbdQyBpWpxov6KDOJZ+oY9OquHHPIkdaBX3SKf4\nLWGzGRIFTYWbuwfRJhzfQi8krzWNvXeqgydZbk8YJyHtYTTCUtAc2KJX/vUHpO37PxW3Y7c4\nOn+NGiYGasXc7btg5DBBKj/yvngqZGIdv5MACZAACZAACZAACeSEAAVSTjAfP0n0lTdgTgB3\ntwwiHlYlnMw2b89aIPnhuEhJnNUEemAKoal2etpkvW989MkxougYeiwdgCA6hK9o+uax7rGI\nxHYeEfcwBJA5fuKM8e9GhKH+SRukqote0ojZibuk/cmZPsWknWn/pZE6tDlt9RfukI77/heN\nXLfhfkAgqRjFffERPSxberaU3/hOuBAmj+aN1OvmvEmABEiABEiABEhgpBCgQMrxndLojlWV\noaV2WQgRGYgL1KRkU1ujNuKZDvNsXodeSdIm/mvLIGRg151u1NQhdW+i+PWNErn7f+LpYmkc\n8IwOrKwwduNWVwPbdIfvsw6iQWuLAujrY9dlYG7Q5wCFt0D7W9V8+dMS27LDRO68zrCoiUNg\nJswuEB3jIAESIAESIAESIAESyB8BCqRcs8cDf1bDhHySFPukOYgzBQIG+/kxtzuVztQeQQ0l\njmTXhMQZU4lIRYXYZXgbRI6mPmJVDdznJorgyyrvMmVQ22yNfhgFlHpXs0bnoel+2Qz0aAos\nmCNBuNJZEFhFN8DDmEqosQQHCZAACZAACZAACZBAwRCgQMrxrXCmTpQoXOMENTn9DV8jC+p4\nlkKEvPTSS3LkyJE+h/HR5yjqRMTft8s0hBX0KlKzhtH1tTJpaoNMnNwgZRVlffbruaAVPgxN\n2E2jRXNOWdxzVfx1ewfEUpnpn6RNUG2kA3arr55bQxxpHya7caz42K6/odGvAGquguhhZJz3\n+tuB60mABEiABEiABEiABEhgCAlQIA0hzEwOFTr7NIm8uBxlJ168/iTdTqgLcpacnHKLZ555\nRjZv3pxyfQDRqvl1DbJ46mQ5ZUqj1KhZQ5qxv6VVVmzfI69t2y27j7SYLS+88MKkAklT8wQW\n4c70yTAW2C0e9rUQ9dH+Q5aN6BV6Lqljn7ZF1b5OFhrEohtSyrNr+pzpYaQRlWyjTSmPyhUk\nQAIkQAIkQAIkQAIkkB0BCqTseA166wAEj6aOxTZskcCsaSmP5x0+Ygr10xkbXH/99dLWdmJU\nxobwqol1Sk17i9R4YXF6uNUlO1lnR0RaKuukpaJaOmsmy+RJ82Xyece3rK+vP/5Dj1ea9mbB\nDU81j9bOeLAJ99Ho1usIx80eHFucetQrwc7aqkAN0oGDcMnrGzVzGhuMMFIDBg4SIAESIAES\nIAESIAESyDcBCqSuOxBDTU00ipyyHIzgrTeK+2//JeEVq+JnQ5qcpxEbpNSpw53mqlkQF4EL\nzxJPa5aQMpdsTJ8+Pb5YjRXQtFUO7xdpQf8jDe9oqZOdvO7Haw1LrBmudU4l+h91SN3cRmk4\n5bRkpzDL3GTnR5TImjoJLnvbTN8mtfE2X2hGa6mphEaBugqetCmtMYNoHIdLwbUgZdDGvoFT\n5os9vkGwtXjDzF7Pqy59ubrHKWHmYYW+t3V4uC+lev2leu2J3139Xor3PnH9pXzt+vufiWtq\nHv40Desp9Xc+8bdvWE9UgAc3jrSYl77vS/He6y0pxd/5nm/FUrx+/Z1P95yX+L1IfO/JK9lr\nCqQuKh0dHdLSEk8rSwZqSJeVBcU7abZ4z6FpaNNBGBjYMFTAP2KYgzRjDtVwlVswWzq1mWtn\nElc5POhbHa3ioE+RA0Fk43V/w4148siaDbJrf7N8YMHpYoXi0Ry/tlq8DVvFXThHJAv3Oz2f\nP3ua+BBIrqbXVfZyzuvqm6TCSBBZstDMNaxud6jBsnAuC+c1I0fM9RdCH5Zydo/jV5ff/6Lm\ny1v+lrhvrIF1+2GJoO6sed4ssRDFtGZOze/ccnh2/aOpXyV177v4JgRCJ/6OlOI/mAlxEEEd\nZKmNhDjQLAM7W3OgIoCl19/a2lqy1663UP/mlaJAKtW/93rPS/JZRy8cQ6893b1P/HtIgRTn\nlfF/a2pqJFU6WcYHyXDDzkeflo5HnxX7/DNN/yD/aIu4TQfER1qdpqPp8LT/UW2NBM84xfys\nxgty9CC2QZToCL4iJ/Y6Mhv1+I++AfyYLV4EX1GEkzxLHnlrg0yorpVQT5txZMmpyUJ5JIZI\nUIb244nz4Dixi8+TyNMviaAJrD1abbg1dNU18FDiHm6WAOqUKj/9VxI6Y7ExdkiszuV3/cey\nubk5Z/c4l9eW7FzRlWul7Uf3iQ1x6lRXCxIfxT4Wk8Bzr4n17CsSunypVLzvWrFgJV/sQ8VB\nGL3BRo3qm+JZ7Nfe3t4uR48elSr8rupXqY1jx44hmO1IpZrIlNjQh2MVR/q+D4WK//e89+09\nfPiw6L/rQU0FL7Fx6NAh0Q8F9JmmFAXSvn37Subf+t5v7aamJvOhQK6eZ3ufP58/qwDS3/tU\n1x7o6teZ6QdGjCDl+G56e/dL+P4HxJ443qSiuZsQvYE48o7AZltT7BBZsUfXiV0/WmJr14pT\ni1S1WDvE0SHNkUo/W7XdrhsrXqcvkZVbcIzk9UPJDuLD5W4gI4BIhI3oUeTVN1BndLj7EBo4\nshGRqrjpnVL1sQ+IVdMVMeregi+Gi0B09QZp/e6Pwb9MnHmIVOr7Bg/K2sw3UF5uXAXDf3pK\ntDmw3ptsemwN15x5XBIgARIgARIgARIoFAIUSDm+E2E42Hka/dm7T2JrNhrRo9bWanjg45Nu\ny+tEDAafesLVzR6PlLQD29PPMIhPBkePE2vMeCOOtN+Qt3Erjrs5/X691lrlA/+E0UZtUdnV\nl4t/CLVUR4+Zhq5BNHYNnndGUmOGXqfmj0NIQK3hO376S7FDAbHHjU16ZAufJjuzp0tEI0lL\nFkkQzoocJEACJEACJEACJEACcQIUSDl+J8TeXIvE4DaJbdtpokXGCQ5zCDTi0/4aOL6hHqnf\nUQnhNKZLFFXDHKFXnyR77GgcAg4JmpbXj2W2ijLkX0Bg6T4DH3odAaQMhrSx65i6gR+Iew6K\nQPTNNeLu2SfO3Blpj6PRJLumSjoffpICKS0priQBEiABEiABEig1AhRIOb7j7p69EoOxgVUH\nYXNCbjRc4VKJIy2wHYVcYkSKjDAqi9cppZq6puiZ/kTbdondkC7NDo4fMIUInnlqvIdRqgOm\nWW4auy6cKwE1XsjS5CHNYYt/lZpG7Nwj7q69ImEUkFdXwS4d6YpIrRzMiK3fbN5X2n+qv2HD\ngt2FUPfwHtA+VBwkQAIkQAIkQAIkQAIIXBBCbgn4SEHTJqo2HOp6Dq8VFuN1x9PcvI6ouPuP\noa+QJ+W3vB/NV5Nbdvc8Rs/XwTMXoy8RUt5QpG+P1YhOr8iUOnuhZkhroQInze25a0avbUSJ\nAovmSwCpWv1FqTI6YAlt5EK4dv7iDxJZvR7Rv7jzion4IdpXdsm5UvGedxx3+cuSi3+oWeQE\n4wWYdRxDrywU6vtaqF2P91FCmOv3GERyG2rcKJCyJM3NSYAESIAESIAEipUABVKO76zvJ/9k\n322NiXukQ1z0J/LQm8gPu+LhwdaCk1224kgvSdOnyq66SMLPwEp8H3okBbtutQojiCY1fHBm\nTJbQ+Wf0imSlB+Jo/yIII2dSY/oNuTYpgdiq9dL2vZ+ImmI4M6aeEDXU+qHwY8+gifBWqf4/\nHzONgpMeJM1CNfnwtaeURqh27ZHY+q3itxxDumUM/aYsCZeXxXtQaQqeCibtZ8XIXxqiXEUC\nJEACJEACJFBqBCiQcnzH7VHVcBPDp/gRPMT2jCKhwWpk/cHu2fiu+sDh+VUbxyLiJKnS77r3\n6PvCQt+h8qsvFXcHHpR37BZ5EdvgOAH0WFKh40xAyl6v+qW+R8ESiKsA+ucET54/4MhG0uOW\n2EIPJhZtP7jH8EwmMC2IF60d8jZtl46f3C+Vn/0oxHGvyF8/zAJzZ0rn489KZMVb4iFSpceU\nOtSsxVxzLG0irCme6qZoz5khAXVTRJNfDhIgARIgARIgARIggTiB7J6+SG3QBPTB2J4+xTRX\nNZ/0JzsixJGPprGaxibaXHUA4qj7sHjA1nqksgvPjosh2G2HzlkiDh6M+xNHGo0IwYmu8gPX\nm+/dzV27D84X2RAIP/EsXP5Q75PCXU6PpbVDDmqRIq+vFo02ZTsCpy4wdWUuapFsCB+rCk2H\n1f49MZBW58CQw0dfoNgrb0hQe3FlIpIT+/M7CZAACZAACZAACRQ5AUaQcnyD1f46Chvu4KJ5\n6HO0CZlQaLCqn/KjkamnvYj0C5/y2+MbEGFC5GbShBzPEHps8gQJnDzPRJlyfvIiPaGPlMbo\nC8vFSWua0XXxELXqMhd9Y7UE4QqY1WjriEeKArCNx3spWSNY00UatUdWJaKTaBLMQQIkQAIk\nQAIkQAIkcJwABdJxFjl5FUT0xn7gcRgnjBGnsQHpb7sltvcAPtGPmE/y7fo6Y5OtvWq85qMS\n6MeueagmbSGNzkHKlUmjY8H+UGE9fpzW9rhb3JTMBK9VXWFSI48fILNXkZVrTcpcYNwYUUt5\nY8BgaowQlYTtuzaH9ZHeqemVzuwZEkFfroobr4FdC/8UZEaYW5EACZAACZAACRQ7AT4V5fgO\na2pbxU3vlPZ7fhOP1CxaANODBeI2HRBvd1N8Niiy13qVwOKT4pGkYZyj2jsHYNPtoHbF6lkT\nNYznLMlDd3lzaA1QJkM3G0jqm7d1B+qO0Ah2ykRxYBke27pTXH1ftXcgNBgQq2GMBKZNNiYb\nkEzoJ7xD3MPN4qRJ+8tkvtyGBEiABEiABEiABIqFAAVSHu5kCO5ymnLV8as/iuXuN5/46yf7\n+hDr6YOs70nwtJMluOTk4Zkdak6MGx3svTWdjiMHBLQWaMwo8RBJ0tqgfgest+1pk/rdrPcG\nXhjmH13GDhbqzTRFz0G6ZOzYMXEQlQxVHO+hZXolqV6DgQMHCZAACZAACZAACZBAnAAFUh7e\nCepMVn71ZebhNfzcKxJ7Y40IIkgCd7vA/NnoLTStnwavA5t0FFGMLeWOVPzFu0QfnjlyR0Dv\neei8M6Xz93/qVyBpKpzgKwSRnO3QCGX0tTf77oYeSwhJnbBcRblGm9gk9gQs/IEESIAESIAE\nSKDECVAg5fENoGlQle+7VgRfUdSORF9aMSyzsWEMEES06HdWh8ytRJoVxdGwcO7voGWXXyCR\nZ16CxfY+sSfARTDJUAMFd8sOCZ1xClIf5yTZIv0itXAXiDDtc5WIJKXaw913UEJI4zRmDak2\n4nISIAESIAESIAESKDECFEhFesPVBc2ZNc08ZKtA0jGciVRec4uxpY6hBkY0MoFzmt5J82f1\n+6BepLegz2Vpal3VHR+S1u/+WFzUBtkwbND7lBh+e7u4O/eaerCKW27qE/FJbJfuu4qqEBr5\nRlZvkADuf6qhqX7iuVKGPlkcJEACJEACJEACJEACxwkcfzo7voyvRjABG32Tuk0XykLDfyWI\neESWvSDt9z8ovlpGww3PCthw5YuKhfqWACJXFbfcGG9KO/yzKfgzaAplzZc+JR2/fCCeWgmj\nBO1+pKYMNkwyyt51hVS860rTv2ggF6OpfBW33iTu//13cTdvRx3TZBz4xNQ679BhmIAclcqb\n3yMBOBdykAAJkAAJkAAJkAAJHCdAgXScxYh9pQ/FWtAfWDAn56YLnb9/FGYTDxrLcmviuBMY\n+ohQxNCwtPWb/0+qP39HvDntCVuU5g9qjFH92Y+Ju3e/cS70O8NIe6wSZ8YUsWvRGHiQQxvR\nVn3hTumAU2IMvZQ8NWFw0V8LDWNdRKwsNCCuuvNDpvnvIE/F3UmABEiABEiABEig6AhQII3g\nW2pVV8HUYZYxdshHHUlszUbp/O3DcMSbKFYPd7QEUst2zEO/ppO1/+R+qf7inWKpWQCHIWB6\nEaEf0XAMbUhb9TcfNfVMYYjUzq2IJtWNksq5eL8gDc+Gqx4HCZAACZAACZAACZBAXwIUSH2Z\nFPaShEU3ivHV5KG3M1kuJ9/50BMiSAtLJo56zsNBdMtdt1lcCKoA6mM4ckNA+yhpHZKvAvYg\n7L4hYkN1dbk5Oc9CAiRAAiRAAiRAAiOUAAXSCLlxFj7xV9MDBxEjG5GjgQx1SNOvoRhab6QR\nJLsxgwgIUgB91MFEKZCGAj2PQQIkQAIkQAIkQAIkMIwE7GE8Ng89WAIaLUKRfdnbLpaKv7xW\ngrB+zlYc7d27Vz71qU/JxIkT0VrHlVWrVsns2bPla1/7mrS2tg54ht7RYyKRmFgZGkHY5WXi\n7UOvJw4SIAESIAESIAESIAESKGACjCAV4M3RPkWmtggRo8HUFj344INy4403oiWOJ5FIpPtK\nN2/ebATSXXfdJY8++qgsXry4e13GL+BWB/M1RKQ8ZPn1r7N9F9tBJHGQAAmQAAmQAAmQAAmQ\nQCEToEAqlLuDNDRn5lRjuKAuZ4Mdzz77rFx33XUmapTsWOFwWA4ePCgXXXSRrFy5UqZNm5Zs\ns5TLbDihWejrI0cRhaqrFe2D5O3ZJ97BwyIxOKYhJdBB+p0zEQ1RIabUqc3G9XGQAAmQAAmQ\nAAmQAAmQQCEToEAqkLsTPHmeiH4NwdBUug9+8IMpxVHiFBpZakdz0jvvvFM02pTN0AanoYvP\nk85fY7+deyS2aZuGk0SQcmeh3khrlLxdeyWGeikHhhJWeUiCpyzI5hTclgRIgARIgARIgARI\ngARyTqD/3KicT4knHCyBZcuWye7duzM6TAzRnj/+8Y+itUrZjrLLzhf/yFGJvL4K/XuqRaNK\nah+trnbaz8euH43IUadEnnpJgmctFgf9eThIgARIgARIgARIgARIoJAJUCAV8t0Z4Nw0vc5G\nyl6mo7y8XF544YVMN+/eLrZhixFDzrh6pNgdEx9pe90eeYhOecfakG7noU8SbL63bMf643VQ\n3QfhCxIgARIgARIgARIgARIoIAJMsSugmzFUUzl06NAJpgz9HVfFlNYjZTvCjywTe/xYCSCF\nLrp5m7hbd4m0NYuHA+kxbdQmqTW5NWGsuBu2S+ytdcaJL9vzcHsSIAESIAESIAESIAESyBUB\nCqRckc7hecaNGyehUEjUiCGTobVIuk82Q00ZNCpkDCWCQQkunAsxNFv89g5B8ZOx/7YqyrsP\naQUdia7bRIHUTYQvSIAESIAESIAESIAECpFA5nlYhTh7zikpAXWmU6OGTIcKqQsuuCDTzc12\nasLgI31OII50eDB7cHfsRKRoi8QghNxN28Vt2o8VGk/CgGDzDx6Jv+Z/SYAESIAESIAESIAE\nSKBACTCCVKA3ZjDTWrp0qcycOVM2btwIY7nuqqCkhwxC4Lz73e+WhoaGpOtTLdTokLrVabQo\ntmWHRNduFCsKURZwNL9O3L0HxNqwWWIwbggtORliCk1lR1WnOhyXkwAJkAAJkAAJkAAJkEBB\nEGAEqSBuw9BOQut/7rvvPgnAijvdcBxHamtr5fvf/366zZKu0x5IdmODRF55U2JvrhUHRg92\nPVzsRsG9rgbW3qNrxYI4kpZWCT/3mnG7C8yekfRYXEgCJEACJEACJEACJEAChUKAAqlQ7sQQ\nz+OMM86QRx99VGpqaqSsrKzP0XXZpEmT5Pnnn5cJE7JvTGtBhDmzp0ts/SY0iq0RPxQ0LnU+\nnOu8FjjatbWLheiVBcGEZkvi7m4SZ+GcPvPgAhIgARIgARIgARIgARIoJALpQwyFNFPOJWsC\nl1xyiWzfvl2+973vyf333y/r16837nKLFy+WW265RT7ykY8kFU+ZnsjbfxhRozGoLTosfiSK\nOiQYNGBYiaw+xxYL/ZAEkSoHjnYeGso66I3EQQIkQAIkQAIkQAIkQAKFSoARpEK9M0M0r9Gj\nR8tXvvIVWbdunUm5O+mkk2T58uVy5513Dkoc+cdaxYW1d3D+LPFbEDVCw1itPbJgxiDliFhp\nRCkaE28fapHKgmI31BvzhiG6LB6GBEiABEiABEiABEiABIaFACNIw4K1+A/qobbIfG3fJc6k\n8TBhcMVvPip+J6zFNYKE6JGNaJH2QvKQbufu2ivuvkPFD4ZXSAIkQAIkQAIkQAIkMKIJUCCN\n6NuXx8lrhGhvk3jRqDgwY4CfnYjWG6lrnocvCKTEcIIBcffsQy1SPAUvsZzfSYAESIAESIAE\nSIAESKDQCBx/ii20mXE+BU3AqqoUtxVGDL2d8ixIpR7iyFwEapB82IH7Xua9mQr64jk5EiAB\nEiABEiABEiCBoiVAgVS0t3aYLwwpdrbaeEcjJqMu3dn8cERs1CbZiDpxkAAJkAAJkAAJkAAJ\nkEAhE6BAKuS7U8Bz0wa0zoRxYtWNMj2OEsZ1vaesDWL91jZxZkwVqazovZo/kwAJkAAJkAAJ\nkAAJkEBBEWANUkHdjpEzGVsbxcLCW6NI0bfWi3/oiBFAljrYaZodTBvUnEGQVucsmCMW6pCc\nydn3Wxo5RDhTEiABEiABEiABEiCBYiDACFKh3EXPK5SZZDQPFUKBM04RD3VIoaVnSuDkecbm\nW+2+vcP4gjiyG8ZI6PyzJDBnumhj2cDJ8zM6NjciARIgARIgARIgARIggXwRYAQpX+Rx3ti2\nnRJ55mWJvbkGvYRaRY0PAovmSegCiIp5s/I4s8xOXf6OSyX2yptIoWs383XmzhDpCMOQwTO9\nj0xPJKTixTZuhYjCNc2altmBuRUJkAAJkAAJkAAJkAAJ5IkABVI+wCNa1PHAYxL+3aOwxYaY\nUJvs0bUikZhEnn5FIstelLJ3XCLl770GqWmFa2ygKXPlH3mfdPzHveJqxGhSo1ioMzKW3+Dq\ntbeLt2OPBBbOlcqbr88HaZ6TBEiABEiABEiABEiABLIiQIGUFa6h2bjzoT9L5y8fFGfKBAiK\nyuMHxUsHjVUFrm+df3jc9BSqeP97jq8vwFdlZ59m5txx/x8ktmGrqT/SvE0P3nYaQSq/9iop\nf9eVRjgV4PQ5JRIgARIgARIgARIgARI4gQAF0gk4hv8Hd9de6fztI2JP1mhLD3HU89RlIXFm\nTpXwI09J8PRTJDB/ds+1Bfda0wFrvvRppAzuEm/vPvEjUWPg4CClzlbBx0ECJEACJEACJEAC\nJEACI4QABVKOb1TkpddRfBQTu6oq7ZktiCRBg9XI0y8XvEAyF6ImDBB1ol8cJEACJEACJEAC\nJEACJDBCCdDFLsc3LrZyjVijMouqWPWw0F61Lscz5OlIgARIgARIgARIgARIoHQJUCDl+N57\n6lYXyixwpwYNfnuHSDSW41nydCRAAiRAAiRAAiRAAiRQmgQokHJ8321Ej7RGJ6MRiZjmq4Im\nqxzFScDv6BTtHUURXJz3l1dFAiRAAiRAAiQw8gjwyTvH9yyweKGEf/OQSEN9v2f2Dh2V0EVn\n9bsdNxhZBPxoVLQWLfLn58TdsRs1aa4Ias6CixZI2RUXSGDBnJF1QZwtCZAACZAACZAACRQR\nAQqkHN/MsnOWSPiBx8U71iZ2TWqjBr8zDJtvV0IXnpPjGfJ0w0nAO3pM2v/zPomueAu1aDVi\nj28QCQTE7+yU6OtvSfSV16Xs3VdJxfVvF4HxBQcJkAAJkAAJkAAJkEBuCfAJLLe8xZ4wTsr/\n4l3i74Eddmtb0rP7HR3ibtspZddcIYE5M5Juw4Ujj4BGjuLiaJU4c6aL0zhO1K3Qcmy4GlaK\nM22yabbb+buHJfzwkyPvAjljEiABEiABEiABEigCAowg5eEmll95oTlrJ5qrStMBsepqkGJV\nJoLaJL+5RVusSvkN10jFdVflYXY85XAR0LQ6jRypOLJsJ+lprIpycSZPML2ygmecKnYjIkwc\nJEACJEACJEACJEACOSNAgZQz1D1OZEEAXXURak7mS+T51yT6xirxmo+ZlLvguUskdO4ZEpgx\npccOfFkMBLTmSNPqUomjxDVaiCZ5iDBGlq+U8qsvSyzmdxIgARIgARIgARIggRwQoEDKAeRU\np3AmjpeK915tvlJtw+XFQUDd6tSQwdGaowyGVV0lsbWbRCiQMqDFTUiABEiABEiABEhg6Aiw\nBmnoWPJIJJCSgDHdgFudH0ieWtd7R93Ob2vvvZg/kwAJkAAJkAAJkAAJDDMBCqRhBszDk4AS\nsBERUitvUXfCTAa2s+vrMtmS25AACZAACZAACZAACQwhAQqkIYTJQ5FASgJo9qt9jvyDh1Nu\n0nOFpuQFTlnYcxFfkwAJkAAJkAAJkAAJ5IAABVIOIPMUJKAEyq5cKn40Jip+0g133wGx0Ug4\nePqidJtxHQmQAAmQAAmQAAmQwDAQoEAaBqg8JAkkIxCYP9s0gVWzBq81eX2RiiO/IyyVt73P\n9EZKdhwuIwESIAESIAESIAESGD4CdLEbPrY8Mgn0IVBx/dvFrigzfY5ie5pE3eoE6XfS2WmE\nkUaOqm7/kLGA77MzF5AACZAACZAACZAACQw7AQqkYUfME5BADwK2LWXXXC7aBFb7HKmVt7rV\nqSGD1hxpWp2NPkgcJEACJEACJEACJEAC+SFAgZQf7jxriROwGxviTWDZ56jE3wm8fBIgARIg\nARIggUIjwBqkQrsjnA8JkAAJkAAJkAAJkAAJkEDeCFAg5Q09T0wCJEACJEACJEACJEACJFBo\nBCiQCu2OcD4kQAIkQAIkQAIkQAIkQAJ5I0CBlDf0PDEJkAAJkAAJkAAJkAAJkEChEaBAKrQ7\nwvmQAAmQAAmQAAmQAAmQAAnkjQAFUt7Q88QkQAIkQAIkQAIkQAIkQAKFRoACqdDuCOdDAiRA\nAiRAAiRAAiRAAiSQNwLsg5Q39DxxKROIrtko0edfjTeKbe8QewwaxS5ZJKELzhQHPZI4SIAE\nSIAESIAESIAE8kOAAik/3HnWEiXghyPScd//SvjPz4kVCIg9epRY1VXitRyT8P8+IuGHn5SK\nm98jZZecV6KEeNkkQAIkQAIkQAIkkF8CFEj55c+zlxAB3/Ok479/JeEnXxBn5lSxQqHuq7eq\nK0XGjhH/aIu0//gXRjyFlp7VvZ4vSIAESIAESIAESIAEckOANUi54cyzkIDEXl8tkadelsCs\naSeIo55orFG14kAotd/7O/GOHO25iq9JgARIgARIgARIgARyQIACKQeQeQoSUALhJ54Vq7Jc\nJBhMC8RC2p20tknktTfTbseVJEACJEACJEACJEACQ0+AAmnomfKIJNCHgNYexTZsEat+dJ91\nSRdUVYi7ekPSVVxIAiRAAiRAAiRAAiQwfAQokIaPLY9MAt0EfDjVSTQm0qPuqHtlshehoHjN\nLcnWcBkJkAAJkAAJkAAJkMAwEqBAGka4PDQJJAhYlRVIrYMnSiSSWJT+eyQqdl1t+m24lgRI\ngARIgARIgARIYMgJUCANOVIekAT6ErDKQuLMnSn+oSN9VyZZ4re1i3PS3CRruIgESIAESIAE\nSIAESGA4CVAgDSddHpsEehAov2KpeCbVLtpjad+XPtzrrOpqCZ1xat+VXEICJEACJEACJEAC\nJDCsBNgHaVjxDu/BP/OZz8iqVasyPonrurJ161a54oorMt7nne98p3zyk5/MeHtumJpAYPFJ\nErr4XIn8+XlxZp3YBymxl/ZBcg8ekqqPf9A0kU0s53cSIAESIAESIAESIIHcEKBAyg3nYTnL\nq6++Ks8//3xWx25tbZUnnngi431mz56d8bbcMD0By7al8kPvNU1gI08+J+I4YtXB0ltrkzrD\nopEjv6xMKm77SwldwCax6WlyLQmQAAmQAAmQAAkMDwEKpOHhmpOjqtDRqFCmo6mpCc/kjjQ0\nNGS6C1r2pO/Zk/GBuKEhoLVIlbfeJKFzT5fIC69KdPVG9DxqF2vMKESXzpOypWeJPX4saZEA\nCZAACZAACZAACeSJAAVSnsAPxWnLy9F0NItRWVkpgUBAqqqqstiLmw4HgcCC2aJfHCRAAiRA\nAiRAAiRAAoVFgCYNhXU/OBsSIAESIAESIAESIAESIIE8EqBAyiN8npoESIAESIAESIAESIAE\nSKCwCFAgFdb94GxIgARIgARIgARIgARIgATySIACKY/weWoSIAESIAESIAESIAESIIHCIkCB\nVFj3g7MhARIgARIgARIgARIgARLIIwEKpDzC56lJgARIgARIgARIgARIgAQKiwAFUmHdD86G\nBEiABEiABEiABEiABEggjwQokPIIn6cmARIgARIgARIgARIgARIoLAIUSIV1PzgbEiABEiAB\nEiABEiABEiCBPBKgQMojfJ6aBEiABEiABEiABEiABEigsAhQIBXW/eBsSIAESIAESIAESIAE\nSIAE8kiAAimP8HlqEiABEiABEiABEiABEiCBwiJAgVRY94OzIQESIAESIAESIAESIAESyCMB\nCqQ8wuepSYAESIAESIAESIAESIAECosABVJh3Q/OhgRIgARIgARIgARIgARIII8EKJDyCJ+n\nJgESIAESIAESIAESIAESKCwCFEiFdT84GxIgARIgARIgARIgARIggTwSoEDKI3yemgRIgARI\ngARIgARIgARIoLAIUCAV1v3gbEiABEiABEiABEiABEiABPJIgAIpj/B5ahIgARIgARIgARIg\nARIggcIiQIFUWPeDsyEBEiABEiABEiABEiABEsgjAQqkPMLnqUmABEiABEiABEiABEiABAqL\nAAVSYd0PzoYESIAESIAESIAESIAESCCPBCiQ8gifpyYBEiABEiABEiABEiABEigsAhRIhXU/\nOBsSIAESIAESIAESIAESIIE8EqBAyiN8npoESIAESIAESIAESIAESKCwCFAgFdb94GxIgARI\ngARIgARIgARIgATySIACKY/weWoSIAESIAESIAESIAESIIHCIkCBVFj3g7MhARIgARIgARIg\nARIgARLIIwHLx8jj+fNy6r1798rEiRNPOLdlWaJfxTwSt7rYrzPZPeS1x6nw3id7dxTvssT7\nXq+Q975473OyK+O9jz/alPL7vpR/70vxvuv9Tvzel+L193ftnueZP5XTpk2Tbdu2mdfp/hNI\nt7KU1inYBNxiv+5Suc5k97GUr115lPL1l/K1896X3OeAJ/z5K+X3filfeyn/3vO+l+7fvP7u\n/e7du0/4+5jqh5JMsSsvL5frrrtOFi5cmIoLl5MACZAACZAACZAACZAACRQRgYqKioyupiRT\n7BJkfve738n111+f+JHfSYAESIAESIAESIAESIAEipTAjBkzZMuWLf1eXUmn2C1atEi+/e1v\n9wupWDb4/Oc/LxMmTJBPfepTxXJJvI4MCDQ1Ncl3vvMdOeuss+SGG27IYA9uUiwEVqxYIfff\nf79ce+21ct555xXLZfE6MiDw4IMPyrPPPit33HGHaM49R+kQ+OEPfyibN2+Wr3/96xIMBkvn\nwnml8uUvf1lqamrkc5/7HGmkIFBXV5dizYmLSzqCdCKK4v8pFAqJisLly5cX/8XyCrsJrF69\nWk4++WS57bbb5Ec/+lH3cr4ofgI///nP5eabb5Z///d/l9tvv734L5hX2E3gs5/9rPlg5IUX\nXpBzzz23ezlfFD+BSy+9VJYtWyYdHR2iJQUcpUNg9OjR0tjYKGvXri2dix6mKy3JGqRhYsnD\nkgAJkAAJkAAJkAAJkAAJjHACFEgj/AZy+iRAAiRAAiRAAiRAAiRAAkNHgAJp6FjySCRAAiRA\nAiRAAiRAAiRAAiOcAAXSCL+BnD4JkAAJkAAJkAAJkAAJkMDQEaBAGjqWPBIJkAAJkAAJkAAJ\nkAAJkMAIJ0CBNMJvIKdPAiRAAiRAAiRAAiRAAiQwdAQokIaOJY9EAiRAAiRAAiRAAiRAAiQw\nwglQII3wG8jpkwAJkAAJkAAJkAAJkAAJDB0B5ysYQ3c4HqmQCdi2LRdddJGcfvrphTxNzm2I\nCViWJdXV1XLJJZfI3Llzh/joPFwhE9B7r00DL774Ypk4cWIhT5VzG2IC+vd+9uzZ5t7X1tYO\n8dF5uEImoPd+8eLF5t7ra47SIaD3e+nSpXLmmWeWzkUP05VaPsYwHZuHJQESIAESIAESIAES\nIAESIIERRYAfLYyo28XJkgAJkAAJkAAJkAAJkAAJDCcBCqThpMtjkwAJkAAJkAAJkAAJkAAJ\njCgCgRE1W052QARc15WXX35Z9u7dK6eccorMmTNnQMfhTiObwO9//3tz70866aSRfSGcfUYE\ntmzZIuvWrZNoNCrz58+XefPmZbQfNxr5BNavXy9r1qwxdWdLliyRYDA48i+KV5A1gSeffFLK\ny8vlvPPOy3pf7jByCLS0tMiRI0eSTriqqkrGjh2bdB0XpifACFJ6PiN+7caNG+Xkk0+W888/\nX2644QZTpK8PyDt37hzx18YLyJzAj370I7nuuuvkT3/6U+Y7ccsRSaCpqUmuvfZamTVrllx9\n9dXmtQqkSy+9VFQ0cRQvgcOHD8u73vUuI4jf8573yDnnnCOjRo2S//zP/yzei+aVJSXw8MMP\ny2WXXSb/+I//mHQ9FxYPgc9//vMyffr0pF+f/OQni+dCc3wljCDlGHguT6f+G3/1V38lu3fv\nlnvvvdf8Y7ls2TL51Kc+JRdccIH5hFE/XeAobgJ/+MMf5I477ijui+TVGQKe58lf/MVfyNNP\nPy033nijfPjDH5bKykq555575Kc//al5eH7ttdfMp8pEVnwE9N4//vjj8pGPfERuu+02kzXw\nL//yL/Kxj31MHMcx/x4U31XzinoTOHDggNx66629F/PnIiXwxhtvGKda/Z3vPeha3JtI5j9T\nIGXOasRteffdd8uzzz4r+v0DH/iAmb/avur46Ec/Kj//+c/NP5xmAf9TdAQOHTpkxPB9990n\nZWVlRXd9vKC+BPT3XcXRueeeK7/85S+7N1B7f40s6afKDz74oLz3ve/tXscXxUFAha+KozPO\nOOOEiJGmVWs08b/+678okIrjVvd7FfqgrB+WcBQ/Ab3PK1euNLbe3/3ud4v/gnN4hUyxyyHs\nXJ/qZz/7mXkwvummm044tf6seck//vGPT1jOH4qLwDve8Q5RcaQPw0yxKa57m+pqtm3bZtIs\nkn16fPPNN5vdtDaFo/gIaKTwS1/6knzzm9884eJmzJgh+rV27doTlvOH4iSgf+sfeOCB7r/5\n2guNo3gJaBlFW1ub+WCkeK8yP1fGCFJ+uA/7WbUwW8OuWphdV1d3wvm0aaDWJLz55pumgJsF\nvCfgKZofNLT+9a9/XS6//HLzD2bRXBgvJCWBD33oQ6JfyUai/kijCRzFR2DhwoXyT//0T30u\n7PXXXxcVzlqTxFHcBPRh+W/+5m9MSvXb3va24r5YXp0hoM95OvTf+xdeeEGWL18u+oyn9Yc0\n5jFoBvwfCqQBoyvsHdXRJBKJSH19fdKJjhkzxogjzVWeOHFi0m24cGQT+MEPfjCyL4CzHzIC\nBw8eFE2/0H84VTBzFDcBrT/97//+b3n00UfloYceEjXm+ed//ufivugSv7pYLCbvf//7ZfLk\nyfLtb3+7xGmUzuUnBNKXv/xlUYGcGLZtmxR7fS8EAnzUT3DJ5jupZUNrBG2rto86Utk7qkDS\noaFZDhIggeIloL/j11xzjahI0rTaxsbG4r1YXpkhoC0dbrnllm4a6mw3adKk7p/5ovgIqFud\nRgs1iqDplp2dncV3kbyiPgT0nuvQv+vf+973ZNGiRfLWW2/J5z73OfOhmD7r/cM//EOf/big\nfwKsQeqf0YjcQmuMdKQq1NTeSDrU2YiDBEigOAmoKLriiitMHzS1e1VXS47iJzB69GjZsWOH\nvPrqq8aI51vf+pYsXrxYWltbi//iS/AKVRRp7Zk+CJ955pklSKB0L/nv//7v5Sc/+Yk89thj\n8va3v91EEPX7E088YSz+v/a1r/GD8AG+PSiQBgiu0HfTTxO0OFP7YiQbieXaI4ODBEig+Ahs\n3rzZuNm9+OKLov+I6qeLHKVBoKKiQqZMmWIKt9XFVPtiqTmHptxxFBeBY8eOGZdadSv8zGc+\nI+3t7d1feqX6Yagu05R7juIjsHTpUmPpnvhQPHGF+gyoH46Fw2Hzu59Yzu+ZE6BAypzViNpS\nc07HjRuXViBpGL63gcOIukhOlgRIICmBVatWif7DqcX56mqlnyJylC6BRORQ65E4iouAplht\n3brVpNfpB57a21C/EvXHGknQn1OZtxQXDV5NTwINDQ3mx0TJRc91fN0/AdYg9c9oxG6xYMEC\nee6550ztQc9aJDVmUMtX7ZXCFLsRe3s5cRJISkD74Vx11VXGhEUfiK+88sqk23FhcRFQE4Zv\nfOMb8tvf/lYuvfTSEy5OC7Z1VFdXn7CcP4x8Amqy9IlPfKLPhahpw3/8x3/I1KlT5d3vfrcs\nWbKkzzZcMLIJaPTw4osvNu1c9Fkv8XueuKp169aZl3SzSxDJ7jsFUna8RtTW+kfzqaeeMg0C\n//Zv/7Z77pqvqn88tSaBgwRIoHgIdHR0mL5XasywbNky8yFI8VwdryQdAW3d0NzcLHfddVcf\ngZRIr7zsssvSHYLrRiABbf7+/e9/v8/M1aRBBZJ+UJpsfZ8duGDEEaipqTGpkytWrJDf/OY3\ncuONN3Zfw/PPP2+e//TDEnU25MieAAVS9sxGzB6ad65/HL/whS+IftJw0UUXmV8YLea87rrr\n5AEkJzwAABHoSURBVIYbbhgx18KJkgAJ9E9Af7c1rU4/VdbC/GRDHe1uu+22ZKu4bAQT0Puq\nxdm///3vTdTwwx/+sHEz0xokrT3ShtEaSeAgARIoHgL/9m//Zn7fb7/9dmPGo38DVDB99atf\nFTVr0fYOHAMjQIE0MG4jYi8Ntz7zzDNy8803m4ahiToETblhj5wRcQs5SRLIisCDDz5ott+z\nZ4/84Q9/SLrvtGnTki7nwpFNQE157r//fuNkpn/fH3/8cXNBWmuqD0t/93d/N7IvkLMnARLo\nQ0Cjwvp3/9Of/rR85zvfMV9aOqElFPfcc4/MmDGjzz5ckBkBCw3l/Mw25VYjmYBGkDZs2GB6\nYbAPyki+k5w7CZAACaQnoKmW69evNxGkWbNmsdY0PS6uJYGiIKD9z/RL0231gxGOwRGgQBoc\nP+5NAiRAAiRAAiRAAiRAAiRQRARo811EN5OXQgIkQAIkQAIkQAIkQAIkMDgCFEiD48e9SYAE\nSIAESIAESIAESIAEiogABVIR3UxeCgmQAAmQAAmQAAmQAAmQwOAIUCANjh/3JgESIAESIAES\nIAESIAESKCICFEhFdDN5Kf9/e+cBY0XVxfGLvQMqdgXsLRqwgRWN2FCx914wKooaRQUbUUIU\njQ0RiAqKGruiGNFYsaGJii3YiN3YsYBdv4/f0fMyO2/evHl1Z9n/Sdh9c+e2+c2L3v+ec88V\nAREQAREQAREQAREQARGojYAEUm381FoEREAEREAEREAEREAERGAeIiCBNA+9TD2KCIiACIhA\n+yXwwQcfhLfeeiuXAF5//fXw4Ycf5nJumpQIiIAIxAlIIMWJ6FoEREAEGkzAD21eeeWVw5tv\nvmmjvfbaa3aQM2WTJ0/OPIPBgwdbu1133dXasAilD/93wQUXZOpr4sSJhTYbbLBBpjZUavZ4\naRPr2bOnPcMTTzyRVq1u9/r06WPj3X///UV9fvHFF3ZoY9GNBhW8//77YaONNgq33357zSOc\ncsophe/CaqutFr7//vuyfXLmvPPnu3fjjTe2aDNmzJjQo0ePABeZCIiACOSdgARS3t+Q5icC\nIjDPEfjzzz9tochi8Y8//rDnY/G45JJLWvmECRMyPTNtWYjSjwukv//+u9A35TfffHNg8VrO\nbrnllkI7TmPPas0eL21eX375pT3Db7/9llatbve+/vprG++XX35p0efVV19tp9nPnDmzRXmj\nLni/xx9/fFhqqaXCueeeW/Mws2bNKnwXPv300/DAAw+U7fOFF14IiHy+c/ybM2dOizbDhg2z\n7+GJJ57YolwXIiACIpBHAhJIeXwrmpMIiEC7JHDsscfac+NB+vHHH8syePDBB+2v+4ssskg4\n7LDDiurPN9984ZNPPgkvvfRS0b1owVdffRWeeuqpaFFVn5s9XlWTrGOj/v37hyOOOCKsvvrq\nLXo9//zzw88//9yirJEXY8eODc8880wYMmSIiex6jcX7xO66666yXd5xxx2pdZZbbrlwxhln\nBL6zd955Z2pd3RQBERCB1iYggdTab0Dji4AIiMB/BFhsL7DAAuH3338P99xzT1kueIewvffe\nOyy99NJF9bfddlsrK7fAvfvuuwOeoPXXX7+oj0oKmj1eJXNrRN0RI0aYh653796N6D5Tn3xX\nLrroInv/AwYMyNQma6Wtt946dOjQIRCymBZmx3eH7xAe0FVXXbVk94MGDQqLLrpoGDp0aPjn\nn39K1tMNERABEWhtAhJIrf0GNL4IiIAI/Edg+eWXD7vvvrtd3XbbbalcCO+aMmWK1SG8KskO\nPPBAK0ZspYXZ+V//DzrooKRuMpc1arzPP/88vPzyy+GHH37IPJdSFQlvfOedd8Irr7ySyUvn\n/RDOyH6xvC3sb7311oAHEJGMJ7Gc8b0hFC5LGCL7jxB/f/31V0jaZ+Vj4X1kDnjUEEClrFOn\nThYKSuhhlrC9Uv2oXAREQAQaTUACqdGE1b8IiIAIVEDAw+wImfrss89KtkRAsXBdY401AskC\nkmz77bcPXbp0CewjmTZtWlIVu8f+kc022yysueaaiXWyFtZzvF9//TWwb6Vz585hlVVWCVts\nsYV97t69e2C/VKWGFw0P2WKLLRbWW2+9sOmmmwYW7CuuuGK45pprioQPwoO6AwcONG/esssu\na0kQVlpppTB+/Hgbnn1j1HGBScIMrj28bscdd7Tra6+9NowbN84+8yyItCRj79cSSyxh/9jH\nU84QvVdccYVVO+CAA4qqk7SB+RBmyZz5riDCSaaAt2eXXXYpm0jCRW+aF9Kf/+CDDy6aQ7xg\nv/32s6LLL788fkvXIiACIpAbAhJIuXkVmogIiIAIBPsLO4twPBVpGck8vA5BRRhUkhGut+++\n+9otQqCSjP0gLLSzLG6T2kfL6jUe4gjBRugYCRAQgMccc4yVffTRR+HII48M+++/f6pXLDov\nGLHQJ3sgIu6EE06w50VskdiB0C/2DUUN8ck8yA531FFHFUQPnhLeD0Z4G3UIMcO6desWevXq\nFeaff367RpBxjQhDGPBO8YY9+uijdj/+A9FLcgO8Nj5GvE70mtTZM2bMCMsss0zYYYcdorfs\nM14i5nfZZZcZP6779esXyFLI8zGPTTbZxBgXNf6vgHmzF+nJJ58M3333XVE1xN59991nc+jb\nt2/R/XgBHlI8XS+++GL4+OOP47d1LQIiIAK5ICCBlIvXoEmIgAiIwL8EWFwjALBSYXbTp08P\nLI4RJCze08w9AKXC7PjrPwtgr5fWV5Z73k8t451zzjnh7bffDoR44d0ihItsfYTZIfTwitB/\nPJV00vzgdNNNN4WFF144TJ06NTz22GOBlNOITwTTPvvsY81Gjx6d6NmhPtnhHnnkEcvOhmep\nlBA46aSTTEgwPwzPFMICkcEeMULQMPpIMveMlXun3pa+MTxZfBdK2XXXXWcJHBCXJADhrCSS\nJfDe8VqlCXGE2jbbbFMyzA6RRdY7nnHBBRcsNYVCOZ4r3+vWrHTshcH1QQREQAQyEpBAyghK\n1URABESgWQTwlmBvvPFG4Zyk6NjuPdptt93MOxG9F/9M4oQVVlghMcyOg0XZi0OdLB6LeN9J\n17WO9+677wZC0rBRo0aZhyM6Dgvxs846y4oQUnhI0oxFOB4chNuWW27ZoiqiwlmzvwlvUpIx\nD8LR6OfQQw81YZFUr1zZ0UcfbVUQJx6G520QcuxxQoyxnyiLPf3001YtLTECFQgnvOSSS1oI\nmD322CMQAog9//zz9rvUDxe9SV7ISsLrvH+EL0YYqUwEREAE8khAAimPb0VzEgERaNcE2Au0\n3XbbGYO4F4nQKP+L/3HHHVeWE14CwtGw+D6Saha35QasdbxXX33VQufYL8MiPslOP/10Kybk\ni4QLaUZqaT8PKqmeL9a5R8hckiWFryXVK1eG54lDVBF1hKVFzb1HvCv3QEXvJ332ELVyAmnn\nnXdODMP09OSzZ89O6r5QRpgmns14mB3PMWnSJHsmvExZzeeLR0smAiIgAnkkIIGUx7eiOYmA\nCLR7Ai5+EEPRDHSEepGJjIU2HqQs5h6AeNgbAomwKN+nlKWvLHVqGc8Fz1prrVVyqI4dO5pX\njAp4nLIY+4Q4D4pwOzxQe+65p51fRCIDtyhnL2N/D8kc6mGIjMMPP9y6iobZMTcXvVnD6+jk\nm2++sb6iIs8KYj+6du0aK/n3ksQTmO+h+re0+CdnGLF3C3EeFXYPP/xwQFzxvhHGWc3n6/PP\n2k71REAERKBZBLL/F61ZM9I4IiACIiACJloQAmSgY++Mm4fXsZD2ZAB+r9RvQsvInkZWPDbH\nY+xDYZ/PTjvtZBvsS7WtpryW8dyrQDhbmpGNDcuS7W3ixImWoY+ECSRsIIPaQw89ZAkRkrK/\nRcetV+ih9+lhdnhjfO7scyK8D88hZw9lNU97TghlmrHvp1ZzTtEwu2o9kD5fn3+tc1N7ERAB\nEag3AQmkehNVfyIgAiJQBwKcJ3PIIYdYT+5t4LBOFvZkrfO9M1mGon48zM4Xt7WefZQ0fi3j\nuSAhW1yakVwASzogN9oOzwxJLxBeZMY777zzLFEBqa8Zo9npptdee23bC0VGO38HCDjMk3NE\n55/22Z89vp8prU2190hmwZ4tEmZ8++23tocKDxKijj1OlZjPF++cTAREQATySEACKY9vRXMS\nAREQgbkE8HZg9957r2VYI0SOA0vZE+P7R6xChh8e9kZfhJKR3hsRttdee2VoXXmVasfz0DrS\na5eyn376ycIMuU+oYZqNGDHCnpfkCoTYXXzxxZbq2vfBREP0yoWapY1TyT33IhGuRppshAai\n0sPvsvblXjYES6MNMUNSB8LsOOSVRBOkDa9GYPt8ff6Nnrv6FwEREIFKCUggVUpM9UVABESg\nSQQ4o2bjjTe2NMpkLPPwJt+fVMk0OGi129xzegizGzt2bCCDHWfScDBpI6za8WiHWEAgTZky\nJXFqpM/GCB1LSw7AGUqEEWLsOaLfuEVTTbP4r4d56GOpA2ERjyRiINwRoYrgY49Pqb1Cpebk\n4tBD9UrVq1d5VPT6d7Ga87Pc++fzr9f81I8IiIAI1IuABFK9SKofERABEWgAAfcijRs3LiCS\n+Et+1jTQ8en4PpKzzz7bblWzuI33mXZdzXgcYurhgwMHDiwIHB8H0cTBpxhpvjl0tJQhQjyM\nK54NkDY33HBDuPTSSwvNEVT1sMUXX9y6IU17kiHsSIxBmN2ZZ55pVSpJzuB9klIdwzPWDMPb\nuNBCC1k2O84/IsGFn2lUyfjTpk2z6j7/StqqrgiIgAg0g4AEUjMoawwREAERqJIAoWEcckp4\nHR4OwrC4rsbcA4DHggQQWbPgVTMWbaodj7C4ddZZJ8ycOTNsvvnmlu570KBBFlrInNnDMmTI\nEPtXbm6nnnqqVSEkjMX84MGDw8knnxw23HDDMGDAgNC7d29LYEElT5tdrs9y9100nHbaaYEM\ncMOGDStq4mF27INCMPmBtUUVUwo8DToCqV7er5ThLJsfKcMJ8yS8rhqBzbtDOJL1rl+/fmnD\n6Z4IiIAItBoBCaRWQ6+BRUAERKA8ATbiRz1G1YTX+Sg9e/a0TfVc02e1Qsv7K/e72vG6dOkS\npk+fHjjDiIX05MmTA2F1HGi61VZb2efhw4eXG97uDx06NFx44YUW0jZjxowwcuTIMHr0aAtb\nvP7668Nzzz1noYZURoTWwwhhxLtCSB+prDkENm59+vQJ3eaGPGIcfuteJyvI+IP9WgjJOXPm\nBPfKZGxadTUXvXRQzf4jDodlrxehlIhHmQiIgAjkkUCHuZt1/5fHiWlOIiACIiACIsD/oshA\nxz6bHj16ZD5ENU6O8Dk8UrNmzQrrrrtuUxbneOoYj702ZICLG+LmvffeszTuaXup4u2i1+PH\nj7eQREIxCRnMuxFaSHIKEj30798/79PV/ERABNopAQmkdvri9dgiIAIiIAKtRwBvGGceIZL8\ncNxqZoOAJH052fhIftCopBvVzC3ehgOOOY+LvUePP/54/LauRUAERCA3BBRil5tXoYmIgAiI\ngAjMywR8nxBCxvdGkYiiFiOM76qrrgqzZ88OEyZMqKWrhrcl9JDEFFdeeWXDx9IAIiACIlAL\nAXmQaqGntiIgAiIgAiKQkQCJGdhP5ecA4fmZOnVqaia+jF1bQgyyHBJGmEcvEnuxOFSWxA5j\nxozJ+liqJwIiIAKtQkAepFbBrkFFQAREQATaGwEOp3VxxH6qSZMm1UUcwZHU5+x5IglFHo0D\nevF28VsmAiIgAnknIA9S3t+Q5icCIiACIjBPECDEjv1GnTp1KqQWr+eDkfmP9Nu9evWqZ7d1\n6evZZ58NnTt3tvTqdelQnYiACIhAAwlIIDUQrroWAREQAREQAREQAREQARFoWwQUYte23pdm\nKwIiIAIiIAIiIAIiIAIi0EACEkgNhKuuRUAEREAEREAEREAEREAE2hYBCaS29b40WxEQAREQ\nAREQAREQAREQgQYSkEBqIFx1LQIiIAIiIAIiIAIiIAIi0LYISCC1rfel2YqACIiACIiACIiA\nCIiACDSQgARSA+GqaxEQAREQAREQAREQAREQgbZFQAKpbb0vzVYEREAEREAEREAEREAERKCB\nBP4P8A4RZ3+LLNsAAAAASUVORK5CYII=",
      "text/plain": [
       "plot without title"
      ]
     },
     "metadata": {
      "image/png": {
       "height": 420,
       "width": 420
      }
     },
     "output_type": "display_data"
    }
   ],
   "source": [
    "library(ggplot2)\n",
    "\n",
    "# Assuming 'data' is your main dataframe and it already contains 'Concentration' and 'S'\n",
    "# If 'Concentration' is not numeric, convert it\n",
    "data$Concentration <- as.numeric(as.character(data$Concentration))\n",
    "\n",
    "# Define the base ggplot object using 'data'\n",
    "ggplot_base <- ggplot(data, aes(x = Concentration_for_replicate_jitter)) +\n",
    "  geom_point(aes(y = S), size = 3, alpha = 0.5, color = \"#ED2224\") + # Moved 'y = S' to geom_point\n",
    "  labs(x = \"IVM Molarity (nM)\", y = \"Selection Coefficient \") +\n",
    "  scale_x_continuous(breaks = c(0, 1, 2, 3, 4, 5), labels = c(\"0\", \"1\", \"2\", \"3\", \"4\", \"5\")) +\n",
    "  theme_minimal()\n",
    "\n",
    "# Add error bars using 'error_bars' dataframe\n",
    "ggplot_base <- ggplot_base + \n",
    "  geom_errorbar(data = Confidence_intervals_all_data, aes(x = Concentration, ymin = lower_limits, ymax = upper_limits), \n",
    "                width = 0.2, position = position_dodge(width = 0.75))\n",
    "\n",
    "ggplot_base <- ggplot_base + \n",
    "  geom_errorbar(data = Confidence_intervals_only_ouliers , aes(x = Concentration, ymin = lower_limits, ymax = upper_limits), \n",
    "                width = 0.2, color=\"gray\",  position=position_nudge(x = 0.2))\n",
    "\n",
    "# Add the boxplot\n",
    "ggplot_final <- ggplot_base +\n",
    "  stat_smooth(aes(y = S_without_outliers, colour = '#ED2224'), fill=\"#ED2224\", method = 'lm', formula = y ~ poly(x, 2), se = TRUE)\n",
    "\n",
    "ggplot_final <- ggplot_final +\n",
    "  geom_point(data = black_dots, aes(x = X, y = Y), color = \"black\", size = 3)\n",
    "\n",
    "ggplot_final <- ggplot_final +\n",
    "  geom_point(data = gray_dots, aes(x = X, y = Y), color = \"gray\", size = 3,position=position_nudge(x = 0.2))\n",
    "\n",
    "# Add a dotted blue line at y=0\n",
    "ggplot_final <- ggplot_final + geom_hline(yintercept = 0, linetype = \"dotted\", color = \"blue\", linewidth = 1.5)\n",
    "\n",
    "# Add themes and save the plot\n",
    "ggplot_final <- ggplot_final +\n",
    "  theme(panel.border = element_rect(linetype = \"solid\", color = \"black\", fill = NA, size = 1.5),\n",
    "        axis.line = element_line(color = \"black\"),\n",
    "        axis.ticks = element_line(color = \"black\"),\n",
    "        plot.background = element_blank(),\n",
    "        axis.line.x = element_line(color = \"black\", size = 1.0),\n",
    "        axis.line.y = element_line(color = \"black\", size = 1.0),\n",
    "        axis.ticks.length = unit(0.25, \"cm\"),\n",
    "        axis.text.x = element_text(color = \"black\"),\n",
    "        axis.text.y = element_text(color = \"black\"),\n",
    "        legend.background = element_blank(),\n",
    "        legend.key = element_blank(),\n",
    "        legend.title = element_text(size = 15),\n",
    "        legend.text = element_text(size = 12),\n",
    "        plot.title = element_text(hjust = 0.5)) + \n",
    "  theme(axis.text.x = element_text(size = 12),\n",
    "        axis.text.y = element_text(size = 12)) + \n",
    "  theme(axis.title.x = element_text(size = 15),\n",
    "        axis.title.y = element_text(size = 15)) + \n",
    "  labs(color = \"Genotype\", fill = \"Genotype\") +\n",
    "  theme(legend.position = \"none\")\n",
    "\n",
    "ggsave(\"Selection_Coefficient_Plot_errors_only.svg\", width = 5, height = 5, units = \"in\")\n",
    "\n",
    "ggplot_final\n"
   ]
  },
  {
   "cell_type": "code",
   "execution_count": 37,
   "id": "b699195b-090b-4aef-885f-56b136293097",
   "metadata": {},
   "outputs": [],
   "source": [
    "error_bars <- data.frame(\n",
    "  Concentration = 0:5,\n",
    "  lower_limits = c(-0.528, -0.383, 0.181, 0.355, 0.902, 1.19),\n",
    "  upper_limits = c(-0.45, -0.216, 0.337, 0.478, 0.951, 1.53)\n",
    ")"
   ]
  },
  {
   "cell_type": "markdown",
   "id": "8875717e-7cc8-4461-ba53-849d9ad7d865",
   "metadata": {},
   "source": [
    "## Modeling without outliers"
   ]
  },
  {
   "cell_type": "code",
   "execution_count": 4,
   "id": "abfb02cc-5912-40f5-a5ea-39de97737c88",
   "metadata": {},
   "outputs": [
    {
     "data": {
      "text/plain": [
       "\n",
       "Call:\n",
       "lm(formula = S_without_outliers ~ poly(Concentration, 2, raw = TRUE), \n",
       "    data = data)\n",
       "\n",
       "Residuals:\n",
       "     Min       1Q   Median       3Q      Max \n",
       "-0.55595 -0.12638  0.00114  0.10022  0.53219 \n",
       "\n",
       "Coefficients:\n",
       "                                     Estimate Std. Error t value Pr(>|t|)    \n",
       "(Intercept)                         -0.501244   0.032556 -15.396  < 2e-16 ***\n",
       "poly(Concentration, 2, raw = TRUE)1  0.181878   0.030743   5.916 2.17e-08 ***\n",
       "poly(Concentration, 2, raw = TRUE)2  0.053486   0.006122   8.737 4.58e-15 ***\n",
       "---\n",
       "Signif. codes:  0 ‘***’ 0.001 ‘**’ 0.01 ‘*’ 0.05 ‘.’ 0.1 ‘ ’ 1\n",
       "\n",
       "Residual standard error: 0.1783 on 149 degrees of freedom\n",
       "  (16 observations deleted due to missingness)\n",
       "Multiple R-squared:  0.9409,\tAdjusted R-squared:  0.9401 \n",
       "F-statistic:  1186 on 2 and 149 DF,  p-value: < 2.2e-16\n"
      ]
     },
     "metadata": {},
     "output_type": "display_data"
    },
    {
     "data": {
      "text/html": [
       "<table class=\"dataframe\">\n",
       "<caption>A matrix: 3 × 4 of type dbl</caption>\n",
       "<thead>\n",
       "\t<tr><th></th><th scope=col>Estimate</th><th scope=col>Std. Error</th><th scope=col>t value</th><th scope=col>Pr(&gt;|t|)</th></tr>\n",
       "</thead>\n",
       "<tbody>\n",
       "\t<tr><th scope=row>(Intercept)</th><td>-0.50124390</td><td>0.032556401</td><td>-15.396170</td><td>1.308672e-32</td></tr>\n",
       "\t<tr><th scope=row>poly(Concentration, 2, raw = TRUE)1</th><td> 0.18187816</td><td>0.030742808</td><td>  5.916121</td><td>2.172020e-08</td></tr>\n",
       "\t<tr><th scope=row>poly(Concentration, 2, raw = TRUE)2</th><td> 0.05348568</td><td>0.006121718</td><td>  8.737039</td><td>4.578719e-15</td></tr>\n",
       "</tbody>\n",
       "</table>\n"
      ],
      "text/latex": [
       "A matrix: 3 × 4 of type dbl\n",
       "\\begin{tabular}{r|llll}\n",
       "  & Estimate & Std. Error & t value & Pr(>\\textbar{}t\\textbar{})\\\\\n",
       "\\hline\n",
       "\t(Intercept) & -0.50124390 & 0.032556401 & -15.396170 & 1.308672e-32\\\\\n",
       "\tpoly(Concentration, 2, raw = TRUE)1 &  0.18187816 & 0.030742808 &   5.916121 & 2.172020e-08\\\\\n",
       "\tpoly(Concentration, 2, raw = TRUE)2 &  0.05348568 & 0.006121718 &   8.737039 & 4.578719e-15\\\\\n",
       "\\end{tabular}\n"
      ],
      "text/markdown": [
       "\n",
       "A matrix: 3 × 4 of type dbl\n",
       "\n",
       "| <!--/--> | Estimate | Std. Error | t value | Pr(&gt;|t|) |\n",
       "|---|---|---|---|---|\n",
       "| (Intercept) | -0.50124390 | 0.032556401 | -15.396170 | 1.308672e-32 |\n",
       "| poly(Concentration, 2, raw = TRUE)1 |  0.18187816 | 0.030742808 |   5.916121 | 2.172020e-08 |\n",
       "| poly(Concentration, 2, raw = TRUE)2 |  0.05348568 | 0.006121718 |   8.737039 | 4.578719e-15 |\n",
       "\n"
      ],
      "text/plain": [
       "                                    Estimate    Std. Error  t value   \n",
       "(Intercept)                         -0.50124390 0.032556401 -15.396170\n",
       "poly(Concentration, 2, raw = TRUE)1  0.18187816 0.030742808   5.916121\n",
       "poly(Concentration, 2, raw = TRUE)2  0.05348568 0.006121718   8.737039\n",
       "                                    Pr(>|t|)    \n",
       "(Intercept)                         1.308672e-32\n",
       "poly(Concentration, 2, raw = TRUE)1 2.172020e-08\n",
       "poly(Concentration, 2, raw = TRUE)2 4.578719e-15"
      ]
     },
     "metadata": {},
     "output_type": "display_data"
    }
   ],
   "source": [
    "model <- lm(S_without_outliers ~ poly(Concentration, 2, raw = TRUE), data = data)\n",
    "\n",
    "model_summary <- summary(model)\n",
    "\n",
    "summary(model)\n",
    "\n",
    "model_summary$coefficients"
   ]
  },
  {
   "cell_type": "markdown",
   "id": "9a233803-af81-4709-87d2-6b211c7ca070",
   "metadata": {},
   "source": [
    "## Modeling with outliers"
   ]
  },
  {
   "cell_type": "code",
   "execution_count": 28,
   "id": "ad9e6581-2536-47bf-ad7a-58ff7e86c27a",
   "metadata": {
    "tags": []
   },
   "outputs": [
    {
     "data": {
      "text/plain": [
       "\n",
       "Call:\n",
       "lm(formula = S ~ poly(Concentration, 2, raw = TRUE), data = data)\n",
       "\n",
       "Residuals:\n",
       "     Min       1Q   Median       3Q      Max \n",
       "-1.27964 -0.10869  0.03188  0.13175  0.64894 \n",
       "\n",
       "Coefficients:\n",
       "                                    Estimate Std. Error t value Pr(>|t|)    \n",
       "(Intercept)                         -0.50626    0.06233  -8.122 1.08e-13 ***\n",
       "poly(Concentration, 2, raw = TRUE)1  0.26772    0.05582   4.796 3.62e-06 ***\n",
       "poly(Concentration, 2, raw = TRUE)2  0.02075    0.01074   1.933    0.055 .  \n",
       "---\n",
       "Signif. codes:  0 ‘***’ 0.001 ‘**’ 0.01 ‘*’ 0.05 ‘.’ 0.1 ‘ ’ 1\n",
       "\n",
       "Residual standard error: 0.3421 on 163 degrees of freedom\n",
       "Multiple R-squared:  0.7581,\tAdjusted R-squared:  0.7551 \n",
       "F-statistic: 255.4 on 2 and 163 DF,  p-value: < 2.2e-16\n"
      ]
     },
     "metadata": {},
     "output_type": "display_data"
    },
    {
     "name": "stdout",
     "output_type": "stream",
     "text": [
      "[1] 0.7551123\n"
     ]
    }
   ],
   "source": [
    "model <- lm(S ~ poly(Concentration, 2, raw = TRUE), data = data)\n",
    "\n",
    "model_summary <- summary(model)\n",
    "\n",
    "summary(model)"
   ]
  }
 ],
 "metadata": {
  "kernelspec": {
   "display_name": "R",
   "language": "R",
   "name": "ir"
  },
  "language_info": {
   "codemirror_mode": "r",
   "file_extension": ".r",
   "mimetype": "text/x-r-source",
   "name": "R",
   "pygments_lexer": "r",
   "version": "4.3.2"
  }
 },
 "nbformat": 4,
 "nbformat_minor": 5
}
