# Supplementary material for: Precise lineage tracking using molecular barcodes demonstrates fitness trade-offs for ivermectin resistance in nematodes
Source: G3 (Bethesda). 2025 Apr 10;15(6):jkaf081. doi: 10.1093/g3journal/jkaf081 (PMC12135011; doi:10.1093/g3journal/jkaf081)
Supplement: jkaf081_Supplementary_Data [file jkaf081_supplementary_data.zip › Supplementary_Data_File_3_G3-2025-405750.unk]

{
 "cells": [
  {
   "cell_type": "markdown",
   "id": "6cff03d5-a0ef-4b13-87cf-9c2d3d11b1c0",
   "metadata": {},
   "source": [
    "# Notebook for developmental analysis"
   ]
  },
  {
   "cell_type": "markdown",
   "id": "8d4b1fef-799d-410f-9a6d-1c3aa551d705",
   "metadata": {},
   "source": [
    "## Installing used libraries"
   ]
  },
  {
   "cell_type": "code",
   "execution_count": 8,
   "id": "d2a7ac94-3bc2-435a-a455-657ce69f65fe",
   "metadata": {
    "tags": []
   },
   "outputs": [
    {
     "name": "stdout",
     "output_type": "stream",
     "text": [
      "\n",
      "The downloaded binary packages are in\n",
      "\t/var/folders/02/8_1yh16d0mbg_hgljh6kbly00000gn/T//Rtmpa4OI7f/downloaded_packages\n",
      "\n",
      "The downloaded binary packages are in\n",
      "\t/var/folders/02/8_1yh16d0mbg_hgljh6kbly00000gn/T//Rtmpa4OI7f/downloaded_packages\n",
      "\n",
      "The downloaded binary packages are in\n",
      "\t/var/folders/02/8_1yh16d0mbg_hgljh6kbly00000gn/T//Rtmpa4OI7f/downloaded_packages\n",
      "\n",
      "The downloaded binary packages are in\n",
      "\t/var/folders/02/8_1yh16d0mbg_hgljh6kbly00000gn/T//Rtmpa4OI7f/downloaded_packages\n",
      "\n",
      "The downloaded binary packages are in\n",
      "\t/var/folders/02/8_1yh16d0mbg_hgljh6kbly00000gn/T//Rtmpa4OI7f/downloaded_packages\n",
      "\n",
      "The downloaded binary packages are in\n",
      "\t/var/folders/02/8_1yh16d0mbg_hgljh6kbly00000gn/T//Rtmpa4OI7f/downloaded_packages\n"
     ]
    },
    {
     "name": "stderr",
     "output_type": "stream",
     "text": [
      "also installing the dependencies ‘ucminf’, ‘iterators’, ‘ordinal’, ‘checkmate’, ‘foreach’, ‘shape’, ‘pan’, ‘jomo’, ‘data.table’, ‘htmlTable’, ‘viridis’, ‘Formula’, ‘glmnet’, ‘mitml’, ‘gtools’, ‘Hmisc’, ‘mice’, ‘gdata’\n",
      "\n",
      "\n"
     ]
    },
    {
     "name": "stdout",
     "output_type": "stream",
     "text": [
      "\n",
      "The downloaded binary packages are in\n",
      "\t/var/folders/02/8_1yh16d0mbg_hgljh6kbly00000gn/T//Rtmpa4OI7f/downloaded_packages\n"
     ]
    }
   ],
   "source": [
    "install.packages(\"readr\")\n",
    "install.packages(\"ggplot2\")\n",
    "install.packages(\"dplyr\")\n",
    "install.packages('svglite')\n",
    "install.packages(\"lme4\")\n",
    "install.packages(\"lmerTest\")\n",
    "install.packages(\"weights\")\n",
    "\n",
    "library(lme4)\n",
    "library(nlme)\n",
    "library(readr)\n",
    "library(ggplot2)\n",
    "library(dplyr)\n",
    "library(lmerTest)"
   ]
  },
  {
   "cell_type": "markdown",
   "id": "ec7061a2-046c-48e1-b44b-dd235d6180ff",
   "metadata": {},
   "source": [
    "## Plotting the 72 hour data"
   ]
  },
  {
   "cell_type": "code",
   "execution_count": 3,
   "id": "60866d77-8451-4668-83dd-b19dbac2aac6",
   "metadata": {
    "tags": []
   },
   "outputs": [
    {
     "name": "stderr",
     "output_type": "stream",
     "text": [
      "Warning message:\n",
      "“\u001b[1m\u001b[22mThe `size` argument of `element_line()` is deprecated as of ggplot2 3.4.0.\n",
      "\u001b[36mℹ\u001b[39m Please use the `linewidth` argument instead.”\n",
      "Warning message:\n",
      "“\u001b[1m\u001b[22mThe `size` argument of `element_rect()` is deprecated as of ggplot2 3.4.0.\n",
      "\u001b[36mℹ\u001b[39m Please use the `linewidth` argument instead.”\n"
     ]
    },
    {
     "data": {
      "image/png": "iVBORw0KGgoAAAANSUhEUgAAA0gAAANICAYAAAD958/bAAAEDmlDQ1BrQ0dDb2xvclNwYWNl\nR2VuZXJpY1JHQgAAOI2NVV1oHFUUPpu5syskzoPUpqaSDv41lLRsUtGE2uj+ZbNt3CyTbLRB\nkMns3Z1pJjPj/KRpKT4UQRDBqOCT4P9bwSchaqvtiy2itFCiBIMo+ND6R6HSFwnruTOzu5O4\na73L3PnmnO9+595z7t4LkLgsW5beJQIsGq4t5dPis8fmxMQ6dMF90A190C0rjpUqlSYBG+PC\nv9rt7yDG3tf2t/f/Z+uuUEcBiN2F2Kw4yiLiZQD+FcWyXYAEQfvICddi+AnEO2ycIOISw7UA\nVxieD/Cyz5mRMohfRSwoqoz+xNuIB+cj9loEB3Pw2448NaitKSLLRck2q5pOI9O9g/t/tkXd\na8Tbg0+PszB9FN8DuPaXKnKW4YcQn1Xk3HSIry5ps8UQ/2W5aQnxIwBdu7yFcgrxPsRjVXu8\nHOh0qao30cArp9SZZxDfg3h1wTzKxu5E/LUxX5wKdX5SnAzmDx4A4OIqLbB69yMesE1pKojL\njVdoNsfyiPi45hZmAn3uLWdpOtfQOaVmikEs7ovj8hFWpz7EV6mel0L9Xy23FMYlPYZenAx0\nyDB1/PX6dledmQjikjkXCxqMJS9WtfFCyH9XtSekEF+2dH+P4tzITduTygGfv58a5VCTH5Pt\nXD7EFZiNyUDBhHnsFTBgE0SQIA9pfFtgo6cKGuhooeilaKH41eDs38Ip+f4At1Rq/sjr6NEw\nQqb/I/DQqsLvaFUjvAx+eWirddAJZnAj1DFJL0mSg/gcIpPkMBkhoyCSJ8lTZIxk0TpKDjXH\nliJzZPO50dR5ASNSnzeLvIvod0HG/mdkmOC0z8VKnzcQ2M/Yz2vKldduXjp9bleLu0ZWn7vW\nc+l0JGcaai10yNrUnXLP/8Jf59ewX+c3Wgz+B34Df+vbVrc16zTMVgp9um9bxEfzPU5kPqUt\nVWxhs6OiWTVW+gIfywB9uXi7CGcGW/zk98k/kmvJ95IfJn/j3uQ+4c5zn3Kfcd+AyF3gLnJf\ncl9xH3OfR2rUee80a+6vo7EK5mmXUdyfQlrYLTwoZIU9wsPCZEtP6BWGhAlhL3p2N6sTjRdd\nuwbHsG9kq32sgBepc+xurLPW4T9URpYGJ3ym4+8zA05u44QjST8ZIoVtu3qE7fWmdn5LPdqv\ngcZz8Ww8BWJ8X3w0PhQ/wnCDGd+LvlHs8dRy6bLLDuKMaZ20tZrqisPJ5ONiCq8yKhYM5cCg\nKOu66Lsc0aYOtZdo5QCwezI4wm9J/v0X23mlZXOfBjj8Jzv3WrY5D+CsA9D7aMs2gGfjve8A\nrD6mePZSeCfEYt8CONWDw8FXTxrPqx/r9Vt4biXeANh8vV7/+/16ffMD1N8AuKD/A/8leAvF\nY9bLAAAAOGVYSWZNTQAqAAAACAABh2kABAAAAAEAAAAaAAAAAAACoAIABAAAAAEAAANIoAMA\nBAAAAAEAAANIAAAAAN/ryxkAAEAASURBVHgB7J0HnFTV2f8fWGALC0uXJki1IaIoGlARe4kF\nBUuiRkOMUaOJvlHDa3n9R7HGgsbeiCX2grFEY9SIGlvsgmJB6X0XlmUbC//7O3iH2WF2d2Z2\n2p39Pp/P7Ny599xTvufO7P3d55zntNrgmWEQgAAEIAABCEAAAhCAAAQgYK1hAAEIQAACEIAA\nBCAAAQhAAAIbCSCQuBIgAAEIQAACEIAABCAAAQj8SACBxKUAAQhAAAIQgAAEIAABCEDgRwII\nJC4FCEAAAhCAAAQgAAEIQAACPxJAIHEpQAACEIAABCAAAQhAAAIQ+JEAAolLAQIQgAAEIAAB\nCEAAAhCAwI8EEEhcChCAAAQgAAEIQAACEIAABH4kgEDiUoAABCAAAQhAAAIQgAAEIPAjgTaQ\nyD4CpaWlNnLkSKusrLTly5dbx44d3SvZNQ1fI7hVq1bJzj5t+fntCHIbBCuX2kFfpO3yb7Qg\nXVP0RaOI0naQvkgb6iYLoi+aROQSDBo0yF555ZXYEpMKAjlGAIGUhR1aV1dnc+bMCdVs5cqV\nphcGAQhAAAIQgAAE0kGgsLAwHcVQBgSykgACKSu7ZfNKbbXVVta1a9fNDzRjj4TY+vXrLS8v\nz1q3Du5oS7VDpnYE1dQPaof6Iejt0NPZILdB9V+3bl3g+0Lt0DXVpk1wf+b9vpAXLBfa0bZt\n26D+RLl619bWuvdcaEcutEGdkYp2fPHFF1ZVVeX6mj8QaKkEgvufs4X12J/+9Cc78cQTk9rq\niooKW716tZWUlFhRUVFS805nZmqHbqSKi4vTWWxSy9I/Iw2tVBs6dOiQ1LzTmZnaUV1d7a6p\ndJabzLJ0E6ihrfpO6LsRVFM7ysvLrUuXLkFtgnuAs2TJEsvPzw98O1asWGHdu3cPbF+o4osX\nL3YPP4LeDl1TW2yxRaD7YtmyZe4BSM+ePZPejmHDhplEEgaBlkwguG6DltxrtB0CEIAABCAA\nAQhAAAIQSAkBBFJKsJIpBCAAAQhAAAIQgAAEIBBEAgikIPYadYYABCAAAQhAAAIQgAAEUkIA\ngZQSrGQKAQhAAAIQgAAEIAABCASRAAIpiL1GnSEAAQhAAAIQgAAEIACBlBBAIKUEK5lCAAIQ\ngAAEIAABCEAAAkEkgEAKYq9RZwhAAAIQgAAEIAABCEAgJQQQSCnBSqYQgAAEIAABCEAAAhCA\nQBAJIJCC2GvUGQIQgAAEIAABCEAAAhBICQEEUkqwkikEIAABCEAAAhCAAAQgEEQCCKQg9hp1\nhgAEIAABCEAAAhCAAARSQgCBlBKsZAoBCEAAAhCAAAQgAAEIBJEAAimIvUadIQABCEAAAhCA\nAAQgAIGUEEAgpQQrmUIAAhCAAAQgAAEIQAACQSSAQApir1FnCEAAAhCAAAQgAAEIQCAlBBBI\nKcFKphCAAAQgAAEIQAACEIBAEAkgkILYa9QZAhCAAAQgAAEIQAACEEgJAQRSSrCSKQQgAAEI\nQAACEIAABCAQRAIIpCD2GnWGAAQgAAEIQAACEIAABFJCAIGUEqxkCgEIQAACEIAABCAAAQgE\nkQACKYi9Rp0hAAEIQAACEIAABCAAgZQQQCClBCuZQgACEIAABCAAAQhAAAJBJIBACmKvUWcI\nQAACEIAABCAAAQhAICUEAiWQnnnmGfviiy8aBFFXV2dvv/22Pfnkk/b11183mE4HYk27dOlS\nu+WWW+yyyy6zd999N2qe5eXldu6559rHH38c9Tg7IQABCEAAAhCAAAQgAIFgEAiMQLrrrrts\n/Pjx9o9//CMqWQmiYcOG2ZgxY2zChAk2dOhQ23777W3evHmbpY81bWlpqY0aNcomT55sTzzx\nhI0ePdpUj0i78cYb7ZFHHrGtt9468hCfIQABCEAAAhCAAAQgAIEAEQiEQJo+fbqdeeaZDWLd\nsGGDTZo0yRYsWGAPPPCA8x7deeedNmfOHNtjjz2soqIidG48aV944QVbvny5zZ492z755BM7\n9dRT7fzzz7e1a9eG8pOIuu666+zCCy+0wsLC0H42IAABCEAAAhCAAAQgAIHgEchqgbRixQo7\n4YQT7Mgjj7TWrRuu6u23324zZsywa6+91qUfPHiwEzNTp061uXPn2oMPPhjqmXjSPvfcc7bT\nTjtZz5493fkHH3ywlZWV1Ru+d80111inTp1ceaFC2IAABCAAAQhAAAIQgAAEAkmgYdWRBc05\n5JBD7KGHHrKJEyeaPEIN2bRp0yw/P9+OPfbYekn0uaCgwO6+++7Q/njSfvfdd9a+ffvQucpL\ntnr1ave+ZMkSu/nmm+2SSy6xdu3auX38gQAEIAABCEAAAhCAAASCSyCrBdLIkSPtn//8pz32\n2GPOSxMNc21trQuOoDlH8uSEW8eOHW2bbbZxw+OULp60ymfAgAEmkeTbt99+6zYHDRrk3q+4\n4grr3bu3nXTSSX4S3iEAAQhAAAIQgAAEIACBABNok811v/XWW5usnuYA1dTUWNeuXaOm7dKl\nixNGy5YtszZt2sScVsJHc472228/O/3002333Xe3K6+80o444ggnihT84Y477rB7773X5Ru1\n8Iidquf7778fsXfzjxrGF2nr1q1zdY/c35zPiuQn07vqFlQTG80tC3obcqUvcuF6ypW+WL9+\nfaC/F6q/LBfaEfTfKPWD2pAr7Qjy/4tU94X/vVNfYxBoqQSyWiDF0in+cLdu3bpFTS6BJFOg\nhlatWrntWNIq4b777uui1slTpCh1hx56qBtSp2MK+z1kyBA77rjj9NGZflQamyulkOEKGpGI\nrVmzxjQnKxWmvPUKulVWVga9CaY25EI7qqurA98XakMutCNVvxvp7GB5/3OhHbnQBj0AyYV2\n5EIb9B1MRTv8h6e+UErnd52yIJAtBAIvkPx5QQ19kf0vel5eXmieUCxp/Q761a9+ZXqF2zff\nfGP33XefG/onQfTaa6/ZGWecYdq/ww472G233Wa77bZb+Cluu0OHDvaHP/xhs/2ROxQlL9J7\npjlW4fOhIs9J5LNuOvQUTfOn2rZtm0gWWXGO2qEnXUGeByYvmG7G1Q9Bb4e+c7peg2r6fZBI\nlcc56O3Q99v/jQxif+h7rd9D/X4HvR26poqKioLYDaE6+w8ac6Edyf5/GoKUpg19L/T9SEU7\n/Ae9/kPlNDWJYiCQVQQCL5AUYU5f4pUrV0YF6+8vKSkxvWJNGzWzH3deeumlNmLECLcuk24G\njz76aNtll11cFL3rr7/eFFxC85Ui50SpfEXaa8oUWjxSICmEuOZUJdP0z043UMo7yP/w1A79\noyguLk4mnrTmVVVV5QSSbsglpINqfjuSfa2mk4cEt25mJVSD3g6JvSC3QfXXjaDEatDbod/a\nILdB30FfrAa9Hfp+B70NeqCm+49UtEMPJGS+UHIf+AOBFkYg8AJJ/zh79OjRqEDSzb/Eir70\nsaZt6Dr44osv7OGHH7bnn3/eJXnrrbdM86A0F6lv375ucdqBAwfa008/baecckpD2bAfAhCA\nAAQgAAEIQAACEMhCAlkdxS5WXttuu63NnDnTLeoafo4CM8yaNcsUDc9/IhJP2vC8/O2LL77Y\nRo8ebQcddJDb9corr7hhURJHsv79+zsvlRapxSAAAQhAAAIQgAAEIACBYBHICYF01llnmeZw\nyIsTbvfcc4/bf/bZZ4d2x5M2dNKPGx988IHzDF1++eWhQ/JOqWwNy5H5w70ih9eFTmADAhCA\nAAQgAAEIQAACEMhaAoEfYieyRx55pMkzNHnyZCsvL7exY8fa66+/7sJyjx8/3iZMmBDqgHjS\nhk76ceOiiy5yYb+Vv28KxqD5L9OnT3fl6F0mLxMGAQhAAAIQgAAEIAABCASLQE4IJE0kfOON\nN+zEE0+0KVOmmO/hOeCAAzYLdhBP2vCunDFjhr300kv2zjvvhO+2cePG2cSJE+2YY46x4cOH\nu0VptX6S1k3CIAABCEAAAhCAAAQgAIFgEQiMQDr88MOdp6YhvFrb6MUXX3QepNmzZ1ufPn1M\nEe6iWTxp/fMXL15sU6dOjRq++9FHH3UeJM13uuqqq0Lzk/xzeYcABCAAAQhAAAIQgAAEgkEg\nMAIpVpwKkaygDLFYPGnlJWrIFDpcQ/f0wiAAAQhAAAIQgAAEIACB4BLIiSANwcVPzSEAAQhA\nAAIQgAAEIACBbCKAQMqm3qAuEIAABCAAAQhAAAIQgEBGCSCQMoqfwiEAAQhAAAIQgAAEIACB\nbCKAQMqm3qAuEIAABCAAAQhAAAIQgEBGCSCQMoqfwiEAAQhAAAIQgAAEIACBbCKAQMqm3qAu\nEIAABCAAAQhAAAIQgEBGCSCQMoqfwiEAAQhAAAIQgAAEIACBbCKAQMqm3qAuEIAABCAAAQhA\nAAIQgEBGCSCQMoqfwiEAAQhAAAIQgAAEIACBbCKAQMqm3qAuEIAABCAAAQhAAAIQgEBGCSCQ\nMoqfwiEAAQhAAAIQgAAEIACBbCKAQMqm3qAuEIAABCAAAQhAAAIQgEBGCSCQMoqfwiEAAQhA\nAAIQgAAEIACBbCKAQMqm3qAuEIAABCAAAQhAAAIQgEBGCSCQMoqfwiEAAQhAAAIQgAAEIACB\nbCKAQMqm3qAuEIAABCAAAQhAAAIQgEBGCSCQMoqfwiEAAQhAAAIQgAAEIACBbCKAQMqm3qAu\nEIAABCAAAQhAAAIQgEBGCSCQMoqfwiEAAQhAAAIQgAAEIACBbCKAQMqm3qAuEIAABCAAAQhA\nAAIQgEBGCSCQMoqfwiEAAQhAAAIQgAAEIACBbCKAQMqm3qAuEIAABCAAAQhAAAIQgEBGCSCQ\nMoqfwiEAAQhAAAIQgAAEIACBbCKAQMqm3qAuEIAABCAAAQhAAAIQgEBGCbTJaOkUHjOB2tpa\nq66ujjl9LAnXrVvnkuk92XnHUn6y0qj+GzZsCHQb1L+yurq6wLcj6G3wvxe50I7169cH+npS\n/WW50I6g/0apH9SGXGlHkP/npbov/O+d+hqDQEslgEAKSM/X1NRYZWVlUmvr3wgqb/8HMakF\npCkzXyClqbiUFKObcZkvlFJSSBoyVTv0Sva1moaqh4rwvwu6roLejqD3hX+Dlgvt0HUV5OvJ\n/4LkQjt0XQW9L/zfqVS0w//e+e9+3/MOgZZEAIEUkN5u3769derUKam1raiocDfkRUVFpldQ\nTe3QD3lxcXFQm2BVVVUmoVpQUGAdOnQIdDv0ZLakpCSwbfC9tfn5+YFvR3l5edJ/N9LZsboJ\n1Hejbdu2gW/HihUrAt0G9bv6Ii8vL/Dt0G9Usv+fpvN7obKWLVvmHkaloh3qY1nr1szCcCD4\n0yIJcPW3yG6n0RCAAAQgAAEIQAACEIBANAIIpGhU2AcBCEAAAhCAAAQgAAEItEgCCKQW2e00\nGgIQgAAEIAABCEAAAhCIRgCBFI0K+yAAAQhAAAIQgAAEIACBFkkAgdQiu51GQwACEIAABCAA\nAQhAAALRCCCQolFhHwQgAAEIQAACEIAABCDQIgkgkFpkt9NoCEAAAhCAAAQgAAEIQCAaAQRS\nNCrsgwAEIAABCEAAAhCAAARaJAEEUovsdhoNAQhAAAIQgAAEIAABCEQjgECKRoV9EIAABCAA\nAQhAAAIQgECLJIBAapHdTqMhAAEIQAACEIAABCAAgWgEEEjRqLAPAhCAAAQgAAEIQAACEGiR\nBBBILbLbaTQEIAABCEAAAhCAAAQgEI0AAikaFfZBAAIQgAAEIAABCEAAAi2SAAKpRXY7jYYA\nBCAAAQhAAAIQgAAEohFAIEWjwj4IQAACEIAABCAAAQhAoEUSQCC1yG6n0RCAAAQgAAEIQAAC\nEIBANAIIpGhU2AcBCEAAAhCAAAQgAAEItEgCCKQW2e00GgIQgAAEIAABCEAAAhCIRgCBFI0K\n+yAAAQhAAAIQgAAEIACBFkkAgdQiu51GQwACEIAABCAAAQhAAALRCCCQolFhHwQgAAEIQAAC\nEIAABCDQIgkgkFpkt9NoCEAAAhCAAAQgAAEIQCAaAQRSNCrsgwAEIAABCEAAAhCAAARaJAEE\nUovsdhoNAQhAAAIQgAAEIAABCEQjkFMCqbKy0t5991177rnnrLy8PFp7Q/vq6urs7bfftief\nfNK+/vrr0P7IjaVLl9ott9xil112mcs78rg+q6xzzz3XPv7442iH2QcBCEAAAhCAAAQgAAEI\nBIRAzgik6dOnW//+/W333Xe3ww47zLp27Wr777+/LV68eLOukCAaNmyYjRkzxiZMmGBDhw61\n7bff3ubNm1cvbWlpqY0aNcomT55sTzzxhI0ePdruuuuuemn04cYbb7RHHnnEtt56682OsQMC\nEIAABCAAAQhAAAIQCA6BnBBIb731lo0fP97Wr19v999/v3377bf28MMP28yZM93+6urqUI9s\n2LDBJk2aZAsWLLAHHnjAeY/uvPNOmzNnju2xxx5WUVERSvvCCy/Y8uXLbfbs2fbJJ5/Yqaee\naueff76tXbs2lEYi6rrrrrMLL7zQCgsLQ/vZgAAEIAABCEAAAhCAAASCRyAnBNLvf/97k/B5\n5pln7MQTT7SBAwfa0UcfbU8//bQbFnfBBReEeub222+3GTNm2LXXXmsnnHCCDR482AmfqVOn\n2ty5c+3BBx8MpdVQvZ122sl69uzp9h188MFWVlZWb0jeNddcY506dXJ5hE5kAwIQgAAEIAAB\nCEAAAhAIJIHACyR5hz766CMbOXKk8wCF94KGx22zzTb22GOPhXZPmzbN8vPz7dhjjw3t04Y+\nFxQU2N133x3a/91331n79u1Dn3Vctnr1ave+ZMkSu/nmm+2SSy6xdu3auX38gQAEIAABCEAA\nAhCAAASCSyDwAmnRokWmgAuafxTNOnbsaEqjIXW1tbUukILmHMnrE25KJzGloXRKJxswYIBJ\nJPmmoXuyQYMGufcrrrjCevfubSeddJL7zB8IQAACEIAABCAAAQhAINgE2gS7+mZ9+vSxNm3a\nuHlHkW1RgIb333/f7V65cqW1bdvWampqXACHyLT63KVLFyeOli1b5oSP5hztt99+dvrpp7vg\nD1deeaUdccQR7pgCOtxxxx127733uvKj5Re5T8Jr1qxZkbs3+6x5TZG2bt26kHCLPJboZwlL\nmd59UZhoXpk8T/XXEMugt0EMNY8uyO3QdZoLbaAvMvmN3lS2rqVc6Au1I+i/UX6v5EI7cqUN\n6pNU/L8QH5n/7j7wBwItjEDgBZJEj4IrvP76624o3THHHBPqwoceesjdrGmHQnH7QRS6desW\nShO+IYEk8wM17Lvvvi5qnTxFilJ36KGHuiF1SqOw30OGDLHjjjtOH53pn2Dr1g075TQkb8cd\nd/STx/W+Zs0aFzAirpNiTKy89Qq6hQfPCGpb1IZcaEdVVVVQuyBUb7UhF9qhQDNBN90E5kI7\ncqENeiCVC+3IhTboe52KduhBl8x/QOE+8AcCLYxA4AWS+uumm26yXXbZxY4//ni3BtLw4cPd\nUDkFbdhrr73sjTfecHOJ/DlEDX3pfY9KXl5e6DL41a9+ZXqF2zfffGP33XefE2QSRK+99pqd\nccYZpv077LCD3XbbbbbbbruFn+K2i4uL7bTTTttsf+QOreekaHzhpjlORUVF4buava2bDr2U\nt7xwQTX/CZrEclBN157m06kNQW6H70EK8pw8/T5IGOk7EfR2yGPu/+4F8buhJ9j6PdTvbNDb\noWvKf0gXxL5QnfXwplWrVjnRjmT/P013n+p7oe9HKtrhP+hVX2MQaKkEgntXHNZjEiXvvPOO\nEx/yGinEtwTKiy++aNO8oAwSSCUlJS4anb7wGm4Xzfz9StuYXXrppTZixAgXQlw3toqYJ4Gm\nyHjXX3+9HXLIIW7IX+Q8J31WFL2mTE+EIgWSfgSbqldT+UYel6dM4kL/tFPxIxtZXqo+qx36\nRyEBGlTTzZMEkgKIdOjQIajNcMJC7Uj2tZpOIPpOqD8kjoLeDnnOg9wGiVXdCOqhQdDboesq\nyG3Qd1B9oQeIQW+Hvt9Bb4Mefuj+IxXt8B8S+0Ipnb+/lAWBbCGQEwJJMBWO+7333nPD48Jv\nlhVhTjf//lylHj16NCqQlDZS2IR31hdffOEE2PPPP+92aw0mzRnSXKS+ffu6BWcVZlwhxk85\n5ZTwU9mGAAQgAAEIQAACEIAABLKcQMMTZrK84uHVe/bZZ+2ee+5xuxSW2/ckyBMjASNvkj9s\nadttt3ULyEaO21VgBgVQULhw/+lJeBn+9sUXX2yjR4+2gw46yO165ZVXXN4SRzJF05OXSgvP\nYhCAAAQgAAEIQAACEIBAsAjkhEDScDTNE9ICsOF29dVXm+ZEaEicb2eddZbbJ49PuElgKe3Z\nZ58dvrve9gcffOA8Q5dffnlovzxOOs+fB+MP92rMCxU6mQ0IQAACEIAABCAAAQhAIKsI5MQQ\nO4keBWSYNGmSaVvrFz311FMukMKFF17oAjX41I888kiTF2ny5Mkust3YsWPtdS8CnkJ4jx8/\n3iZMmOAn3ez9oosucmG/dY5v8k5pSN/06dPduXqXycuEQQACEIAABCAAAQhAAALBIpATAkmC\n5cEHH7Rzzjkn5AHSZPff/va39bxH6hpNOlTQhhNPPNGmTJlivjfogAMOsFtvvbXB3pN36qWX\nXnLBIMITjRs3ziZOnGgKL+5Hz9P6Sbvvvnt4MrYhAAEIQAACEIAABCAAgQAQyAmBJM5aj0je\nn++++85F2hk8eLAL7R2tD7QOkiLcKcLT7NmzXQCHnj17Rksa2qdFZ6dOnRo1fPejjz7qPEia\nw3TVVVeF5ieFTmYDAhCAAAQgAAEIQAACEAgEgZwRSKKtdUuGDh0aM3iFU1ZQhlhMXqKGTEEZ\nNHRPLwwCEIAABCAAAQhAAAIQCC6BnAjSEFz81BwCEIAABCAAAQhAAAIQyCYCCKRs6g3qAgEI\nQAACEIAABCAAAQhklAACKaP4KRwCEIAABCAAAQhAAAIQyCYCCKRs6g3qAgEIQAACEIAABCAA\nAQhklAACKaP4KRwCEIAABCAAAQhAAAIQyCYCCKRs6g3qAgEIQAACEIAABCAAAQhklAACKaP4\nKRwCEIAABCAAAQhAAAIQyCYCCKRs6g3qAgEIQAACEIAABCAAAQhklAACKaP4KRwCEIAABCAA\nAQhAAAIQyCYCCKRs6g3qAgEIQAACEIAABCAAAQhklAACKaP4KRwCEIAABCAAAQhAAAIQyCYC\nCKRs6g3qAgEIQAACEIAABCAAAQhklAACKaP4KRwCEIAABCAAAQhAAAIQyCYCCKRs6g3qAgEI\nQAACEIAABCAAAQhklAACKaP4KRwCEIAABCAAAQhAAAIQyCYCCKRs6g3qAgEIQAACEIAABCAA\nAQhklAACKaP4KRwCEIAABCAAAQhAAAIQyCYCCKRs6g3qAgEIQAACEIAABCAAAQhklAACKaP4\nKRwCEIAABCAAAQhAAAIQyCYCCKRs6g3qAgEIQAACEIAABCAAAQhklAACKaP4KRwCEIAABCAA\nAQhAAAIQyCYCCKRs6g3qAgEIQAACEIAABCAAAQhklAACKaP4KRwCEIAABCAAAQhAAAIQyCYC\nCKRs6g3qAgEIQAACEIAABCAAAQhklECbjJZO4TETWLdundXU1MScPpaEdXV1Lpnek513LOUn\nK43qv379+kC3Qf0rC3pfqB250IZc6Yugfy9Uf1kutGPDhg2B/o1SP6gNudAOtSXI//NS3Rf+\n9059jUGgpRJAIAWk56urq62ioiKptfVvypW3v53UAtKUmV/3ZPNJU/VdMRIVstra2qT3s8s4\nTX98sRrkvvBvDnRdBb0d6o8gt8G/QcuFdui6CnJf+D8hudCOXGmD+iQV15T/vfPf/b7nHQIt\niQACKSC93b59e+vcuXNSa6sf1tWrV1tRUZF7JTXzNGamduiHvLi4OI2lJreoqqoqKy0ttYKC\nAuvQoUNyM09jbmqHBHdJSUkaS01uURKpy5cvt/z8/MC3o7y8POm/G8ml3XhuupFdsmSJtW3b\nNvDtWLFiRaDboJ5avHix5eXlBb4duqaS/f+08Ss5+UeXLVvmvPWpaIf6WNa6NbMwkt9z5BgU\nAlz9Qekp6gkBCEAAAhCAAAQgAAEIpJwAAinliCkAAhCAAAQgAAEIQAACEAgKAQRSUHqKekIA\nAhCAAAQgAAEIQAACKSeAQEo5YgqAAAQgAAEIQAACEIAABIJCAIEUlJ6inhCAAAQgAAEIQAAC\nEIBAygkgkFKOmAIgAAEIQAACEIAABCAAgaAQQCAFpaeoJwQgAAEIQAACEIAABCCQcgIIpJQj\npgAIQAACEIAABCAAAQhAICgEEEhB6SnqCQEIQAACEIAABCAAAQiknAACKeWIKQACEIAABCAA\nAQhAAAIQCAoBBFJQeop6QgACEIAABCAAAQhAAAIpJ4BASjliCoAABCAAAQhAAAIQgAAEgkIA\ngRSUnqKeEIAABCAAAQhAAAIQgEDKCSCQUo6YAiAAAQhAAAIQgAAEIACBoBBAIAWlp6gnBCAA\nAQhAAAIQgAAEIJByAgiklCOmAAhAAAIQgAAEIAABCEAgKAQQSEHpKeoJAQhAAAIQgAAEIAAB\nCKScAAIp5YgpAAIQgAAEIAABCEAAAhAICgEEUlB6inpCAAIQgAAEIAABCEAAAikngEBKOWIK\ngAAEIAABCEAAAhCAAASCQgCBFJSeop4QgAAEIAABCEAAAhCAQMoJtEl5CRSQlQQqq2ptRWml\nrVpVaevWt7PWee2sIJ/LISs7i0pBAAIQgAAEIAABCKSNAHfEaUOd+YLKVlfZt3NW2pdfL7MV\nZZVWVVlt1bXVlt8u3woL8q1blyLbenB3Gzygi3XskJ/5ClMDCEAAAhCAAAQgAAEIpJkAAinN\nwDNRXHX1Ovvw00X2308XWk1NnRM/Pbq2t7q6dlZV1dYKCwutVas2tmZttb3+1nf2nw/m2a47\n9bYRw3pZu7Z5magyZUIAAhCAAAQgAAEIQCAjBBBIGcGevkJLvSF0L7/2rc1btMp6dGtvRQVt\nQ4XX1YU2rW3b1ta5pNC91q6ttTfe/sHmLVhl+48djDdpEya2IAABCEAAAhCAAARynEBOBWmo\nqqqyd9991x5//HF77733rLq6usHuq/PUwdtvv21PPvmkff311w2mW7p0qd1yyy122WWXubyj\nJSwvL7dzzz3XPv7442iHM7avbFWVPfXcTFuyrNz69ympJ44aq1RRUVvrv2WJzVu42p56fqat\nLm+YY2P5cAwCEIAABCAAAQhAAAJBI5AzAunVV1+1bbbZxnbffXc75phjbLfddnOftT/SJIiG\nDRtmY8aMsQkTJtjQoUNt++23t3nz5tVLWlpaaqNGjbLJkyfbE088YaNHj7a77rqrXhp9uPHG\nG+2RRx6xrbfeerNjmdpRVbXOXnz1G1tbWWu9e3b0htC1iqsqSt+3V0fTvKWXX//aqmvWxXU+\niSEAAQhAAAIQgAAEIBBEAjkhkObOnWtHHXWUF5FtlV199dX2+eef2zXXXGOrV6+28ePH2/ff\nfx/qmw0bNtikSZNswYIF9sADDzjv0Z133mlz5syxPfbYwyoqKkJpX3jhBVu+fLnNnj3bPvnk\nEzv11FPt/PPPt7Vr14bSSERdd911duGFF7q5PKEDGd5498P5tsAbVtezR3GzatKnZwf7fu4q\n+8ibw4RBAAIQgAAEIAABCEAg1wnkhEB67LHHnDg666yznICRN+i8884zfZZIevDBB0P9ePvt\nt9uMGTPs2muvtRNOOMEGDx7shM/UqVNNQis87XPPPWc77bST9ezZ051/8MEHW1lZWb0heRJi\nnTp1cnmECsnwxorStfbpzMVOHMXrOYqsus7v0b3IBXiQNwmDAAQgAAEIQAACEIBALhPICYEk\nL49sl112qddXe+21l/u8aNEm78e0adMsPz/fjj322Hpp9bmgoMDuvvvu0P7vvvvO2rdvH/qs\n4zKJLtmSJUvs5ptvtksuucTatWvn9mXDn9nfrLDauvVJW9eoqNCLdudFwvvmuxXZ0DzqAAEI\nQAACEIAABCAAgZQRyAmBtP/++ztAEj/h9te//tV99I/X1ta6QAqacySvT7h17NjRzVnSUDql\nkw0YMMAkknz79ttv3eagQYPc+xVXXGG9e/e2k046yU+S8XdvBKHN+ma5de5YmNS6dOpYYDO/\n3ihEk5oxmUEAAhCAAAQgAAEIQCCLCOREmO+9997beXGmTJnigi/89Kc/tZdfftmJIUWXO/TQ\nQx1yzReqqamxrl27Ru2CLl26OHG0bNkyJ3w052i//faz008/3QV/uPLKK+2II45wxxTQ4Y47\n7rB7773X2rSJDaMi52kYX1O2cuXKzZLo3HXrmg6UsMqLOFe2qsL69Cyx9evXb5ZP+A7Nx5Lp\nvam0hYVtbMnSNV7ea624ffZ4y1R/1V1tiIWP0mejqX9lakvQ25ELbciVvgj698L/XQr6NaV+\nCHpfuB8o708utCNX2qA+ScX/C/GR+e/uA38g0MIIxHZnn+VQ8vLynBfn6aefts8++8y++OIL\nV2N5en7zm994a/xsXPvHHxrXrVu3qC2SQJL5gRr23XdfF7VOniJFqZPQ0pA6mcJ+DxkyxI47\n7jj3WX/0T7x164adchrqN3DgwFD6eDYUSlzCrSlbsmytra2otDVrGq5HZB4Kj65XUyYu8xcs\nsa6dNw41bCp9uo/7/ZbucpNZngKAhAcBSWbe6cwrluspnfVJpKxYvxeJ5J3Oc2L53UhnfRIp\nS179XGhHLrRBD3NyoR250AZ9l1LRDl90+Q8oEvnOcg4Egk4gJwSSgjScfPLJtuOOO7r1j7bb\nbjubOXOmnXPOOTZixAi77777XOhvfw5RQ196/ym+BJdvv/rVr0yvcPvmm29cnipXgui1116z\nM844w7R/hx12sNtuu82FGQ8/R9tFRUX2s5/9LHL3Zp91Y/bUU0/V2y+R59e/3oGID63zakz1\n90VhxOF6H9VesVD6xoSdf1KbNm29tLHVwz8nHe/+j3msnrx01CneMtQXuglUG4LcDl1Pakss\n11+8jNKVXm2QpznW71G66hVvOXr6q2sqm+ZHJtIGrWen36cgt0PtVjs0/zXIpv9NCtyTC+2I\n5f9pNveVrid9x1PRDv9+oLlBnrKZH3WDQFMEckIg3XDDDU58PP/88+Z7gXbddVfT52233dY0\n9E5rIykanb7w0YawCZS/v6SkpFFul156qRNeCiGum8Gjjz7aBYhQZLzrr7/eDjnkENN8pch5\nTqrbQw891GjeOqigE5ECScEiOnfu3OS5a6vyrKCwwPFoKrF+YPUPTzcesdx8tMuv9fh28urR\nvNDhTdUr3uPyHOkfRXFxdtUrnnaoHzQEVP/sOnToEM+pWZVW7dB11dR3KKsqHVEZiQp9B3UT\nGPR2yPMcy+9GBIKs+SixqmA4EtxBb8eKFSsC3QZdFIsXL3YPDoLcF2qHrqmgt0GeI91/pKId\n/kNiXyiJGQaBlkYg9nFYWUpGPxLvvfee7bnnniFx5FdVNzcK0PDpp5+6uT96Mt+jR4+QEPLT\n+e8SSPLyRAob/7jeNXzv4YcfdkPs9Pmtt95yN7aai6S5T/fcc4/LX8P9MmHti7z5Qd7w4WSP\nHV6/foO19sRlUeHG4YqZaBtlQgACEIAABCAAAQhAINUEAi+Q9KRDTxmXLl0alZWGysj0pEUm\nj5KG3/mhwd1O74+E1qxZs2zkyJHuCZm/P/L94osvttGjR9tBBx3kDr3yyivu6Wbfvn3d5/79\n+zsvlRaezYR16JDveVLybW3lxkh8yarDmooa69TRyzvLAjQkq33kAwEIQAACEIAABCAAAREI\nvEDSsDXNOXr//fftgw8+qNerCxYssBdffNH69OnjQnbroBaP1ZwVeXzCTZ4f7T/77LPDd9fb\nVv7yDF1++eWh/fI46TwNy5H5w70a80KFTk7BRl7rVjZ0UDcv2lx1UnNftbrath7c3Ym/pGZM\nZhCAAAQgAAEIQAACEMgiAjkxB+n222+3vffe2w444AC74IILbNSoUW4OkCLNrVq1yv72t7+F\nkB955JHOizR58mTT+PyxY8fa66+/bgrhrTlFEyZMCKWN3Ljoootc2G+d49tuu+3mhrNNnz7d\nnat3mbxMmbKtB3W1jz5b6Ik2TZbfFHAi0fpUe4vE5uW1siFevhgEIAABCEAAAhCAAARymUBO\nCCTNP5LIUSS5P/7xj6H+0oKwWg/JXyhWBzTp8I033rATTzzRBW/wvUESV7feemvo3MiNGTNm\n2EsvvWTvvPNOvUPjxo2ziRMnuiAQw4cPNy00q/WTdt9993rp0vmhZ49i225Id/v8yyXWr2/9\nBXETqcdib/2jnYf3tm5dihI5nXMgAAEIQAACEIAABCAQGAI5IZBEWyJJayApUtD3339v/fr1\ns+7du0ftCK2DpKF38iDNnj3bDcFThLvGTNF7pk6dGjV896OPPmryHGkO01VXXRWan9RYfqk+\nNnpUP1u4pNyWLl9jPbolHt1tyTKd3952G7lxjlWq603+EIAABCAAAQhAAAIQyCSBnBFIPsSu\nXbuaXrGYwikrKEMsJi9RQ6bQ4Rq6p1e2mIIpHLzvEHvy7zNt2YoK6961fdxVW+yJo3Z5re0g\nLx+i18WNjxMgAAEIQAACEIAABAJIIPBBGgLIPG1V3qJ7sR310+28tXXa2twFZd6cpPUxla25\nSz/ML7OS4gIbf+h2CYmrmAoiEQQgAAEIQAACEIAABLKMQM55kLKMb8aro/lIEzyR9Nb7c23W\nV0uttecR6lJS6Imm+l3vrbPqQoOXrapyQSeGb7uF/WTXfoT1zngPUgEIQAACEIAABCAAgXQS\nqH+XnM6SKSttBDp46yIdNG6I7bhdT5s1e5l9PWeFLVtZYXXr6qy6usry82str01bK/YWmR2x\n/Ra2tRfgQcIKgwAEIAABCEAAAhCAQEsjgEBqQT3ea4sOptfY0QOsdFWlLV+xyguDXm6dOnW0\nbl07egvBFnjhvBl12YIuCZoKAQhAAAIQgAAEIBBBAIEUAaQlfNSaRgrZXZi/wZtnZFZS0tG0\n4C0GAQhAAAIQgAAEIACBlk4Ad0FLvwJoPwQgAAEIQAACEIAABCAQIoBACqFgAwIQgAAEIAAB\nCEAAAhBo6QQQSC38Cli1utpqvLDeGAQgAAEIQAACEIAABCBghkBq4VfBunXrbe78VVZdg0hq\n4ZcCzYcABCAAAQhAAAIQ8AggkLgMTCLp+7mlXsjvddDIEIFV5dW2aMkaW1Fa6a1DlaFKUCwE\nIAABCEAAAhCAgBHFjovAEair80TSvDLr37fTZovIgih1BKqq1tkb7/xgn81aZGvXrrW2bdva\nkIHLbZ89B1hnb0FfDAIQgAAEIAABCEAgvQTwIKWXd1aXtlEklVplVW1W1zNXKidP0StvfGuf\nzVxsPbq1t95bFHuvDjZ/4Sp7/uWv8OjlSkfTDghAAAIQgAAEAkUAgRSo7kp9Zdev32A/zC2z\nirU1qS+shZewaEm5zf5uuW3Zp5O18damkrVu3cr69OpoS5ZV2Lffr2zhhGg+BCAAAQhAAAIQ\nSD8BBFL6mWd9ies918a8Bas8kYQnKZWdVbqq0szzIrWO8i1s1y7PiaRUlk/eEIAABCAAAQhA\nAAKbE4hya7Z5Iva0PALyJM1bUGZrKvAkpar327Zpba1abfQcRZZRV7eBuWCRUPgMAQhAAAIQ\ngAAE0kAAgZQGyEEtQiJJ82EQSanpwd49O1p+fhsrr6iuV4DWpdrgsVfADAwCEIAABCAAAQhA\nIL0EEEjp5R240nyRVIEnKel9V9y+nY3bY6Ct9hbrXbR0ja1eU2PLVqz1wn2X26id+1rvnh2S\nXiYZQgACEIAABCAAAQg0ToAw343z4ahHwA238zxJW/YusfbeTT2WPALbDulmnTrm24efzveG\nNK6wrl2Kbefh/Wxg/87JK4ScIAABCEAAAhCAAARiJoBAihlVy04okTTXm5MkkVRcnN+yYSS5\n9b280N77euselZZ28tgWW4cOeI6SjJjsIAABCEAAAhCAQMwEGGIXMyoSat2eeZqTtKb+nBnI\nQAACEIAABCAAAQhAIFcIIJBypSfT1I6QSGJOUpqIUwwEIAABCEAAAhCAQDoJIJDSSTtHypJI\nUnQ71knKkQ6lGRCAAAQgAAEIQAACIQIIpBAKNuIh4AI3eHOSKtayTlI83EgLAQhAAAIQgAAE\nIJDdBBBI2d0/WV07J5Lmr7K1lbVZXU8qBwEIQAACEIAABCAAgVgJEMUuVlIZTrdu3TqrrU2u\nEKmrq3OtWr9+vSn/RG3O9ytsy74drbCgbaJZNOs8tWODN+4v2XyaVak4Tw7vi6C3Q9dTkNvg\nfxdyoR1Bb4PqL8uFdgT9N8r/ScuVdgT5N0p9oX6QpaIdft7+uyuIPxBoYQQQSAHp8MrKSm9B\n0dVJra1/U162ao21L2pe6O4vv1pjfXp3sIL89F9Sfjv8G9ukQkpTZv6NYHV1dbPEapqq22Ax\naodeyb5WGywwBQf8vqipqQl8O/TdCHJf+Ddo+m4HvR1B/17oq6b+yIV25Eob1B+p+F74/1P9\n38IU/MySJQSynkD672azHkl2VlBr43Tt2jWplauoqLAVXy2zK256zw7ce7AdduA2zcq/vKKV\ndetaYvlpFklqh/5RaA2hoFpVVZW3DlKpFRYWBnodJLVDIq+kpCSoXeGeyC5fvtwKCgoC347y\n8nLr0qVLYPtCN2hLliyxdu3aBb4dK1Z4C0En+Tc83R27ePFiy8vLC3w7dE0FvS+WLVtmEjKp\naEebNhtvDdXXGARaKgHmILXUnvfavXR5hf3pxndt2Yq19uCTn9ozL85qFg3NSfp+XplV12wc\nuteszDgZAhCAAAQgAAEIQAACGSCAQMoA9Gwp8vlXvvFE0tpQdR5++jN78vmZoc+JbNTVrbcf\n5pVaTS0iKRF+nAMBCEAAAhCAAAQgkFkCCKTM8s9o6acct6MdNG6renV4bPrn9vizn9fbF++H\ndeskksq8oUqIpHjZkR4CEIAABCAAAQhAILMEEEiZ5Z/x0n8xcTs7cNzAevV44rmZ9sgzn9Xb\nF+8HiSOJJIklDAIQgAAEIAABCEAAAkEhgEAKSk+lsJ4/Gz/MDj9w63olPP3CLPvbU5/W2xfv\nBw2z03A7DbvDIAABCEAAAhCAAAQgEAQCCKQg9FIa6vjzo3e0Iw/etl5J0//xpT3kBW9ojilg\nww/zy7zQsBvXbGhOXpwLAQhAAAIQgAAEIACBVBNAIKWacIDyP378Dnb0T7erV+NnX/qy2Z6k\nqqp1NheRVI8rHyAAAQhAAAIQgAAEspMAAik7+yVjtTrm8GE28bDt65UvT5Ii3DXH1lbW2ryF\nq7z1ipqTC+dCAAIQgAAEIAABCEAgtQQQSKnlG8jcJ3gCSa9w0xpJjzYzcENFRY0tWCSRhEoK\nZ8s2BCAAAQhAAAIQgED2ENi4XHIz6zNnzhz7/vvvTSs7l5WVuZWde/XqZb1797atttqqmblz\neiYIyIskIfOkF9HOt6e8wA2tWrcyeZkStdXl1da6Vbn17tUx0Sw4DwIQgAAEIAABCEAAAikj\nkLBAevnll+3hhx+2V1991ebOndtgBfv162eHHXaYHX744bbffvtZ69Y4rRqElWUHJIQ2eMEV\nJIx8k2Bq1arVZsPw/OOxvJetrrLWea2sZ48OsSQnDQQgAAEIQAACEIAABNJGIC61Ultba/ff\nf78NHz7cDjzwQJs2bVo9cdS+fXsbNGiQ9ejRw/Ly8lwjJJ5uueUWl37XXXe1GTNmpK1xFNR8\nAsceuYONP6R+dLsn/v6FPfn8Js9SIqWsLK20ZSsqEjmVcyAAAQhAAAIQgAAEIJAyAjF7kN5/\n/32bNGmSffbZxsn6Q4cOtYkTJ9puu+1m8hJtueWW1qVLl1BFNTxLQ+7eeecde+utt+xf//qX\n/fe//7W99trLnXfNNdcw/C5EK7s3jvNEkvrzmRe/DFX0semfW9s2rb31k7YJ7Yt3Y9nyCsvz\nhux16VwU76mkhwAEIAABCEAAAhCAQEoINCmQqqur7aKLLrIbbrjBiouLbfLkyXb88cfbDjvs\n0GiFNAxLniQNrdNLJnF1zz33OC/Utttua+eee65deOGFVlTEDXKjMLPg4PHjh3trGZkp7Ldv\nWiNJIungfYf6u+J+X7x0jedtbG0lHQviPpcTIAABCEAAAhCAAAQgkGwCTQ6x+/zzz+0vf/mL\nnXfeefbDDz/YFVdc0aQ4aqiSElU33nijKajDOeec40SXPExYMAj8/Ojhdsh+9cXQtEc/tn/+\n+5tmNWDh4tWmCHcYBCAAAQhAAAIQgAAEMk2gSQ+Shs59+eWX1r9//6TVtaSkxAmtM888M2l5\nklF6CPzimBG2bt16e/n1TaLo7oc+tDZt8mzcmAEJVUJRv+ctWGX9+3WywoK2CeXBSRCAAAQg\nAAEIQAACEEgGgSYFkobJpcr69OmTqqzJN4UEfnn8Tp5IqrNX35wTKuWO+9/3RFJr23O3xIT0\nek8lzZ2/yrbq19ny220M8BHKnA0IQAACEIAABCAAAQikiUCTQ+zSVA+KCRABzS879YRdbK/d\nN4kheYFuufc9+88H8xJuSV3dek8klVltbV3CeXAiBCAAAQhAAAIQgAAEmkOgSQ9SvJkrUt1z\nzz1n3333nbVt29aF/VZQh61YMDZelFmdvrUXfe70k3e1Wm+4nS+KFOnu5nvesXaeB2jk8N4J\n1V/iaKMnqZML3pBQJpwEAQhAAAIQgAAEIACBBAkkVSCdddZZbs0j3SiH2//7f//P/vznP9tv\nf/vb8N1sB5yAFv09a9JuJs/Pex8tcK2pq9tgN9z+tv3x7D1t2DZbJNTC6pp1TiRpTlJrz1uF\nQQACEIAABCAAAQhAIF0EkjbE7m9/+5uLdjdq1Ci3gKzWPfrHP/7hBJO8R7///e9NaylhuUVA\nIbp/d+pPbKdhPUMNk1fpmr+8abO/XR7aF+9GZVWtzV+42q2/FO+5pIcABCAAAQhAAAIQgECi\nBJLmQZo+fbq1b9/enn32Wbf+UXiFfvKTn9jIkSNNaXbdddfwQ2xnmIDmEzXXFJzh3NPH2FU3\nvWFffLXMZVddU2dX3DTD/u9/9rYBXuCFRGzNmmpbtKTcevfsmMjpnAMBCEAAAhCAAAQgAIG4\nCTTpQZo1a5b96U9/svLy8kYzX7lypXXp0sU6deq0Wbq+fftaQUGBKQ2WXQQ6dcq3osLmh9Zu\n1zbPzj9zDxsyoEuogZWVtTblxn97nqBVoX3xbpStqrKly9bEexrpIQABCEAAAhAIEIH777/f\nFN043teRRx6ZlFYuXLjQFi1alJS8HnroIdeOQw45pFn56b5Z99Bi8ve//73BvD799NMQt512\n2qnBdDrw61//2qX95S9/2Wi6ln6wSYFUVVVl//d//2cDBgywa665xtauXRuVmTxD8+bNs/PP\nP99dYJqHpNf3339vZ5xxhlVWVpo8SVh2EdAcn759Olr7onbNrliBt4bR5N/tZf37bhLJ5Wtq\n7LIb/m2LlyYucpavXGsrS6Nfd82uNBlAAAIQgAAEIJBxAhUVFSaREu9r2bKNI1ea04CpU6fa\nNttsY99++21zsgmd67eluXWT40EvMXn11VdD+UduvPDCCyFuH3/8sX322WeRSUKfJbSU34gR\nI0L72NicQJMCSUpU4LVQ7AUXXOCi0t18881WXV1dLzcd23bbbU0XWe/evb1IZu3cS8LqiSee\nsAMOOMB+/vOf1zuHD9lBQCJpyz4lnkhqvidJQuuic/ayPj07hBonL9DlN7xuK5ohciSwVpfX\nv+ZCBbABAQhAAAIQgECgCRx99NH2zjvvbPY6+eSTXbv69eu32TGlv+uuu5rd7osvvrjJkVLN\nLiTBDPbbbz935ltvvdVgDprzLxs4cKB79z+7D2F/Zs+ebYsXL3Z7dF+ONUygSYGkUw8++GD7\n4IMPnNCRkj377LNt6NChdvfdd3sLhq5zuZeUlLgLd8qUKW6+UceOHa1Xr16255572h133GHP\nP/+8KepZsk1eqjlz5jT5ihR0dXV19vbbb9uTTz5pX3/9dYPVWrp0qQs0cdlll9m7774bNZ2G\nH5577rkm1R5UU9juLft0suL2zfckdexQYBedu7f16NY+hGPZirU2xfMkNUfkLFi0yirW1oTy\nZAMCEIAABCAAgdwg0KNHD9ttt902e2l4mUxTNaId32677XIDQAOt8AXSRx99FHUUl+5BdT9b\nVFRk5513nsvlxRdfjJrbG2+84fZvueWWzmMWNRE7HYGYFYsm80vdy22ncaJt2rSxU0891XmN\nNNZy/fr1JlH0v//7v05MrVixwubOnWvqDI13VPpU2Jo1a5xilmpu7PXJJ5+EipcgGjZsmI0Z\nM8YmTJjgxN7222/vhgiGEnkbpaWlpqh8kydPduJw9OjRUZ9U3HjjjfbII4/Y1ltvHX564LYl\nkvr2LkmKSOrSqdAu9kSS3n1bsLjcrpj6hq315iYlYooeP2/BKs97uVGUJ5IH50AAAhCAAAQg\n0DIILFiwwN577z0rKytLSoNra2vtyy+/NK35uWpV4vOr46nMXnvt5dYVlUMi2oN6RY1WvXRP\n+9Of/tRlLW+T7o8j7d///rfb1Zj3SFNi9MBf3ibd28dqNTU1TiM0dY60wTfffBM1W52r+3Wt\npdpUPuKvflB/+M6aqJkmuDNmgeTnLy/QiSee6Cp0++23m+YonXDCCTZ8+HB76qmn0h6WWUP5\nzjnnnKgvf0ifPFm+21Eep0mTJpm+NA888IDzHt15553OA7XHHnuYxo36pqGFy5cvdxeJOkyC\nUHOswudhSURdd911duGFF1ph4SYx4OcRtHdfJLVPgidJHqSLzhlrHYo3eaXmzC21a25502q8\nBWETsfXrN9hcTySt80KJYxCAAAQgAAEIQCCcgG7wtf5m586dXYADeZ20rSkfesAfbrqnk+fF\nD0Qmb40+aypJuD322GMmT5WOaTrJLrvs4oKS6f7ypptuavJmPjyveLeLi4ud50znRRtm5w+n\nO/DAA117VU+JlWhzlnwPktJGmoSk7oNVnqbX6KF/hw4d7KijjnJzliLTP/jgg46H1jjVVJpu\n3bo5LaBpNvfdd59LLm0gZrrnFifdi2vKzpAhQ0xerGuvvdal0ygv3ZtrlJrmRg0aNMi28pYI\n8tsWXvZ//vMfk2hUUDj1g/pDZaifJZiSZXELJL/gtm3b2mmnneYExg033GCaiCYPkyorYZEu\ny8/Pt+uvvz7qS18SCSgNo1PHySTqZsyY4TpFwm7w4MFO+GjulFStOty35557zl0kPXtuXONH\nQw31FCJ8SJ4CV6iTJJ5yxSSS+nnD7ZIhkvr08ryKXuCGwoJNHsRZs5e5xWS1wGwiVuuJqx/m\nl1mdJ5YwCEAAAhCAAAQgIAK671PQsEsvvdQ9zN57771N0dq0T0HDfvGLX9jEiRNDD/N1E777\n7rtbXl6eAyhxoc8SPr7pxv3YY491D8vHjRvn7n2PP/54J7g0n+d3v/udaQ5TKs0fZteUQFId\nfPETOcxO7dd9rhwd++67b73q/vWvf3XtVv6a6/Wzn/3MFB1QwuPpp592o658ceWfKK+NeOue\nWPPEfJG5ZMkSF4tA6eREURoFexMn3UOrLRouOX/+fBfb4OGHH7YjjjjCiVeJHR2Xw0GB36Qr\nlM43OSvUPt3H77zzzu7eW2lUTwk8BYOLbLd/brzvcQskeWAUdlDvMjVSi8DKHab5R3o/9NBD\nnavvtddei7c+SUsv4PJoaXhcePS8adOmmUSVLvZw02e1RfOqfFNbtLaTbzouW716tXvXRaCn\nDJdccokTYm5njvzxRlTalkkabjewfxcXArytt16Sbx9+tshuue+90HXk74/1XcPNDiN3AABA\nAElEQVTsFnjhw3+8DGM9jXQQgAAEIAABCOQogT/+8Y/2xRdfuJt8zcvRfeg999zjbp4ff/xx\ndyMtb4f2yRRlWZ4W3WDL5OXQZ02/kOmG/N5773X3jRIIL7/8snvQ/re//c0JJnlXZLfeeqsb\n5uY+pOCPL5DkPQkfeqbhZT/88IML262pIzJfIEV6X3yBI0eGPDW+6XzFFtB9vUSMhtZp6oyE\n0VdffWUHHXSQm3IioSnBE2lioik2EiaKjidHw/77718vmXhLK8iZ8s9//tOJHok0lSkxJs+P\n2qaXjs+cOdM5NjRiS/x905QWCTHds+scjQBTf2q01z777OP6QH2YDNt0x9pEbi+99JJTlxIM\nXbt2dReT5uf43iLt1/wjBUzQcDPFZFdl1amKMpJOk6KXy0+BJCSQfNMYTY2r1P7I9ZrUuQrx\nqC+D0snkjpVI8s0P/yjXn+yKK65wKvmkk07yk+TUuz/cLhmBG7bbuoed85vR3pMLT3n9aG+9\nN9fuffhD/2Pc72sqaryFZDeK1bhP5gQIQAACEIAABHKGgG7m/aFxf/nLX1zAsPDGSfT4QQwk\npOTZaMo0v0feJN2Qax56uGluvb+WkDwjfnS48DTJ2tbwMQ1307ybzz//PJStL4J8UaQDGn6m\nB/ryGElA+dbQ/CPdJ+vB/8iRI00jwjRCzDcJKYlB3TPrHrgh8SHeElJipektkUHZ5MH785//\nHPLUSUfI8+ObPEwSbr7Js+fPpwqfr+SHL1dZ4aa+0HSX3/zmNy5qdvixRLc3jXtqJAepQc07\nUqAGDTeTcNDcG0W2k7dIIRZ/9atfuRwE8fLLL3cq9Morr7TbbrvNeXCUToJC4xFTbQo5Li+X\nypa3yDfVWeMy1THRTBeCxJEUrsZQaticBN7pp5/uxKHaIzegjsn1p+h8UraxBqCQ6o9lsVwF\nuIg0nRv+1CDyeCKffS+g3hvLu7cXsnvegjIvglxiwRX8uu00rKedcfKuP3qONu59+fVvrb23\nUO0xR2x88uGnjfVd6yNVV7Wyrl0KG21DrPllKl2sfZGp+sVarq6jpq6nWPPKVDr/u5AL7ciF\nNug6yIV2BL0N/vcxF9qRK21Qn/i/V37/JONdfGT+ezLyTEceH374oauzHmIfdthhUYvUnHXN\nT9J9lsRDU4uqKkKxXg2ZhqP5Fhkt2d+fjHfdZ44dO9Y09ePNN98M3Uv7w8nCBZKGp0kkybMj\ngaeH/zLfgxQZoMGftyPvke7zI03zt0455RQnnqIN8VN6OUQaM/WHP4zRTxc+uktDISNNc5Rk\n8g75puGPqu///M//OG/W+PHjbYsttnCHNXdJ9/3JsiYFkr4ggiZh9Prrr9eL1CY1KdA6Li+K\n5vv41r17dzcvSI1QiGwJCU38UrS3VJpEkCbTScUKXLj5Q+P8+Ujhx7Ttuxz9QA1y/0n8Sdip\n3hJ5/tMJtUmTzI477rhQNvqhilTNoYPehlyPfoeH749lW3XXkL5UmPL22TSUf7s2G2xF5Rov\nAl3zIshtO7jYjjlsqD367OxQUU+/+KW1yauzvUdv/DKEDsS4sdJLV1NTZB07bAqwEeOpWZdM\n155//WVd5eKoUCxP5uLILiNJ1YZcaEeqfjfS2Sl6sJUL7ciFNmiJjFxoRy60Qd/BVLTDjwiW\nCvGVyt8N31uie7OGTEvS6H5W3h55nJoSSH4+uu7lFNDwvVmzZrlz5cnRqCnfUi0o9cBeAkki\nRUMD9f9JokfCwx+C59dF9+YSSBrBdeaZZ7r7T3li5IUKFyb6bfVHSml0VUPmR2kWs0iT0yFy\nVFZkGjkWIs0f1qj90e6Nw4/755511ln27LPPOieFnBfiIGGkGAGHH354KJiFn745700KJHW+\nvB5XXXVVPXGkQqXS5a5UJXXRRLvQFL9egREUKURjC1NtikynMZIKLR7uJlS5/hyihr70+gLI\nwlWuPGO+d8wd9P7oIlOEDgkxCSKNcVUnaf8OO+zgFKzcoZEmVd/QU43wtHoKoQs73PT0INwb\nFn4s0W21Vz+Eyju8zQ3lt1W/fFu4WCKpeZ6k/fYaaNW1G+yZF78OFfX4c19bScdC223nzb9E\noUQNbKgdy1dWewvdFnpDPze5hhtInpW7/b5QP8TqkczGhui7pVfQ2yBPsr7bkb8h2ci8oTrp\nn7W+30Fvg/6B66lm+AO4htqcrfvVF7qmgtwGsdX/pqD3hd+OZP8/Tfe1p++FrqtUtCOaFyHd\n7UukPA0pk4UHWHA7Iv7I4yCBpIfWsZjuKzXX3M/fP0frNh1zzDHuXtDfl8p3XwT5Xhw5LXS/\nK6+K/4DfL18epT/84Q+hKS6+90ienvD/z4ou5wvixrj5XppozKKJH78e/nv4fH5/X/h7LPeg\nSi+hJtGnqTyae6RQ5lofSi9/lJruzX1BF15GvNtNCiQpQ31Z1BEauhZp/phGeYwaM3+NosbS\nJOOYPD7qfAmkSNNTA7WloWFu/n49YWjMLr30UqdY5aHSja0fvU/hChVR75BDDnFjNSMVtVhK\n+TZlcidG8pT3LfIL0FQ+TR2Xp0KeI1240ZR6tPNVh7leBLnmiqTjx+/keX3MXvjXJpF036Of\nWfduJTZi2KboMdHqELlPT1H0j6KiMs/j1tH7h9HkZR2ZRcY/60dO3k+JaD3hCaqpHbqJauo7\nlM3t042svoN6oBL0dmgya7J/N9LZdxLbekIuYRH0dmhIT5DboH7XTaVuZILeDl1TQW+DpgLo\n/iMV7fBvoGO9aU3nb0JjZfk36k151RYtWuSyiYWd5t8o8p3uMTSPRsJDgkTTReT10HQL3ZCn\nw7Rep+5jFVRB30UFM5CFD6/z66GADXJQ6MG9/p/5oipyeJ1Eke6L1T5xCx8y6Oel93iYhZ+X\nim31s5wUmuai4Yaah6WX5icp/oHiI8i5E0v/Nla/JoM06AZBqlWFy4WlsNaK9KbJUBIIjz76\nqBvr2Ldv38bKScsxqUq5PFUv/4sSXrC+9FL8vhAKP6Zt7ZdQiBQ24enkKVOEPA2xk+mi042t\nhhBqQpkidSgfRf/IRXMhwLfs5IXtbr6n5qRjRtgeu/UPYaqr22DX3/62zf5u8zlYoUSNbNR5\nN1OskdQIIA5BAAIQgAAEcpSAP7QufCmWyKbqofDSpUvdbgmIpkxzzyUeFHhAi7Tq3k/TLfwh\nYeFDziRYU21+eG4N95PjQhZNIGm/L4Z0b9yQQNKDQP/+vTFuElqyWJi5hCn6I8Z+wDQ9OJNH\nTLpEwuj55593paqPffHYnGo0KZCUuebfaHKYRJK8SApeINfdM8884xaVksLOBtNkNJkCKTRk\nirGu8IHhk76UVk9jNK5UUTwae2qiWPeKZOJH0HjllVfcEBb/AtMCWFLj4eNSG6pLUPe39trX\nTyLJC67QHBMnBW0Y4QVv8K26ps6uummGzfdCeCdiWiNJImm994OGQQACEIAABCDQMghoaoPu\nK3Sjr/vVaOZHYdNIjT333DOUxL/v0wgC3xRiWg/FZZrforwjzb/v1H5/qFpkmmR+9ofZ6d5T\nUZcVQEEek2jmCyellYBQgDWt/Rlp/pwkf4595HEJDi2RI9MIqUyZ7tM1mkpt+Pvf/75ZNVQ3\nv32+CN4sURw7YhJIclNJqWoOkQBedNFFbp6NFmrSuMZMK0q/vRI4Mj8WvL8//F0TvHQRh8dV\n13F5frRfseAbMil2eYYUpc83eZx0nv+l0rA1PW1ozAvlnxvk9zwvXHf/vp28YUjNG86Wl9fa\nzj1ttA0ZuCmyYMXaGpty4xu2fEViQReqqmo9gbXa9UOQGVN3CEAAAhCAAARiI6AhaH7YbS31\n4osb/2yJJnkbZArz7c9L12d/joyEhG+6v/OjHmtdoEjTaKqrr746tFuCKtXme5A0xExDkCWY\nfHEXWbaOaS6t0srz4nuUItNp7o7msvlze5Svb5rjc7K3CKxGRskB4PP1j6fzXVNPtDisTHPC\nFFo93ORB8j1dfojw8OPxbsckkPxMNe5SF51cjIo1vscee/iHsuJdniFdKH5Iw2iV0srA8iIp\n7ru8QVLWEnya8KWhef7iYNHOVTpdcPKm+aYnFhJE06dPd7v898h4+X76XHrXcDuJpObO+dH5\nfzxrT+vbq2MIz8qySpsy9Q0rX1Md2hfPxhrvvMVL18RzCmkhAAEIQAACEAgwAQ2J0wR9DcOS\nZ0WBsRRpWUOx5GHQvEyt2alXuG233XbuoxYz1VQMhQKX+Q/NNX9caRRwTFHh9CBec93lffFH\nEGluUKpNQ/vUPnl1ZL6XKFq5EncaFdVUWgVcUyA2iSmJJbXttNNOc9GpdT8tx4DaqAV0Gwvk\nEK0Oyd4nJ42Eq9Y0lWDae++9nR7Rfb0vitRn8pY11+ISSM0tLJXnS/EqxKPGoDYW1UUXgLxe\nUtJTpkxxq/3qXcJHKyE3ZPKWabHccO+R0o4bN84mTpzoIpko1KDWi9IQRInJlmDyAG21ZWfL\nb5fXrOZqMdoLf7+XdetSFMpn4eJyu/ovb3qT/hMLLV7qiawV3jpJGAQgAAEIQAACuU9AN826\nedbaRbrfU1hsDavTHJwxY8a4bd3zRZom/CvwgobRaSiXhq/J9PBci5jqplyjlBSMS/eKmnuu\nNXcUJMC/MVdUtXSY7ld9a0wgKY1/XM6DxtYqkjDUfe6OO+7o7qXvvPNOU/Q+8dB9raI1K9ha\npk0eJM0vkjDS6C0FilPf6f5fokiB2qZOnZqUarbyvB+NTtaQW02uucioaskoXXlraJofPjAZ\necaTh54kzJ492w0RVGSQxuzxxx93UTz8pwnhaX0Pkr48CnXuz08KTxPPdrQodvfff7+7SOPJ\np6m0fhQ7BeLQl785tm7devt+rrcQrzcHqDm2cEm5XXL1vzzPkRfi7kfbeYdedt6ZY9yPnb8v\n/N2PYtdQG7bsU2IdijctGBx+brZs+1HsNL6WKHaZ7RU/ip2uJ6LYZbYv/Ch2eujV3IhEmWyJ\n2qEodqn4P5rOdvlR7ILeDkXrytR9R7L6y49i19S9SyLlyYOg4Wn+nO1E8siGc3RvptDcCk2t\ne7OG7hHC6ypvi8SPpo740fx0XMPn5JXSMXlV5GXKVdOwOvW/PFD+nJ5sbKt+U+W1072slthJ\n9tSWJieQKNiAVKdUtMRB+JjNRIHpZlCKXq7QJ598MmM/VLoRlfsxFpOXqCGTwtbQPb1aqrVp\n09r6e4Ebvp9X6oneTeNX4+XRe4sObrjdn6573RSwQfbhZ4vsjgf+a6f/Ytd4s3PpFyxa7bxc\nzZ0vlVDhnAQBCEAAAhCAQNoJ6N5MXoV4hlt17NjR9Io0iSvdhLcE04PaaGt5ZlvbJeD8OWKp\nqFuTQ+yklLUQlqLXyb0m96LividiUnpaQ0iKVOM/jz/++JgFSiLlcU56CbRtm+eJpM7eU5cm\nL6tGKzZ4QFc7xwvcoDlOvr3+1hx75JnP/I9xva9fv8GLbFfmCbfmebfiKpTEEIAABCAAAQhA\nAAKBJNCkB0mRPTSm77jjjnMT0jRBTWJJc2zkVdEkOE0a07pD4e5I0ZCn6P3333djNBUKUWMY\nNdRA4ycVTaSxaHOBpEmlrd2PIknD7erqEvck7eQNq/vNSbvYrdPeD1F9+oVZ1rmk0A4cNzi0\nL9YNDQFU+O8B/TubwpRjEIAABCAAAQhAIB0EzjvvPDfMNt6yNOdGwdGw9BNoUiD5VVJoQa1S\nK7F04403upDfCvvtmyaAKbqFxsNqbo/m0WispgSRb/IcaYFZxZPHcpeAAjb071viDbcr8/q/\n0SlujUIYO3qAla6qsoef3uQ5uu+RD62kY4HtPjL+hYkV7GG+J5I0J0mudwwCEIAABCAAAQik\nmoCi4M2dOzfuYjS/BoEUN7aknBCzQFJpGoOpcInqLEXrePjhh10ECcUiVyCH+fPnu1d4zbSI\n1cEHH+xCLR511FGmlW+x3CdQUNDWzUmaO2+V1YWJ5HhbfuTB2zqR9I9Xv3anKqTIX+55xzp1\nHGvbDOkeb3a2pqLGlixbYz17dIj7XE6AAAQgAAEIQAAC8RL46quv4j2F9BkmEJdA8usqb9Gx\nxx7rXvIQKaSi5hcpqorEkqINyZukKCAaRhc59M7Ph/fcJlDoiaQtPU/S3PnN8yT94pgRtsrz\nJP3nvxvnvtV6w+WuueVN+9MF+9ZbOylWmitLK72w5G2sc6fCWE8hHQQgAAEIQAACEIBACyGQ\nkEAKZ6M48xoj6a9uG36MbQgUFXoiqbcnkrwgCY0HlG+YlYI1/HbSKFtVXmUzZy9zCSvW1tqV\n3kKyl/9xXytIIIK3FpHVfKn23vpLGAQgAAEIQAACEIAABHwCzQs35ufCOwQaISAR0qdXx2bN\n+2nTJs/OO2OMJ7Y2hd9cvnKtXXnTDKusin8hWa2PMG/hqlAo8UaqzyEIQAACEIAABCAAgRZE\nAIHUgjo7k03t2KHAevVs3ryfoqJ2Nvl3e9UbGveDN3zvL/d+YOsSiJinABLzvPObE20vk0wp\nGwIQgAAEIAABCEAg+QQQSMlnSo4NEOjkRZ9rbnCErp2L7H/P3tMKvaF7vn3x1TKb9sin/se4\n3mu8tZHmeZHtEh3+F1dhJIYABCAAAQhAAAIQyHoCCKSs76LcqmCXzoXWvVv7ZjWqX99O9ofT\nR1te3qbL963359ujCS4ku7ay1hYvKW9WnTgZAhCAAAQgAAEIQCA3CGy6w8yN9tCKABDo3rW9\nde1S1KyaDttmCzvj5F3r5fGUt5Dsv2Z8V29frB9KV1XaCm9OEwYBCEAAAhCAAAQg0LIJIJBa\naP8rSEHZ6ipbtqLSVq+pSTuFLboXW6eS5oXZ3mO3/vazo4bXq/vdD/3XPv5icb19sX7Q+kha\nJwmDAAQgAAEIQAACEGi5BJod5rvlogtuy+d6c27efn+eF6BgpVVVVVlBYYFttWVnGzNqK+vd\nzEAK8VBRWVpHa3V5dTyn1Ut7xEHb2OKlq+3VN793+xV44Ybb37b/d/4+Xps61Usby4cFC1fb\nVv06WX4+X41YeJEGAhCAAAQgAAEI5BqBlHiQVq5caY8++qjdfPPNNmfOnFxjFuj2zP52uT31\n3EwrLVvrBUxo7wmiYuvVo9h5kh5/9nP77ofStLavT68SK27mWkQnHD3MRmzfI1Tvqup1dtXN\nM2xFafxD5uo8waaFbYlsF8LJBgQgAAEIQAACEGhRBJolkF588UU7+OCD7YYbbghB++qrr2zA\ngAF23HHH2dlnn20DBw603/3ud6HjbGSOQPmaajdHp8SLJqd5QFqAVab3Hl7gBAmVV17/xhS0\nIF3WyqtC3z4lVliwKSpdvGWr/r85aWcb2L9z6NTSskq7ylsjKZG21K5bT2S7EEk2IAABCEAA\nAhCAQMsikLBA+u9//2tHHHGE/eMf/7DZs2eHqE2cONFWr17tPg8ePNi933TTTXb33XeH0rCR\nGQJz5pZaZWWNdShuF7UCEk7la2vsh3llUY+namdrTyX194bDNWdYm8694Ld7WLew4A8aSni9\nN9wuEW+QhNUiItulqsvJFwIQgAAEIAABCGQtgYQF0hlnnGG1tbW2zz772GmnneYa+O6779pn\nn33mtp9//nn7+uuv7bnnnnOfr7jiiqyF0FIqtmRZhbVr17inpm3bPFuWgWhu8gL198J3t/PK\nT9QU9EELyRaFrZH02awldueD/00oyzIvst3KBIbpJVQYJ0EAAhCAAAQgAAEIZAWBhATSunXr\n7KOPPrKSkhJ76aWXbMSIEa4xzz77rHvfYYcd7JBDDnHbhx56qG2zzTZuLlJZWXo9E1lBOIsq\nkZenIXUbGq3RBi/IwY8j7xpNl4qDbdq0tn6eJ0nviVrfXh3tD2eMqbdG0utvzbGnnp+ZUJYS\nlUS2SwgdJ0EAAhCAAARSSqCiosKWLVvmRi4pOm867ZlnnrEvvviiwSLr6urs7bfftieffNI5\nDBpM6B2IJ21j+XAseQQSCtX1zTffOO/Rfvvt593MbspCc5JkBx10UL0ajh071r788kvnXdpz\nzz3rHeND+gj07NHBPvpsUaMFrqtb781HKm40TSoPyoMkT5KGAyoiXSK2/dY97PRf7GJ/ufe9\n0OmPTv/cFFp8zKh+oX2xbOgHd/7CVTZwqy7N8m7FUhZpIAABCEAAAhBonID+L2u++4wZM+z7\n779396OtW7e2Hj162OjRo23nnXf2RstEn0rQeM6xH73rrrvs17/+tf35z3+27bfffrMTNYLq\n8MMPd/e+/sHtttvOTUvZcsst/V3uPZ609U7kQ0oJJPSofu3ajdHBunTpEqrckiVL7OOPP3af\nIwWSxJGsffv27p0/mSEwwAtfXdKhwBs2Vhm1AstWVFjXzkVuPlDUBGnaqflE/TyR5AeRSKTY\nPXffyo45Yli9U2+d9p599c3yevti+SChNs+LbJeoYIulDNJAAAIQgAAEINA4AXlaNHXjnnvu\nsQULFlivXr1M89379+9v1dXV9vjjj9v9998fmgvfeG6JHZ0+fbqdeeaZDZ4sATdp0iRXvwce\neMB5j+688043kmqPPfYweb18iyetfw7v6SGQkEAaNGiQq50CNfj29NNPmzq6uLjYdAH4pmF1\nb731lvvYr198T+/9PHhPDgFFijtwn8EuaMHCxautuqbO5KSp9sJiL1hY7g2ta2UHjBts+e0S\nnweUnJqam0fUxxsu10ph7hK0ow/dzvb6yVahs9d50emuvfVNb92kNaF9sW6I1fxFG4OPxHoO\n6SAAAQhAAAIQSB6Bf//73/baa685QdS7d++QpygvL8+6du1qQ4cOdd4lCSVNB0mmrVixwk44\n4QQ78sgjvQe4Dd8+33777c67de2117r0EnCnnnqqTZ061ebOnWsPPvhgqFrxpA2dxEZaCDTc\nw40Ur7lHGir34YcfunDe06ZNswsvvNCdMWHChNAF+/e//93GjRvnLtK9997bunXr1kiuHEoH\ngS17l9hEz7MydGA3W7W62jTHZvWaGtt2m27O49J7iw7pqEZMZXQozreeWzRvuN9pJ+5i2w3t\nHiqv3Gur1khKZF7RGi9M+lKPFwYBCEAAAhCAQHoJaK7Rv/71L9PD9oaG0OmhqgTJrFmz7PPP\nP09qBTW3/qGHHjJFa5ZHqCHTPXF+fr4de+yx9ZLoc0FBQb2ozvGkrZcZH1JOICGBpFpdffXV\n1qFDB7cg7CmnnGJaHFbjKqdMmeIq/e2337rxlxp2V1RUFNqf8hZRQJMEFAr7oH2H2MnHDbfj\njtjaTj52uB0wdrB17lTY5LnpTtDZi0zXw5s7lKgp4MP/nD7GeoUJP4Xvvu62tzzhXhd3tstX\nVnjCsiru8zgBAhCAAAQgAIHECWjekaIn656yMZNI6tixo73//vuNJYv72MiRI+2f//ynPfbY\nY9apU6eo56t+uu+VJysyjeqkoGWffPKJa0c8aaMWxs6UEkhYIP3kJz9xLsSTTz7ZdNFoPKYu\nHLk8ZVtttZVTypowp4l0eseyi0A7LyBC+6K2ptDe2WwSdF3D1jeKt65aAHfy2XvWW/9p5uxl\ndscDm4aIxpOnBFZVVXJd9/GUT1oIQAACEIBASyOg4WlNiSOfiUY6zZ8/P6nD7G699VZTcLLG\nrLS01Gpqatxwv2jpNHdfwkjesHjSRsuLfaklsCkEXZzl3HfffU4MaQFYjf2MNO3Txdy9+6bh\nTZFp+Bw7gfXr17swkLGf0XRK5SlLRd5Nlx5fim5dCr25UrW2urx6sxM1900vvz2bJfB2dO9a\nZH84fbRdfsMbVuvNRZK98Z/vvch27e2oQ7Z1n2P9I2w/zC+1rZoZkjy8PL/uaocmoQbV1I4g\nXE+N8fX7IhfakQvXk/oqF9oR9Db435lcaUeQf2f974TeU9EO9XF4Ge5DFvxREIZo95vRqqZ0\nYqN5SOHRlqOlTea+1as3zlVuaEqJH9xMgRr8OdaxpE1mHckrNgIJCSTdOEyePNkUuU6TzX7+\n859HLQ1xFBVLQjv1ZdLThmSa/8OqqIRVVdk/bKww36y0rMqLAFNTD4N/Q6unMo1Zz+7t7BfH\nbG93/23jYsZK+/izX1inDnm2y449Gzs16rG1FeXWt7cCSUQ9HNdOvw2VlZXu6VNcJ2dRYrVD\n/1yTfa2ms4n+zYGeAga9HfqOB70N6nt9t4PejqD3hfrBF0dB7gu1Q79TQW+D//87Fe3w8/b/\nL4lZNpiEhEJix2L6X6qgYZrzk07zy2uInc9WAs6fRxVL2nS2gbI2EkhIIM2cOdOJI2Wxzz77\nwDINBDTfq6GnDIkWL9Glpx36EYnVbZ1oWck6r2u3rvbD3DKrrNokhvRDqH/csbRh/707WXnF\nBtO6SL5Ne/RzL7R5dxsysKu/K+b32rp8692z+YEtJFD1j05tUF8H1dQOPeXT8Iagmm7Gly9f\n7v6xBr0d5eXl5j+xDGJ/6MZBD+J0IxH0digCVrJ/w9Pdp4sXL3ZP8IPeDl1TQW+DhmjpZjsV\n7fA9LrF6a9J1HSr4gqLY6f+9731pqGx93zKx7mbPnj1d3TQvP5r5+/W/RS+1w98Xmd7fH+T/\nQ5FtCtLnhOYgafKZfxOnyWYYBNJFQKHI+/UtadairUcp/Pfu/UNV1pC7a29505Z760DFa2Wr\nKj2vVvR1peLNi/QQgAAEIAABCEQnMGTIEBswYIDNmzcveoIf965atcqbW93WRo0a1Wi6VByU\nuNSCtb64iSxD+/UgVAEc4kkbmQ+fU08gIYGkp3n33nuvW/j1l7/8pT311FOm9Y4wCKSDQF5e\na+vXzPk/p520i20zeFPY+VXe3Kar/vJmPc9UrG3RukoVa+sP+4v1XNJBAAIQgAAEINA0AQmK\no48+2goLC+2HH36IOu9YnjWNADjqqKMyNgd+2223NY20Uj3CTXVT+HEFNvO9c/GkDc+L7dQT\nSEggqVqvv/66jRkzxhYtWuQu2M6dOztX7/Dhw62hV+qbQwkthYAi8PXr08nyGlmsrTEWbdrk\n2R/OGOOCNPjp5i1YZVPveifqj66fJtq73P3zF6725kkEN7hCtHaxDwIQgAAEIJBNBDSETYuu\nbuVFSv7uu+9MS8ooIJi2NT9JnqOTvejKO+20U8aqfdZZZ7ngEHIkhNs999zj9p999tmh3fGk\nDZ3ERloIJDQHSTVTx2vuR7hpzKdeGATSQaCgoI317VNiX31d4Y1Jjr9ELUR7wW/3tIuu+pet\nrdw4p+mjzxbZ/Y9/4q0NFd+Pa13depu3cJUX2a6zt8J2EqI2xN8czoAABCAAAQjkPAENYZs0\naZLzImm4nYbUadhar169bODAgWkPzBAJ/MgjjzR5hhTMTPNAx44d65wKV155pY0fP94mTJgQ\nOiWetKGT2EgLgYQFklYRVvhEDAKZJKB1nLQI7IJFG0NrxluXPr062jmnjbYrb3rD8xxtVFkv\n/utr6+MFXtjfWzw3HtPaSIuXlntBGzrGcxppIQABCEAAAhCIg0Brb/SI5iPplW2mur3xxht2\n4okn2pQpU+zyyy93VTzggANMaymFWzxpw89jO/UEEhZIJ5xwQuprRwkQiIFAxw753vC29rZm\nbQJuJC//4dttYb88fme7+6FNC8fe+/BH3vC7Du5YDFUIJSlbVWUF+W2tS+fC0D42gkVAQndl\naZXV1uV5UYaCVXdqCwEIQAACqSdw+OGHu2h6DZWk6IIvvvii8yDNnj3b+vTpYxoeGM3iSRvt\nfPalhkDCAik11SFXCCRGQIIk31vuYMXKtQllsP/YQbZwSbm98Mpsd768STfc8bZN+d/9rLfn\noYrHlixbY/n5eda+qF08p5E2wwQ0TPKDjxfYex8t8IZsrPEiJbaxQQOX27gxAxC8Ge4biocA\nBCAQRAKK+KygDLFYPGljyY80zSOQsEBauHBh3JPZ+/bt27zacjYEGiGwRfdiFyhhtReRLhE7\nccKOttgTSR9685Bkmpd09c0zbMrk/ay4fexixw/aMLB/F2/CaMJxUBJpAuc0g8A7H8y3tz+Y\nZ927FlhRQZEXgrWtLfSGbj770pc24bDt47oGmlENToUABCAAAQhAIMMEEhZIWrArMkhDU23R\njSMGgVQS6NOrxFs8ryyhsNsKrnD2qbvbxV7QhnleVDqZQnjLk/S/v9vLC8sZu9jZFLShE0Eb\nUtnhScp71eoqTxgvdIv+egEObc2aatdvvby5aD/MK7OvvlluI3fsnaTSyAYCEIAABCAAgWwm\nEPsdXzNa0a9fP5OgwiCQagLeOrK2pRfZLj8/Me1fWNDWzvci2ynCnW+ff7nU7nvkI/9jzO9V\nVbW2yPNIYdlPoNSbO7bOG2KX385TRxFW7F0L8xawzlsEFj5CAAIQgAAEcpZAwgJJi3QtWbIk\n6ksLZD377LN2wQUXeE9hW9suu+xiX375Zc5CpGHZRUCeoH6eSGrTJrHLu0e39vaH00fX8xj9\n89/f2j9e/Truhsozkei8qLgL44SECeTlNRyaXd7ARAV3whXiRAhAAAIQgAAEMkYgscfsXnW7\nd+/eYKUVo14x4A877DAbMWKEHX/88Xbuuefa1KlTGzyHAxBIJoG23kKy/ft2su/nllrdj+G7\n48l/myHd7bQTR9qt094PnTbt0Y9dSPEdt48eiSaUMGJj6fIKb12GNgRtiOCSTR97dCv25hjl\nmwRtcfu2oaqtX2/eUOJaG7hVl9A+NiAAAQhAAAIQyG0CiT1ij4PJcccdZxpi99e//jXuoA5x\nFENSCGxGQE/9+/bpZBp2l4iNHT3ADj9w69CpmkN3453/iXvNJT9oQ21tXSgvNrKLgIbW7bPH\nQC9U/MZhkRWeKCrzxNLc+WW2zdDuNhiBlF0dRm0gAAEIQAACKSSQcoGkuo8aNcqtdPz555+n\nsClkDYHNCWgh2eYs3Hr8+OH1Jucrst01t7xpaypqNi+skT0apjXfi4hGnJJGIGX40KCtOtsx\nhw+zwQO6eP3UypuH1s5bLHiQHbj34HrDLTNcTYqHAAQgAAEIQCDFBNIikN59913XDKLYpbg3\nyT4qgZKOBdbdm1eUiLnIdpN2c3Oa/PMV2U6epPUafxWHaaiWwohj2Uug1xbFduC4wXbMYUNs\n/MFb247DeiY8ly17W0nNIAABCEAAAhBojEBKBZLCgGvu0bx586ywsNC23377xurCMQikjED3\nru2tU0lhQvkXuMh2e9SLbPfZrCX2V29OUrxWuqrSSssq4z2N9BD4/+xdB3hU5dKe9N5JQhoJ\noVdBkI5IERErAqJeLICKFdvVa/u9Xi/2gnotIFbAhihWEEFUlN57LyG9k96T/3u/eJbdZcs5\nm91NNpl5nt095avvObt75puZdxgBRoARYAQYAUaAEXASAjaTNIwYMYKqqkwn5MTKOs6lpaVJ\n1zrMZfbs2WIl1ubunAQHd9OaEYB1oKa2jso0uscBEyhYDwlmu/++9rvIs9SYz+vn345Rh/gQ\nGjuykybYsnJKJCuav99ZMgBNDXBhRoARYAQYAUaAEWAEGAGHIWCzxrJjxw5ViWI9PDxo8uTJ\n9OKLLzpsEtwwI6AGATfB1hAfGywSfxYRchRplR6C2W7WDQPovcXbdFU/+GyHjHHCObWCOKS0\njCJKTgxn9y21oHE5RoARYAQYAUaAEWAEnISAzQrSW2+9RbW1tWaH6ePjQ2FhYZLmGyx2LC0L\ngXrxlJ5fWEH5+WVUW+8taKj9RM4qG+neWtbULI7GQ+TlQo6kk4L+2xZWubEjkylVKDcrf23M\niQRr0qvvbqDnHh9HyJ+kVmprBWmDaCcxASx7rR93tbhwOUaAEWAEGAFGwBICiGc/duwYIefm\niRMnqKSkRDzD+FJsbCz17t2bevbsSd7e3paa4HOMgFUEbFaQZs6cabVxLtAyETh8LI82bj1N\nOXklVFVdJX9Y2keG0NAL4gWDV0TLHLQdR4UEsoqSVG9DjqSbpp4nlJtiQhwSpKS0SjLbzf3X\nGIGlerc5MOJl55ZS+6ggO86Om2IEGAFGgBFgBFonAgUFBfTdd99J5cjLy4tCQkIoKChILtgf\nOXKEdu3aRe3bt6err76aOnfu7FAQvv32W+rSpYvJ+Pri4mIqLCw02X9AQAC1a9fO4FxdXR2B\n0CwzM5P69u0r2zUowDtOR8ChJA1Onw13aBWBTdvT6IfVh6lWWD5i2wdSrIjLwauyuoa+//kQ\nbd+dbrWN1lAAOZISbMyR5C6sUA/MHkoxUYE6KFLTi+itDzcLeujG+CTdCSsbBcKKh+SkLIwA\nI8AIMAKMACNgHoHs7GxauHAhQRHq1KkTJSUlSU8lKBxQlOLj46lr164y/OODDz6g3bt3m2+s\niWcwjkmTJtHPP/9ssqVHH31Ujg9jNH7NmTPHoM7Ro0el5Wv48OE0ZcoUOQeQmoHgjKX5ELDZ\ngqQMubKykt58801av349HT58mDIyMig8PJzi4uJo4sSJBEtTTEyMUpw/mxGBFJH0EpajGGGx\nQGJMhWQDLl5hguHNT1g/1m1KoZjoYKE8tX6rBnIkxbQPpgyRn0irBPh70yP3jKDHn/9V/Bg3\nxjNt3ZVBX/2wX+bS0dJepqD+jomyjWFPSz9clhFgBBgBRoARcEUEwIr8xRdfSHe6jh07WpxC\ndHQ0nTlzhr766iuKiIiQipPFChpPwoJ19913W6wFS1ZgYCDdeuut55QbMGCA7hgWVWfNmkXp\n6em0ePFiGjJkCP3222903333EcjQ4EYIBZDF+Qg0SUFat26dVICOHz9uMHL4g6akpNCGDRuk\ntr927VpKTk42KMM7zkdg9/4s8vLykMqRqd59hVXFw8Od9h7IbhMKEjAIFTmSaqrrKFfEYmkV\nJKC9//ah9MKbf+osR1//eEC474XSkAHxqpuDmx9c9kKDVVfhgowAI8AIMAKMQJtBYNu2bdKi\nAguRGgkNDSW4uf3yyy80Y8YMu8T65ufnS8Xl008/FUy0PmaHASbnPXv20AUXXEDz5s0zWw4n\n5s+fT3/++af8nD59uiyruAbefvvttGTJEskCbbERPukQBGx2sYOlCD6eUI5AxvDAAw/IC7x8\n+XJ65513ZP4jWJKgKI0aNUoG1DlkBtyoKgTOPoT7WiwfGuRLsDS1JUESWSSTtUX69WpP/5jc\n16DqOx9t1oxhjSBtyMrRrqQZdMw7jAAjwAgwAoxAK0MA8TnwUoqKitI0M7jcwbMJcT32EHhF\nQTmaOnUqvffee2abhMtcWVkZDRw40GwZ5cTHH38sla1p06Yph+Qn9kE88f777xsc5x3nIWCz\ngnTPPffIALQJEyZIJem1116TWi6UpjvvvJNeffVVOnnypPTRRD6kZ555xnmz4p7OQaC2rp6w\nquHhYZkxzV2cl2U1xtKc06GLHYA1yNa8RFeM70YjhyTqZlwlLFIvv/0XFZeYzhOmK2i0UVZe\nQ3kF5UZHeZcRYAQYAUaAEWi7CCD2COQMiDPSIogXhgsbnkHtIXCNW716NS1dupRgoTIncK+D\noDw8qf73v//RJ598IpU1/To1NTWSVAJWMeP2goODqXv37jKOCuVYnI+ATS52eNBetWqVZOGA\nNg0LkinBBV60aJG8yPCpZGk+BLyFa11QgA+BOS1EbJuTiopaEY/kS+4iLqktCaabIOi/T50+\nI5j9zNPXm8Pk9hsHUkZWCR0/VSCL5OaX02sLNtD/PTBKui2aq2d8PL+gQtCFVwufY6YoNcaG\n9xkBRoARYATaHgKlpaUiDYm7TW5ynp6eMh7JHqjBO0qNKArSU089RbAmKYI5ILbopZdeEjkQ\nPaWRobq6WsZJKWX0P+GFBeUoNzdXUpjrn+NtxyNgkwUJ/PPl5eUygAwX0JIgSG3MmDFSg0c9\nR0tWVhb99NNPUoHLyckx2x1MttDsv/76a4Mb2LgC2nj77bfpv//9r6RgND6PfcRcPfjgg3Il\nwNT5lnKsd48oKiwyz5iGlZaikgrq0VV90tOWMjd7jAPxVwnxIZoUGqVfKKD/vGs4hQrlUpGD\nR3Lpoy92KruqP9MEaQRc7lgYAUaAEWAEGIG2joBWdlhjvJpa37g9a/s7dzb+74NufMWKFTJ2\nCp89evSQMUkvvPCCbAIxUhBjym95ULwpz9dw12NxPgI2KUhQjiD+/v6qRuzn18jQhQA3Rwlu\ntGuuuUYy5l1++eUE17/ExER6/vnnz+lSLaUiOOwHDRpEjz32GC1btoyGDRsmSSeMG3z99dcl\nu0q3bt2MT7Wo/V7doqm9oPQGIYDxD0YDNRIFJMSGtlkFCRcLig4sSbYY0MJD/eifdw4XK0Nn\nv1ar/zhOeGmROuEOmZp+RrhEaqMM19IHl2UEGAFGgBFgBFwBAbC4wXPJFqmtrT3Hfc2WdrTU\neeKJJwg04yCIuPTSSyWLHj7XrFkj3QTnzp0rY5QQYwQxNzcs5EM8PMx7/cgC/OYQBM4+yWlo\nHooATIWwwFjzjcSFB0MHqKTB6+4oGTduHIEgAsoM2EM++ugjyZz3+OOPS+VF6ReKgT6lIpQl\nBNshXgqUivqaOjT+vLw8ybkPPv3bbruNHnnkEWk9U9qDEoV4K3whFEVQOdfSPn19PemK8d0p\nLiaYTqcVUU7GGSrJLqTsjCK53yE+lCaO6yJY7mzyvGxp07V5PIhFQkySLdIlOYJun36WwhNt\nfPTFDjp0NFdTc5WVtZSdU6qpDhdmBBgBRoARYARaGwKwxCD+SLG4qJ2fongg7YwzZeTIkZLh\nWVGAlL4xj4svvlimWAF9N/bxbIz4KlOiHNcae2WqLT6mHQGbFCQoAkOHDqVTp07Rww8/fI41\nQn8Y//d//0cHDx6UmYHhbucIgUvd1q1bJUnEc889R3369KFbbrlFcuCjP9AoKqJQKr788ssE\nSkXQKULxeeONN+j06dOSUlEp++OPP1L//v3lTYxjWAEAt76+Tyl8SRFchzZcQYI9G+iKiAqa\nkr+XRm9ZRYP/WkVjtv5MUwr20WXtKimwbetGuksIVjuw29kio4Z1FIrmWSrSOpGU97X5Gyi/\nUBsBQ2FRBZ0RLxZGgBFgBBgBRqCtIoB4ncGDBxPIGrQI2JaRYiY2NlZLNYeWjYxsDGGAsod5\ngZlPUYSMO8ZxeGoZEzgYl+N9xyBgk4KEoYC1DpovFAtwvSPB1ebNm6WSAWXls88+k0oUFBZY\nm9QGt9kyzVdeeUXeQHB105eePXvSr7/+SlCGFNFCqXjixAmDBF3KaoCyioEvK9hJEIjn7d3y\ng+rrTpym8jc/oJrlKynCrZoS+4kMz4O7Uoe+iRReX0k1y36i8rc+oroU+zC+KJi76mdkRIBB\nTJGWedw4pS/16RGtq1IkGO1eeWc9Vdc0msx1J6xsIIksrEksjAAjwAgwAoxAW0UACVShTEDp\nUSMgdgABwiWXXCKfQdXUsUcZxKSDvQ4hGYoFS7/dQ4cOyV0lJANxSbAmwVtJX0DMAOMC2mIX\nO31knLdts70AsTlwY5szZw5t376dbrrpJpOjRjItBKThZnGUoP+LLrpIcsbDhQ43G3w3oSCB\nIEIRhVIRN6axRm5Mqejl5UXI1rxjxw6luqQzx06nTp3kMSh/WJkwN3ddRb2NykrzJAlKMVNl\nMC/juCGlvJrPuiMnqPyTZeTm60PuXf7OQi1+PKihUhwTrHVBQURREVSfmU1l739O/rdcSx7J\nHdQ03exlFGyago+5SbSPChLm8FrJ/meujKnjWDy477Yh9PhzaygnrzHA8kRKIb23aBvdPXPQ\nOVX0x264TXQ6vZCSE8NtIo84pyMHH3DktXDw0HXNK/grc9GdcLENZfzKfFxs+HK4ytiVubji\nHDBmZfzKfFx1Hsq4XX0eyvVQ5uPKn464FkqbymdLwAceSNddd5187kxNTZVxPfifNSWwvOCF\nuHQ8xzlTgsSzFBQzPDsidv3aa6/VdY9cTr///rt8LkWOJsi9994rj3344YcyhEMpjBgmxE/h\nGZuleRCwWUHCcG+++WapmCDuBzcDksbiguKmxcWHGx6UCEWhcMQUYc2Bxt6hQwcZg4TMw4om\nDgYQxBdNnjxZdo14IS2UinCbQ2wT8jph9QKED1dddZVUivAFXbBgAeGmhplUjYCLPyEhQU3R\nc8oUFRURGPpskqISog+XItKPyE9Yuv5mTlHaqqioILykBAhCjdwCKvvgM6IZU4kCbXMzU9p2\n5idWjBwhXh71VCwwtIVZ7rYbetEr87cL6vBGy9Gfm1MoMsKLxo4wrXyCAEUhQdGfS3HxGYpr\n7xgXVf1+7LWtu5/s1WAztGPwvWiG/u3Vpc2/G/YagB3awe92a5hHa5gD/uNbwzxawxzw1XLE\nPHCNIaYsIPJEM73h+QnPeAr7MMgbEJ8DDx6MGc8AeFbCgjcWrnv37t0sI4U30/jx4+muu+6S\nnlUIz8AzMtiQkRZn3rx5unEhdyisSHiOxrPsqFGjpMKE581JkybRlClTdGV5w7kIqHuytzAm\nMMXBnQ6CP7H09HTJJKe4o1moapdT6A8CIghkHL777rsl2QKUNdxguLl+/vlnaWZVXOPUUiqO\nHTtWstZByfviiy/osssuky516A83epcuXeSKBvYh+DGBO6E5ASawdFkT4AgCDH2BidVWN776\nnQeoXliu3DsaPpRjvMqYDcYdE0UNwh2Pdh8ij9FD9YfRIredwfTSMclbEFkUC8tkvSYMEhPC\naMZ1fWj+osbEcai8fOUx6hAXSj27RujawnXAPHAdTJnTkSeupLSOIsIbGSF1FVvYhnJPqV00\naGHDl8PBHPBni2vhyvPA6i/mAWu4qwrmAMs/Ft1cfR6ufi1wD+G/ydWvhTIPW/9PW8p3Cd8L\nfD8cMQ9zlpmWMHcQG8yePVt6CoGQCwRbsBbhtzo6OlpaZ/r27UuOinlXgwGeHX/44Qe6//77\nZTgKQlLwvw6jAXKD6lu18D+zbt06uvHGG+nZZ58lMNxBoGA5MjRFzTzaepkmK0j6AOKLqn/h\n9c85altRevBFQaZifXc3ECzAAoSbFL6citKGByBTYupB+9ZbbyW89AX5nOBeiGzKuLmRBBcr\nBTgOgoh3331XBhTq18E2FDM1CXNhAVMC+ZQ2YLaNiDj7QK0ct/bZUF1DZUdPkVtSB3ITqy36\nUlVVJeJbKglukMY/sg2JCdRw5CQFXD2B3FRayPTbduY2mAfxR+HoH8Tg4FBKSS0UfWmb3egR\nIZSTX03f/HRAVkT9hZ/uoeefGEfRkY1WITx44F7GPWqOPh+pkXx8AsU8fbQNwImlcT/hvnJl\n1h08eOA7iGvh6vPAiqSSS8OJt4HdusJvNWI98fvk6vNAmgtbfsPtBqYdGoK1Ag96rj4P3FOu\nPgfEqOCZxRHzUBaGTC3W2eE2anITGB+UILzw34//HPxG4HnMWXLllVfKvs31N3HiRMIrMzNT\nvrp37272vx3PhitXrpQWpCNHjhBY96AIsjQvAk1WkHBzwt1McV+zNB2QOdhbYmJiZJNQKPSV\nIxwcPXq0vMkQFAf2OXtRKj799NPUr18/af7EDxRc+AYOHCjJILBSgC8FLFjGcU72nrua9upz\n8qihtIzc2zcyp6ipgzJuQQFUdyKfGvLPkFt0O7XVWnU50H/HRAdTRlZjcjctk732yl5Sudq+\nJ1NWKyuvppcFacPcR8eSr4/6r2F6VgklJ3mRl16uJS3j4LKMACPACDACjEBrQQDWLmXxuyXO\nCc+oynOqtfFhIRykDCwtAwH1T2Ymxgsryr/+9S/CSoYagTJlbwFJAlYNwG5iLDgOJenzzz+X\nY4TC0lRKxf3798v2QC0OQdAdlEPEIiHuCrmeQCuJnEwzZswwHpLT9xvKRWyRLasqMvhREEOg\nPosOgdAQX+FmUkt5BeW6Y2o28CN+z6wh9MTza4SCJWLChKSmF9G7H2+hB2arJzCBix+SyHbs\nEC5cXdT0zGUYAUaAEWAEGAFGgBFgBLQgYLM9EvE+SLiqrxxBIbH00jIwtWVhakUuo8OHD5sM\nbod5E0FxKANpKqUi8jqBkW/ChAmyPWRGhm+8wkiCmCw8DMMvtiWIm7cXCTXHpqG4kXgC92qS\nDm1Tvy29UpRwiwsOasyArWWssEA9fPcIkVD4bEzIpu1p9O3Kg1qakbTfmdnarViaOuHCjAAj\nwAgwAowAI8AItFEEbFaQkCAVFqErrriCEP8Dxie4m1l6OQrjBx54QAYjY0z6gnGBvGH48OFS\nacE5UCoiWBYWH31RQ6m4bds2aRlSguhQH/EiaA9xCxAlHqYluNdhPG4hwWLu7tQgxqhFELtE\nnh7kHhqspVqbKRvbPkiY9bUrj7HRQTRn1mAD688X3+6l3Qe0JcA7U1Qpkshap4xvMxeEJ8oI\nMAKMACPACDACjICdELBJQYLV6OjRozJYc/78+ZKYoDl9QOHKBsvQf/7zH8liB9a6hQsX0sUX\nXyyJEZDMVhF9SkVYg2ABevLJJ+mJJ56wSqmIciB9AA2jIsjuDEXxu+++k4eUT0fmfVL6VvPp\nHhZCHknx1CCou7VIg4hd8uySTG4uRPOtZX5NLevu7iaZ6Ly8BHW6Rjm/byxde+VZ+lF4nr7z\n0TbKzdfmtpeVUyJzNGnsnoszAowAI8AIMAKMACPACFhAwCYFCfl8IBdeeKHMCWShfaecAgvb\n5s2b6YYbbpBU3+CcB6sc3OpWrFghY4KUgcAFEJSKoFAEpSKUKHxC8bFEqQhL1KpVq3QUjEp7\niHGaOnWqTAYG4gZQNSJ/EvImtRTxHjVEEjWIRD6qhgTrUUOlYIUZOUhV+bZayFMQJSTEBpO7\nDcFAkyb2oEH943TQlVfU0IIlezUpPPX1giBFxDHhk4URYAQYAUaAEWAEGAFGwD4I2KQggYgA\nlIpKDiL7DKVprYD949NPP5U0ibt375a8+CBQOP/8889pWKFUREIxuM0hTgnKjyVaRdCbwhIF\ni5GxfPnll/TNN9/QtGnTJFUjktO2JPHs1om8hg+k2hMp1l3thBJVJ8p5jRpKHp0SW9I0WuRY\nfH29KE4oSVoFcWp3zxhEcNVTJDO7jJ59YwPt2Z9FxSVVymGLn9U1dZSeyfFIFkHik4wAI8AI\nMAKMACPACGhAQHsQhWgcytEll1wiE2FBwQDFdUsRjA3c+GpEC6UirETmBA+7cN3Dq0WKGJ/v\nxLEEC1LN5l3kFhFC7uFhhkMVfl51ecINr7CIvC8cTD7jLzQ8z3tmEQgSeYmiowIpO6fUbBlT\nJ4pLqql/7xjKySsTcWyNublSM4rpmxUHRRLZSBrYL46SE42uk4mGSkqrKL+wnCLC/E2c5UOM\nACPACDACjAAjwAgwAloQsMmChA5AaoBkVnBNQ9wNrDEsLRgBwWbnO3ki+f7janLz8KS64ylU\nfzKV6FQa1Z9Ilfvuvj7kd9MU8r3qEnJj9jpNFxPKSWiwema7M8WVtG7jKQoM8KZxI5MN+jp4\nNJcKz1TQpm2plCYUJjWSk1tGcNNjYQQYAUaAEWAEGAFGgBFoGgKqLEggJUDmaWMBcx0UI8Vy\nEh0dbTE5KhK2sjQjAiL+yqt/b/Lq053q0jKpIS2DqgvPkFdEOPnHx5JHnMjcLLKks9iGQEz7\nYILLmxpFZa9grQPjY1hoIIUIyvABfWJo+97GJLLo/a+tp+niUcm0c28GtRfWKcQ7WRIQhaRl\nFAmLU7jVspba4XOMACPACDACjAAjwAi0dQRUKUjHjh2jjIwMq1hBiTKlSFmtyAWci4DIHeWR\nlEAekeFExcXkESKY7gRdOUvTEABXQ0JcCJ1MKZSKkrnWysurKS2ziCJCz2Let2cU5eSXUmpG\nYxLZ6uo62rg1jYYMSJBJaaEkWRO46SEeqUN8iI7W3lodPs8IMAKMACPACLgiAligLywslGlm\nQNYVGBhIkZGR/P/nihezBY5ZlYL09ttvm0zC2gLnw0NiBJoVAQ8PwWwXH0qnUgqozgy7XGm5\nYAkUIUcoqwji2IacH0PFpdVUVNxI0FAg3Ox2948V2QAAQABJREFU7c+kkUM6KMWsfpYJ5StX\nxDQhmS0LI8AIMAKMACPQmhCor68neCOBhOvkyZPSEwP/n4pERUVJFmEQdDVn+hllPPzpugio\nUpAUFzrXnSaPnBFwHgI+3h4UFxMsrEHFMkeWqZ5NEXN7CTe60cMTacWa4zoLVEZWCa3blCJd\n50y1Y+pYXkE5+fl5EcgjWBgBRoARYAQYgdaAQLHweFm+fDnt3buXQLKFOHgvLy/d1KA8waIE\nVuENGzbI9CsdOqhfYNQ1ZGGjvLxc9p+SkiL77927N4UILxxTAjd6pKABUzLIw7p06WKqmDym\npazZRviEXRE4u4Rt12a5MUagbSMQCGY7M1acQH8v8hCJZuvqGpnr9JEKCfIRSlJH/UP089qj\ntPfguTGABoWMduBqh3goFkaAEWAEGAFGwNUROHPmDH344Yd04MABmeMyJibGQDnC/JDnMiIi\ngrp27UqlpaW0cOFCQoiIvWTRokXUsWNHaaFCWpcRI0ZQQkICvfnmm+d0cfToUYLyNHz4cJoy\nZYocE1LkpKYKciwj0VLWqCrvOhABVpAcCC433bYRCA/zo9CQc5nt/P29KT42hOBCZ0oShYve\ngL6xulOCf4HeWLiRcvPLdMesbSB5LEgbOImsNaT4PCPACDACjEBLRqCmpoaWLVtGyEfZqVMn\nqQhZG29sbKx0sfvss88oLy/PWnGr51evXk233HIL+Yt47eeee05akZAbE/3cd999tHjxYl0b\nIE2aNWuWzBWK41CAkB8TLoFQqsrKzv6Xaymr64A3nIIAK0hOgZk7aasIxEQHU4BQiIylb49o\n8vbyoDNFlcan5H73zhEGFqgSEZv06rvrNVmFKitrKUtjbiaTg+GDjAAjwAgwAoxAMyGwa9cu\nGXcE640WAWEDXOLWrFmjpZrJslCKoMwsWLCAHnvsMWkdmjNnjk4xeuGFF3T15s+fT3/++Se9\n/PLLNH36dGnxuu222wgK1enTp2nJkiU2ldVV4g2nIMAKklNg5k7aKgKIHY2PDZbKkD4GwcE+\ndOGwJPLydqeMnBIqKq2kCqHQlJZVS6Wmqrqe7p4xiGL02OtOnj5DCxdv02/G6vaZogqzSpjV\nym2sACx1Kaln6Lf1J+mn1SeEa+MJ2r0/S1wXzi/Vxm4Fni4jwAi0EAQQm7N27Vpq166dTex0\ncIGDgqWGidnclBHbBKtPz549aezYsQbFLrjgAurWrRsdPnxYEkbg5Mcff0xg1YMbnr5gH8QR\n77//vu6wlrK6SrzhFARYQXIKzNxJW0ZAYbZD3JG+tAv3pwmju9Dg8+MpLMRP/PgTBQhyhf59\n2tOlY7tQt87t6J93DRc/tGe5VEDYgJgkLZIlFLCqqlotVdpcWcRr/fL7MVr24346cCRPsglm\nCuvb6j+O0Wff7KXM7NI2hwlPmBFgBBiB5kYgPT2d8vPzKSwszKahgMQBCs6JEydsqo9KiG3a\nsmUL7d+/X7DPehi0U1lZKUkYkpKS5Dm4A0IhQxxUaGioQdng4GDq3r077d69m1BOS1mDhnjH\nKQiwguQUmLmTto6AwmxnjIO3YLzrmhxBo4Ym0tiRHWj0iCTq2S2KAgMa3fIQq3TXLYMMqi36\nSrgbHFPvU90Yj1QsaMfPJYUwaLgN76zfnEJI3gu8YbULERa+CBFDlpQQRtXVtfTDL4epuKSR\nfr0Nw+S0qSv37JYd6fTHxjT6a3Ma7RHWPHMuqU4bGHfECDACTkUgNzdXWo70qby1DiAgIEC6\ntmmtp6b8iy++KNJJFtPkyZNlcbDoVVdXS7IIU/XDw8OlYoR5aSlrqi0+5lgEWEFyLL7cOiOg\nQ8ASs52ukImNIQPi6aoJ3XVn6uoaaN6CDVRohuRBV1Bvo0o85GcKynCWcxEA+cXu/dmSmt3Y\nyofSkREBVFZeRXsOZJ1bmY/YHQEoQctXHKSl3++lTdtSKSWtmI6cKKA1607Qoi930votqYSk\nyCyMACPQ+hHQJzSwdbbe3t4EFjx7y9KlS+mZZ56R9N1PP/20bB7KEgQugaYEChIE89JS1lRb\nfMyxCLCC5Fh8uXVGwACBCOFWFxp8LrOdQSETO9dd3Zv6CGIHRfAQCSVJy4MiLCAFheVKE/z5\nNwJZwn0O8UdeXuZ/DsPENTt8PJ8xczACBYUVtOyH/ZSeWUTxMSEUJ+L32oX7CSXVnzrEh1A7\n8blpeyqt+u2YSZp8Bw+Pm2cEGAEnI+Dp6Wk2n6DaocDFztg1Tm1dc+UQOwQCBhBBfPfddyL3\noJ8sqiSnRZ+mBDFVEIxHS1lTbfExxyJg/onARL+4sKA6fOmll+iVV16hP/74Q5oSTRTVHYLW\nfvfdd8uX7iBvMAJtGIGY9sHkL2KNtAh8oO+7bYh4WPTXVcMD+ydLd+n21Wxk55Yy6YARUOWC\nhEEvEbvR2cZdL8E4CFZAWO9YHIMA8oKt/uO4vD9jxXfE3ShmD716e3tSgnCDPHA4R1r9HDMS\nbpURYARaCgJwj2uqIE7InEXHlrZhNZoxYwbFx8fTunXrqEePHrpm2rdvL10CCwoKdMf0N5Tj\nSC6rpax+G7ztHARUK0gIcAN/+/jx4+lf//oXPfzww3TRRRdR//79aevWrWZHi2Rd77zzjnyZ\nLcQnGIE2hAAexhPiQoXFwjDY0xoEQSL57EN3Dicvz7NfWxAL/LHxlLWquvOwlKRliHgkE0lq\ndYXa2AaIMazli6quqRcrhJ5i1c+QaKONQeXQ6Z4SLI3I3dVej7nRVIdirYCiRBLmLTtTmXzE\nFEB8jBFoRQjExcVJkoTaWtuJhqqqqmT+pKbCAppv5Dz697//TWCv27hxoyRj0G8XFq+oqChS\nFCH9c9jGceRSAoGDlrLG7fC+4xE4+6RloS8EnE2YMIE2bdokVvC8afDgwVIxwsVFVuOhQ4fS\na6+9ZqEFPsUIMAL6COBBu0NcCLlbM13oVxLbyYlhdNv0AQZHFy7ZTidPFxocs7RTIxjb0jke\nSQdRTPsg8QdMFnNMwaWxe+dIXR3esD8CJ1MLxf+Lh1x9tdZ6gL+XyG/Ceb6s4cTnGQFXRwCW\nHySHRZJYWwSL9HB/S05OtqW6rg5c5mbOnElvvvkmXX311fT7779TdPRZt3ddQbEBixKejY0T\n1IKY4eDBgzRgwACdy5+Wsvp98LbjEVClIM2bN09mAgY94b59+6SitGPHDjpy5AhdeeWVkvv9\noYcekkmxHD9k7oERaB0IgL47NiZI82RGDetI4y/qpKsHhQdJZEvL1LOslZZWEcgJWEiw1flT\n/76xIu6l2GRMV3ZuGQUFelHfnqb/DBlD+yCQX1CuyfUUawslIm8YCyPACLRuBJB7CG5ysARp\nEVh8QBMObydQbDdFkCAWcUeTJk2iZcuWSSuQufbuvfde8V9SSx9++KFBkQ8++EAeR4JZRbSU\nVerwp3MQOJtgxUJ/ShZiXOwuXbroSiKr8bfffivd7V599VV65JFHpEZ900036crwBiPACJhH\nIDjIlyLbCYtOhrYHvZuv7U+nRFLTI38TB+Tml9ObCzfRo3MuNBm7YWoEeaIOYqEC/BspxU2V\naSvHhg1MoJrqOtpzMFtY9YjqaqvIzb1WBAdXybivS8d11VGvtxVMnD9PN0mWoaVfjQZYLU1z\nWUaAEWghCMD6AyVp1apV0pqE3EbWBMoRQkOwsD9s2DBrxS2eRx6mxx9/XJYpKirSUXobV1qy\nZAkFBgZKCxMsQ4899hiVlJTQqFGjpMXp+eeflwrWlClTdFVhjVJbVleJN5yCgCoF6dChQ1L7\nhiudsYCbHoQNyBr83HPP0a233kqxsbE0btw446K8zwgwAiYQAI10cTEoP02cNHPIU8QhPTB7\nGD06dzUVFVfKUrtFHp+l3++j667uY6aW4WG5uiasJsmJ4cIXWpUx2bCBVrSHeLBxozpR9y6R\nglI6V+TMyBG/ef7UrUsMdU4KN0jW24qm3aKmEhUZQNl5pRQaopblsYGV1hZ1BXkwjIDjEICC\nVFFRQX/99ZdciAfJgTmBpSklJUUqU1OnTpXPp+bKqjmOPhWa8LVr15qtgsSvEJAqgbzhxhtv\npGeffZbmzp0rjyOGHzH5+qKlrH493nY8AqoUJLDXWdPYcROkpqbS4sWLCdrx+vXrqVevXo6f\nAffACLQCBGKigygvX1uehvBQP6EkDaVnXv1dRzKA/DF4oB/YL04VKqAJh2sZKJSbkohPVWcu\nUChe0EpHR/pRXid/6UJh6U/YBabjUkNMSgilHXsyqF4QiZggsDOYC1xEAwJ8CN8bFkaAEWj9\nCCDm/aqrrpLMb7/88gvl5ORQUFCQfOH5FC5tUKCgyIBCG1YbLNQr9NtNQQj9YkFRiyB2auXK\nldKChHAUkE2Atc6UaClrqj4fcwwCqpaN4VYHEyMusiWBf+WYMWMIJsjLLrtM+n5aKs/nGAFG\noBEBUBrHRgdIsgAtmPQQFo8bp5xnUOWtj7ZQZrb6pLBl5dWUm8fxSAYg8o7TEUiMD6WkhDDK\nFAq7JakVDIw5wj108Pnx5K2RCdJSu3yOEWAEWjYCWMQbMmQIPfjggwTLELyV4MIGAgcoRmCH\nA6EYYnyuuOIKuyhHTUUEShxIGcwpR/rtaymrX4+3HYOAKgsSNHGYC2+//Xb6/vvvzQa7QYv/\n5ptvaPjw4bR//34aPXo0vf32244ZObfKCLQyBODmFi9yvOQX1miKxZgo4mOOniygDVtPS0Qq\nKmokacPcx8aRryCCUCN5CJAXsUiBARyPpAYvLmN/BLBIMO7CZPp2xQE6Lei+Y4V1yMPIlIR7\nO0vk8urfN8YgcbL9R8MtMgKMQEtFAHE+gwYNki9YduBSB4ZluKuxMAL2QkDV3fTPf/5TZgtG\nYlgEkyHxK1jsTAlcUmBWRFDd0aNH6fLLLzdVjI8xAoyACQT8fD2pvQ1uQ7NvGigSaJ5l6UkV\nuY4WLDKfn8xE19LVrkbk+2FhBJoLgZBgX5p8RW/q3qmdtIKeTi+i7NxysV1GqWIbrHVjRnSk\nsSOTVZORNNdcuF9GgBFwPAKwKvn6+rJy5Hio21wPqpaXQY/4008/0XXXXSdZQRBkduGFF9L5\n559vErCEhAT6888/JdMHciexNB0BcPDjZU9RfGrxae+27TlOa20p43f1OWCemEtIkI/wpa6m\ngsIKa1PXnff2cqcH7xhGjz+3hioqGxPqbdiaSp1EPNLEsWeZJ3UVTGwAv9NphZTUIUzEI5ko\noOIQxq9cDxXFW2QR5T5qDfNwxTn4i4S8E8Z0pgHCSpSZUyLuyWzy8/UW1tVIiosJbrRy4jdL\nvFxFcE+54rUwhW9rmYfyPTc1R1c4husAccQ8lLaVT1fAg8fICNgbAVUKEjpF1uCdO3fS559/\nLukKO3fubHEs8A3dsGEDvf/++5LqEDFMLLYjgGRn9sZQ+WFF2+Xl5bYPrplrKvPQmiOhmYdt\n0L0yBwSZYh6e7g2CdrqMyivUZw/38yGaMa03vfPJLl3bn369h6IivKhLxzDdMUsbInxQ5Jso\npah2/paKmT2HeeBPVWHzMVuwBZ9QHgqQd8PV54HrYe/fDWddOnjXxUZ5UnREe0kgguTKVZUl\n4uWsEdivH9xTIDty1WuhINFa5uHK3wvlWuB+gjjinlLaVv6XlD75kxFoSwi4iR88hy/DgV3k\n2LFjko++LYFr61yRfTkyMtKg+qJFiyRlpMHBJu6UlYFaupjgFongRlcVzAO3MfySXVXwMF5Y\nWCjngEBNSJ0IRj+ZUkjVIhGsFvny2730jWCzUwRuSy8+eTGFCdY7tYJYqGBhydIqSjI/V2Z/\ng1KE7yC+E64+DwQwh4eHa72MLaY8HtCys7MlTa+rzwMPssa/6y0GaJUDQTA8GMJcfR64p6Kj\nXTvxc25urlS61QT/q7y8umK9e/eWceQIqThw4IDuOG8wAm0JAVUxSE0FBPSMSNbFwggwAuoR\n8PBwp4S4EBGoru1rOvXK3nRez7N//siTNO+9jYIGVb2LZmZWsWbFTP3MuCQjwAgwAowAI8AI\nMAItFwFVT15PPfUUjRgxghYsWNByZ8IjYwRaIQI+goUuNkZbrhewgc25bQhFRpy1Ch4+lkeL\nl+1WjVCdSEaDoPh6JKVhYQQYAUaAEWAEGAFGoA0hoEpBOnz4sEz8escdd9Ds2bOpurq6DUHE\nU2UEmheBoEAfimwXoGkQgSKJ5oN3DCcvQR2uyM9rj9L6LSnKrtXPqqpays4ptVqOCzACjAAj\nwAgwAowAI9CaEDj79KRyVu+99x71799fstSprMLFGAFGoIkIREYEaI4JSk4Mo1k3GDJNLli0\njUCdrFYKi0Rm8iIXjIpXO0EuxwgwAowAI8AIMAKMgBECmhQkWJD69u0rg/aQPHbmzJl08uRJ\noyZ5lxFgBByBQGz7YJHvwUtT06NHJNMYkTNGkarqOplEtlwk3FQrWYJqGdYkFkaAEWAEGAFG\noCUgAObdQ4cO0caNG+m3336jv/76i/bs2UMFBQUtYXg8hlaAgGqab8y1S5cu9Nprr9GcOXMk\nffdHH31En3zyCV166aV0zz330CWXXCLpWFsBLjwFRqDFIYDYogTBLncipUAy3Kkd4Mzr+lNK\naiEdP1Uoq2QJt7l3PtpMD905XNX3FXFIaRlF1FHkVHK3NUGS2sFyOUaAEWAEGAFGwAwCOTk5\n0oNp165dMiUGmC7BrAhqcndBaITt5ORkGj16NFlLR2OmCz7MCEgENFmQUMPPz48WLlwob9Dz\nzjtPJilDElkoSYoCBbpiFkaAEbA/Al4iIWx8bLAqxUbp3cvLgx6cPYyCAr2VQ7R1VwZ99/Mh\n3b61DVieMrNKrBXj84wAI8AIMAKMgN0RQCqP9evX0xtvvEFbt26VVPNQgLp27UqdOnWSn9hP\nSEigtLQ0QjjIV199JfL6sYu43S9GG2lQkwVJHxOw2m3fvp2WLl0qb8Q//viDjh8/Tg899BA9\n+eSTBBc8cOkrL/Dpu3KuHf258zYj0JwIBPh7U/uoQMrMVq+wtBMxTHNuHULPvbFO5IxqHP0X\n3+6jTsIq1KfHWUpwS/MCXbi/n5emfEqW2uNzjAAjwAgwAoyANQSgHP3444+E58y4uDgKCDBP\nWoS0MiiD/JtbtmyRLnc33nij3Z4/4dq3d+9eSklJkf3gGddUvjzkmDRnLMD427VrZzBtWMA2\nb95MmZmZMpQFBgeW5kVAswVJf7gwZV5//fXS/xNMd4888ghFRUVRRUUF/fzzz/TKK6/QLbfc\nQgMHDiQl+aV+fd5mBBgB2xBA0tfQEPWJX9FL357tadpVvXUd4k/njYWbKL+wXHfM2gbikSor\nOR7JGk58nhFgBBgBRsA+CGzYsIF+//13SkpKsqgc6fcGRQkWpWPHjtHy5culC57+eVu2Fy1a\nRB07dqQhQ4bQtGnTZPobWKzefPPNc5p79NFH5XgxZuMXwlT05ejRo9KYMHz4cJoyZYq0hvXq\n1YtSU1P1i/G2kxFokoKkP1Zouy+++KI0bS5btkwSOPTs2VPnCgQ/URZGgBGwHwIx0UHSoqOl\nxasv7UEDzovVVSkpraLX5m8Qq211umOWNmB9QjwS50eyhBKfYwQYAUaAEbAHAog5WrFiBcXH\nx5O391k3cTVtu7m5yXikHTt2SAIHNXXMlVm9erVc8Icn1HPPPSetSHD3i42Npfvuu48WL15s\nUBUxUoGBgXT//fef85o4caKuLBYqZ82aRenp6bINKEtwDwQBGjy1ysrKdGV5w7kI2OxiZ26Y\nXl5eNHnyZPlCmZKSEjp9+jRlZWWZq8LHGQFGwAYExG+/iEcKoZOnC6mmRp2Cgz+Me2YMokef\nXUPZuY05jo6dLKCPv9xFt/5jgKpRVIu+0jOLKSEuRFV5LsQIMAKMACPACNiCwLp162SsuyW3\nOkvtwtMJ7mxQcLBo7+PjY6m42XNQiqDMLFiwgMaPHy/Lwb1u6NChNGjQIHrhhRcIrnwQGATA\nqHfBBRfQvHnz5DFzb/Pnz5cx/ficPn26LKaQS9x+++20ZMkSmX/UXH0+7jgE7GZBMjdEuNbB\nVDh27FhzRfg4I8AI2IiAp0gEC2Y7MNypFX8Rw/TQncPEapyHrsrqP47Tuo2ndPvWNmB5yi9Q\n75pnrT0+zwgwAowAI8AI6COAeJ/du3dTTEyM/mHN2xEREZSXlyfjhjRXFhWg8MCSAwXL+FkW\nSlC3bt0IYSaII4LACoTyCC+xJh9//LFU2uCypy/Y9/X1lYzR+sd523kIqFKQEhMTCYx1kZGR\nzhsZ98QIMAKqEPD19RSkDUGqyiqFEuND6TYji9F7S7ZTStoZpYjVz5y8UqqoVJ9PyWqDXIAR\nYAQYAUaAEfgbAXgfVVVVSUWhqaDAkgQiMVsE9OEgfNi/f7+kEddvAyx5IFZIErFG6AMC9zrI\ngAEDCPFT//vf/2RKHChR+lJTUyPLgokvNDRU/xQFBwdT9+7dpYKIcizOR0CVgvTSSy/Ji6iY\nD50/TO6REWAELCEQGuJLEeH+loqcc+7CoUk0/qJOuuNw03v13fVUXl6tO2ZpozEeqVhTTiZL\n7fE5RoARYAQYAUZAQQBJX+0Vv47YIdB/21sQew/GOoSWKKIoSE899RSBeAGkDLfccou0QD34\n4IOSYQ9lwXJXXV1NsHCZkvDwcOE+X0O5ubmmTvMxByOgSkFy8Bi4eUaAEbADAlHtAigwQFsQ\n683X9qPOHcN1vWfnltFbH26Wvta6gxY2oFSliXgkFkaAEWAEGAFGwJ4IgBFZsco0tV3Ex9ub\n8ABpbp555hmZA/Tpp5/WDXHnzp1yu3379pJgAmx0IJpAuhvEJCFeCQLFCmJM+S0PijcoSBB7\nj1s2ym9WEWAFySpEXIARcA0EQMAQFxNM3iIxrFrx9BRJZO9AEtmzgavb92TStysPqm1C/HhX\nU24+M+2oBowLMgKMACPACFhFAKx1SlyP1cJWCiAvklYWPEtNInYIpAoIPfnuu+/Iz+9s2o0n\nnniCPvjgA/rll1/o0ksvlQx8+FyzZo3MmTR37lyp9CDGCGLOSqbM3V5KoqX58LlzEWAF6VxM\n+Agj4LIIeHgI0gbBLuculCW1EhHmT/fdNkRHyY96X363j/YcyFbbBOXll1OZStc81Y1yQUaA\nEWAEGIE2iwDicBD/Yw9BrFB0tLqk6Nb6g9VoxowZUvEByx4sQ/oycuRImepGUYCUc7AoXXzx\nxTKu6sCBA4R9LGzCldCUKMdNJaI1VZ6P2RcB+9x59h0Tt8YIMAJNQMDHx5NihSVJi/TpEU3X\nXa2fRJbozfc3Up5KpjrQn4L6u7aW851pwZ3LMgKMACPACJhGALmPYD2B9aepglgfhT7b1rbw\nP4ecR//+978lhffGjRtlUlct7SlkZ3CvQzLbqKgoiwoSYqeMCRy09MdlbUeAFSTbseOajECL\nRSA4yIciIwI0je+qCd1poEES2Wqat0B9ElkoRxlZJarjlzQNjgszAowAI8AItCkEQF7QsWNH\nQrLYpgjowpH/CG3ZKnCDmzlzJr355pt09dVX0++//27SIoXcn2CvGzZsmEnXuUOHDskhgBoc\nAusTrEmgIdcXEDMcPHhQtsUudvrIOG+bFSTnYc09MQJORSBSI2kDTP13iySy0ZGBunEiiewn\nSxspS3UHLWyUV9SI/EgVFkrwKUaAEWAEGAFGQB0CF110kYzXaYoVKT09nS688EJJna2u13NL\nIUEs4o4mTZpEy5YtI1h2TAlyf8JaBesSyunL+vXrpWI1ZswY6Z6Hc/fee6+0kH344Yf6RWUM\nE+YMBjyW5kHAs3m65V4ZAUbAGQjEiySyJ1MKqapanYuCkkT2yRd+FT/yjUnvfvn9OHVNjqCR\nQ5JUDTm/sIKiRSLZQD3iB1UVuRAjwAgwAowAI6CHQJcuXaQ7G/IQYRsLeVoE1N5INDt06FAt\n1QzK5ufn0+OPPy6PFRUVGVB66xdcsmSJ+N8LpNdff53Gjx9Pd911F23evFkSNezYsYP++9//\nUlhYmGSyU+rBGgUr0mOPPUawPo0aNUoqUc8//7xUxqZMmaIU5U8nI2CzgoTEV7jp1Fy8//zn\nPzLZFSgR4XPJwggwAs5BwN3djeIFacOplAKqq29Q1amSRPbtj7boyiOJLI53EC81ki5c7ZIT\nPclLA6Oemna5DCPACDACjEDbQQAK0RVXXEFQUpDoNTk5WTVxA5QjPHNed911UnGxFbW//vqL\nzpw5I6uvXbvWbDNKQtexY8fSDz/8QPfffz+99tpr8gU3OShpixYtMnD1AwkFiB6QZ/TZZ58l\nMNxBoGC98847ZvviE45HwGYXu3/961+qL97bb79Ny5cvJ5g5WRgBRsC5CPh4e2gmbUAS2YtH\nnU0iC2vSK+9uUJ1Etq6untIyikU8knPnyr0xAowAI8AItC4EQKF90003Ud++feno0aNmSQ2U\nWSPmCOXA/nbrrbdSbGyscsqmz6uuukrG1oKkwdIL1iFFJk6cSEeOHKGMjAzavn27zHn0559/\nGihHSlnkQVq5ciXBOrVt2zbKzMykVatWSZY7pQx/Oh8BVeYcXCxo7vqCgDVo1NCszQm06T17\n9sgswFgF0L95zNXh44wAI2B/BJDnCDFJuXnq8xXdMq0fnRDuecdPNVKQZueW0jsfb6GH7hyu\nys2horKGsnNLqH1UkP0nxC0yAowAI8AItBkEAgICpCUI7mirV6+mY8eOSYY7xAIhCSzidaqq\nquQL9Nqg0wZRAlzemlPgaYWXGkH8EggeWFoGAqoUJGjM0IbhH6kvyBYMvnc10qdPnyYFyKnp\ng8swAoyAeQTAaldZWUslIj5IjShJZB+d+4uoUy2rbN2VQd+vOkRXTTDM+2CuvQIRj+Tv50XB\nQY0J8cyV4+OMACPACDACjIAlBOAuBwWid+/edOrUKakkwY2uoqJCKknIc4Q4JbDVIYcSCyPQ\nFARUKUgwTyK47Mknn9T1VVpaKrV3/ezBupN/b+Bmhtbfs2dPAgMICyPACDQvArExQSIeSay0\n/U3AYG007cL9ac6tQ+m5N/7Quct9vnwfdUqKoN7do6xVl+czRTySr68XeXM8kiq8uBAjwAgw\nAoyAeQRA2Q2abIUq23xJPsMI2I6AKgUJzSM5Fl6KwKw5ZMgQshSwppR1xieSbhUWFprsCkoa\nfDz1pa6uTrKLwH0Qfq1YdTAl4N//6quvpM8rguYGDx58TjFY1pA4DD6y/fr1O+c8H2AEWgoC\nHiIgNEEQLZwQbnP1Kkkb+vaMpmuv7E1ffrdPTgMW5TcWbqQXn7yYwsNMU53qzxfkEIhHSkoI\nFcG12hiI9NvhbUaAEWAEGAFGgBFgBJyBgM0kDffcc48qBjtnTAJ9PProo5SUlGTyZcwjj+A9\nmGiHDx8u59C1a1fq1asXpaamGgwXCtegQYMk/SL47OHPunDhQoMy2AGl4xdffMGrGecgwwda\nIgKw5MTHaHM/mDSxB53f56wfdXFJFc17b6Pw+65XNcVKEY+UlVOqqiwXYgQYAUaAEWAEGAFG\noDkRUG1BMh7kSy+9ZHyoWfd37dolg/HAWGIs+kFvWP2eNWuWZNRbvHixtIL99ttv0jo2YsQI\nmdEYFifIihUrZHZjBAO2b9+e7rjjDnrkkUfoH//4hy5JGJSoV199VdIzWnI3NB4T7zMCzYkA\nchRFiYSwOYJ4QY2AZOWeWYPp0bmrKedvoocjx/Np8bLdNOO6/mqaoDNFjfFIoSEcj6QKMC7E\nCDACjAAjwAgwAs2CgM0KkjJaMNVlZWVJ5hAoH4rAhQ2sIqBbTElJkRmFv/zyS+W0XT/BqAe2\nvAsuuMAgAZepTubPn0+gWsTn9OnTZZHOnTvLz9tvv52Q6Gv27Nly/8cff6T+/fvrqBYvvfRS\nGUsFC9R5550ny0BRDA0Npdtuu03u8xsj4CoIIL4IpA3FJZWqhhzg7y0Y7IbRk8//SjV/W45+\nXntUJpEdPqiDqjayckrIz9eTfHya/NOjqj8uxAgwAowAI8AIMAKMgFYEbHaxg1LyxBNPUFRU\nFHXo0EHG8MBVTXmBihHMdYjZufbaawlJYh0lUFjKyspo4MCBVrv4+OOPxcOZD02bNs2gLPZB\nDfn+++/rjp84cUKSTCgHcB6CeCdIdnY2IWHuU089Rd7e3vIYvzECroQASBu0KCtJCWE06x+G\nNKQLFm0VMUZFqqaNuCeUrddbTFFVkQsxAowAI8AIMAKMACPgJARsVpDeeusteu6553TZhS2N\nNz4+XrqnWSrTlHNwr4PAlW7Dhg1Safnkk0/o8OHDBs3C2oWyUOJg9dEXUEJ2796ddu/eTUo2\nZFBFQklSRMkF1alTYwJNzB8MfyBnYGEEXBEBd+E6lxAXook8YfTwjjRmZLJuumDEQxJZ5D1S\nIygPZjsWRoARYAQYAUaAEWAEWiICNvu5PP/883I+11xzDc2cOVNakcAGB2vRK6+8IpWTX3/9\nlV588UV57p133nHY/BUFCZYcWJMUcReMXWDegxscKMcRL1RdXU0RERFKEYPP8PBwqRzl5uZK\nxQduc+PGjaM777xTxiphzsioDKUIhA6gLv/www9l2wYNmdlJT0+XJBJmTusO67sqKgeRlBeM\ne44QZG/Gy9XFOE+XK84H9Pl4OVu83GsoXQOJwpUXd6Cjx3MpNaNR0cnMLqE33vuLbr2hjxx6\nZaVlt728PKKSYn8KCfZx9lRV9wf3YLxcXRz1u+FMXJAAsjXMozXMAa7zrWEerWEO+A46Yh7K\nIjFCJVqi4BkJ88YrPz9fehDBMwjPcPBqSkhIkHmRWuLYeUyug4BNChIephF3BAsL4oqgfECw\n//vvv8ubEzcolAtYW6BovPfee7rYHnvDg4S1EBApvPHGG9K1b+/evfTwww/LmCR8aZDDSXGN\nM6b8VsaDchC460HGjh0rWetgKQJL3WWXXSatUziHvFCgBr/uuuuwKwVuh1DKzAmyPauhAceP\nEyxZ+uLh4WH3Lzx+/DBmtG1p3PrjaInbyo845uGqguuAeeA6NMc8QkK8qK7BnfLy1SkE+Mrf\neXM/mvv6RiqvqJWw79yXS2vXp9K4kYmq7qfComoKCvQTLn4t67rhzxcPgc11Lex1D2MeuKeU\n32d7tevMdpRrAZKQ1jAP/Ae4qjQUFlFtkXAvF9fCK0x4YAQHuupU5EKoK18LAK8oMY6YB75v\nLVHwP3no0CHC4vvp06flEPG7gBfOYQEcn1gEHzVqlPQqUkIjWuJ8eEwtGwE38Qd0lllB5Vi3\nb98u432uv/56+uyzz3S1rrzySvrhhx/kjQsFSRFQasN6AwuKIwSkC7Ac3XDDDTKOSOkDShzc\n5rCajVUGjAHjgtXr66+/VorpPnF8+fLlBFe65OSzLkS6An9vgNUOMVaIq5o0aRKBBe+uu+6S\nWZ0Rd/Xuu++azJdk3I65/TyxvB4ZGWlwetGiRXTjjTcaHGvqDhRBKI0hISE6Vr6mttkc9TEP\n3MaBga73h91QWUV1J09ThXiVZGSSv/hhD0xOJI/kDuQW5Pz5ID4IFN5qZde+THrhf3/qksgi\nz9HDdw2m8/uqI20A5XhyUrhQRlrOHzIePPAdRK43fDdcVTAPWFWVhR9XnAcedhDrqawOu+Ic\nMGbMA/9Bxr/rLX4+QsGu3X+Eqv7YRA0ZWVRaUgb9iPzEb61nUjx5jxpCnt2Ey3kLfaA2hy/u\nqejoaHOnXeI4PF2wAIKFYXsLntn2798vn3MOHDhg7+Ztag/PKnhuw7gQEgFLkamFXTwLYBEf\nOSyBzdSpUykxMdGmPrlS20bAvLnDAi4KDTZuUn1RshqDUU5foMlnZGTIG1b/uL22R44cKd38\njFcK8OW4+OKLJcMevuTYx8pIQUGBya6V49Yeip5++mlpCYJyhB+oyZMnS8ULyhVimyZOnKgq\nNsvkIPhgm0GgZu8hKn/zA6r4aCnVrF1PbgeOUd1fW6n802+o7NX3qPqvLXiycioesSI/khbS\nhn69Y2jyZT11YwQJw7uf7JCU3rqDFjaqa+pUEzxYaIZPMQKMgJ0RaCivoIovfqDyRcuoQViO\n3DvEEyXFiVc8eSTEUH1WLlV88AVVfLeKGqrVxR/aeYjcXBtBAAotclDCegTWYTzLmVKOAAee\n8fAchlhzLJ6iHjyKWBgBrQjYpCDBbQ4mTX0CA3QMqwpk06ZN8lN5UxQq3NzOFmXFDqsPGDNW\nHRRFyHgsOI5VY2MCB/1yWL34/PPPpYsdjq9fv15aphCLdPnll9MHH3wg24eyxMIImEOg+veN\nVIkHD6Fge3ROIo+OwuISE0VuiXHk2bkjUVAAVS3/mSq+XkFCCzfXjN2P20LaMPnyXnRer7Or\nmMUl1fS6SCJbV6dOuSstq6a8gka3VrtPiBtkBBgB7QgIF9PKb1ZS7a595NEpidyj2hF5nH1c\ncBP/pe7i98pdKEu1f26lyhW/ks6MrL03rsEImEUAMbl45oIHEJ49zSlGphqIiYmR1iaESJw6\ndcpUEc3HYJX/448/6Ntvv7Ua/4UFdBCHwfKlHx9vqlMtZU3V52P2R+DsL56GtuHzivibtWvX\nyouvVO3Vq5fcXLVKrCjpee4hnxAkLCxMftrzDTcr2OuGDRsm3RiM21aUMsW6BSUO1iS40OgL\nzNUHDx6UbVmKAfm///s/2deECRNk9TVr1sjYIDD1QWDKxQrGyZMn5T6/MQLGCNQePEpV4oHC\nPS6G3CMa496My7gL9zo8mNRu2tFoSTIu4MB9uL3FC0uSWoF73JxbBxPyKily8GgeffaNoSVZ\nOWfqMzdPECJU8Cq0KWz4GCPgbARqdu6n2p1QjoSrr55iZDwON/Es4J6cQLXrt1Ht4ePGp3mf\nEWgyAnh+hAcS0snYIljwhosu4uWbSroDRQ3hFxdddJEMrwBhF5494c5nLFCI4Ko4fPhwmjJl\nirRo4RkZBF/GoqWscV3edxwCNilIGM7Tws0MGu+YMWPo5ptvliNEHqKkpCTaunWrjJdBjA5Y\n36B4wDKj0GPbczpBQUEyMG/jxo0yGa1+27DugDQCY1QUmHvvvVcGYMPioy+w/CAwe86cOfqH\nDba3bdsmY5Tmzp2rO455oZ4SMKnEw1iyQukq80bbQwArsz//LixEQeTm35hXyywInoI8Iz6G\nqn5dT/VnRHC0EyUw0IeiItXHQAUG+NCDdwwTVtqzPyk/rj5Cm7af+2dgahpYUEH8U+3fCWhN\nleFjjAAj4AQExP96FVx+IwXbq7t1AhUoSW6BAVQt4pRYGAF7IoCF5h07djQ5hggueVgEx7Op\nrbJu3Tr5XItnO5COwW0Pz8EgCYMSBKZNRfB/NmvWLBl3v3jxYmk9Qh3MZ8SIEToiMJTXUlZp\nnz+dg8DZpxmN/YHOG/TeuClWr14ta8Py8swzz0gLyqeffiqTsX7//ffyHBjloEw4Ql5//XVp\ndgVRwkMPPUSw6oDaG1YeWK3mzZun6/bqq6+WroCPPfYYwRqEsmC4Q9JbxBRB0zcnKAdmPsRU\nKYJEuLjBv/vuO3lI+cSqAgsjYIxAXVqmCHbOJo8o01TzxuXdAsR3BkQOx1OMTzl8Hxah4CAr\nSpzeKDoJsoUbp/TVO0L07sdbKSNLnXIH5Sg9s9jA+mzQGO8wAoyAwxGoy8yhhvxCcg9TT1Di\nFhlOdafSnL6Q43AwuINmRQCL3N7e3nZh8IWShAVzaykozE0Yz5QwCuB5E8zMsA79+9//lkzG\nIO6CAqXI/PnzCeRhL7/8Mk2fPl3GTaEOWJbBvrdkyRKlKGkpq6vEG05BwGYFCaOD1QU5iP75\nz3/qBgumNVx83DxwNUMMEJQmKCOOEtBxgz0PbE2vvfaaJGZ4/PHHJZECrD7Iz6QI/FdxI48f\nP56effZZWRafUHws5WrCzQ7XQX3rEdocPXq0ZEmBwggKb8wfX4QhQ4YoXfInI6BDoC4nnxrE\n90J8OXTHrG24+XhTXUqatWIOOR8bE6SJtGHMiCQafoEI5P5bKqtqZRJZfKqRsvJqys3jeCQ1\nWHEZRsARCDQUl1CD+J/U9Bvl6UkNglAGdVkYAXsggNgjeB8pceRNbROkYohFtzUWCd5Qjzzy\niCTh0h8LPJQgGKsiH3/8sXTrmzZtmnJIfmIfZGLvv/++7riWsrpKvOEUBDyb2st5551HeOkL\n6Lbxgr+no6xG+v1hG8xxeCnJw0Dvba5v5EFauXKlpMA9cuQIxcXFWaXKBGU4tH9YjIwFvq2w\nHOEL8sILL0jLlXEZ3mcEJALCGiSM6trA8BIPH6Xq8hNpa9h6aYW04cSpAhHjp27c0yf3prTM\nMkpJOyM7gFVowaKtdN9tQ613KErkFYjfDT8vQdvecpPIqpoIF2IEXBEB+TVX910/Z3p6scfn\nnOMDjIAGBMBch9AFPz8/DbUsF0X8PJ4R8XyoVbDwbSzwHlIIubBQD8GYYThA3LtxqAWUNPSN\nPJdKWIbaso7Id2U8H943RKDJCpJhc4Z75hQUw1L23QNrCV5qBPFLIHhQI+DSNyewlMF1Dy8W\nRsASAm5+cFlTbz1CW6DQdWvGpIwKacPp9CJLU9Od8/b2oIfuHEaPzl2tI17YsDWVuiZH0KVj\nu+rKWdpIzyqh5EQv4VrRJCO3pS74HCPACJhAwE0waLqpXAxRqjeAsVL8D4JchoURsAcCIODC\ns5U9BWQNpggVtPYBoi8w44FAAsoOXOkUkjKw7SFhLZLVmhJ4OkE5QkwUmJXVlgUhBItzEeCn\nD+fizb21cQTco9tJ9QgrT2oFCpKHoP9uToE1J7JdgOohRAuCh3tmGVpbFy/bTYePGbJHmmsQ\nFOFpmUUiHslcCT7OCDACjkDAPSaa3EKCqL5IvbscYpY8Y0W98FBHDInbbIMIgPzK3oIQC30y\nBVvbRxzSf//7X0nQAFa7Sy65RNcU3Pgg8FQyJUribhB6aSlrqi0+5lgEWEFyLL7cOiNggIBH\nnEhwlxBLDVnn0oIaFPx7Bz79bv5+IjdSkqnTTj0WGRFAQRrc3gb0jaVJExtzo2GgdXUNNG/B\nBioqrlQ17gpB+52Vo/4hTVWjXIgRYAQsIuAmXHq9LxwsEsGK3yg1KxT1dVRfeIa8R3HcrUVg\n+aQmBBzhUgaSBXu47D311FOEsIsFCxbImKLzzz9fMtthgogxgtSbSfKOMUBAaqalrKzEb05F\ngBUkp8LNnbV5BPCjeOloaiivFHFFlskIGoQZvi4zl3wvGUVuLcR1RZI2CBc6tXLtlb2pT48o\nXfHCokqZRNbcn4eu4N8bhWcqVCtUxnV5nxFgBGxDwOuCfuTZNZlqT5y2qCQ1COWo7lgKefXv\nTZ69u9nWGddiBEwggHgdtf8TJqqbPAQGu+joaJPntBxE2hi0c/vtt0tXO1i7/ve//8kmwJYH\n18CCggKTTSrHQ0JCZOy72rImG+ODDkWAFSSHwsuNMwLnIuAhrEG+kyZQXXYu1YuXqVXa+sIi\nqjuZSj5iVdZzcP9zG2mmIx7CRSE+LkTQ6qvzDW9MIjuUIsLOBtoeOJJLny/fq3oGmSIeqaq6\ncdVNdSUuyAgwAjYj4ObrQ37TriTP5A5Ue+SEYKcrNWxLWJbqC85Q3dFT5Nm3J/lecymWxA3L\n8B4j0AQEoGjAwgJXNHsJrDf2juVB7BHIu/bt2ycpvBFXFBUVZVFBQnw+CBy0lLUXBtyOegRY\nQVKPFZdkBOyGgNeQ8ylg1vXSMlQrVmCR56ghNYPqhVJUd+wUUa1wBbjuKvK5Yhy5gXK3BYmP\ntyfFx6rPkRIc1JhE1sPj7Dy+X3WYtuxUR11eLx7G0tLPED5ZGAFGwDkIuIUGk9/NU8n3qvHU\nIPIdyt+oU6lEIt9R3YkUyQIOJcrvhqukG7BzRsW9tBUE4AoHhmSQGdhDQJ6AuKAOHTpobg6U\n4507dyaF0tu4AcQ2QQIDG0lKevToQSByyMszjLnFXMB2DHIwuNhBtJSVFfjNaQg4lMXOabPg\njhgBF0TAQ7iwBIgV2rrTGVR5Oo2qM7PJMzyM/BLjyTMpQTgzt1ya68AAb0naoDZnUeeOEXTL\ntH70wWc7dFfqnY+2SEUrNjpId8zcBixIsCTFxQSbK8LHGQFGwM4IwJLkfeEQ8h46kOoysqjs\n1GlyEw92AUkdyD1GuM6y1cjOiFtvrj43X+TFS6eGk6fITVhEapI7koeIa5XXw3p1lyoxbNgw\nQi5LECuAga4pAuVkypQpMvGs1nag+MAl7o8//pDEDP37n/Xq2LhxI23evFnmwVQIGO69916Z\nlPbDDz+UuZOU/pA7FO54c+bMUQ6RlrK6SrzhFARsVpDgbwk6bdxw1uQ///mPpEJcunSpNCla\nK8/nGYE2g4Awx3sIJckjNooaxAqXh/gh9hT0864gIG2orKylklLkdrIu4y/qTEdO5NOfm1Jk\n4QpR97V319Pcx8YJXdD6TxHIHfx8PSk8zN96Z1yCEWAE7IeAIG7wEAs3JL6nUJDcRQJ4Fuci\n0FBSSpWr/6Tabbulh0F9lYhjFUOo2LFfehl49ulBPhMuIveIMOcOzIG9wR0OStK6deuoS5cu\nNtN+p6amUkJCAoFMwVZBHszRo0dLxroZM2bQ+PHjaceOHTR37lz5XAtlSBGkfIFl6LHHHpP5\nNkeNGiUVpueff54mTZpk8NyspazSPn86BwE3QTdsk98KfCiHDBlCa9eutTpS+GNCe0cG48TE\nRKvl23oBmGWNs0cvWrSIbrzxRrtCo9BMYmWkOXJW2WsymAduY8W8ba92ndkOgkfhAoA5ID+X\nq0idyJdyKqVAFyOEnA54mbsW1dW19MTzv5J+TqXhgzrQnFvVMWAhLUZSB2Fl8/VyGETIUYHv\nIL4T+G64qmAeyCWirGq64jwQpJ19WsTiCSbHcPE/4qqCeeTn55/zu+5q8wFzF1yDjP+fXG0e\nSEJqj2B9Z80b8V4Vi5ZJK55Hh3hy8/aS323874HMoEFYJepOp5N7SDD5C7dId0G53hTp3bs3\n7d+/X+f+1ZS2mloX/42ffPIJHT9+nDp16qRZSULeI8QezZ49W5IiNGU8a9asoXvuuYcOHz6s\nawbPwfPnz5fugLqDYgP/IXhmW7VqlXw+wTkoVZgL4qv0RUtZ/Xq87VgErC/biv6ReRg3p77g\nB//MmTP0119/6R822MYf9J49e6RyBKaOsLDWs7JhMFHeYQTaKAIegqwhPi5UKklQlqyJt4hf\nkklkn11DoPGGrN9ymrogieyYLtaqSz6LtIxikUQ2TDyonY1pslqRC7gUAnVpmVSzcx9V7z1E\nlJtHtcLSWi4eDD379SRPwZjmHqg+J5dLTZwHywgYIdBQU0uVX/0oSX08O3c0Otu46ya+H57J\niVQvvjcVn39L/nfcSG4BrcPSDqKGadOmSba4o0ePUseOHUUCcesLZFAeT58+LWm9oagYKyUm\ngbRycNy4cXTo0CFKT0+njIwMadUC2YIpQbzTypUrpSJ75MgRiouLMzsGLWVN9cXHHIOAKgUJ\nN9rEiRPlhdYfxs6dO2nkyJH6h8xu9+nTR650mC3AJxgBRsAlEfARtN+xIjYoNb1I1fjbRwXR\nPTMG0cvvrNeVX/zVLuoklJ6unUwn19MVFBs1NXUiiWwxJcab/mPSL8vbroUAVsKr164Xr41E\nbg3kLmLyqF24cCHyoHrhYlT1/WqqXreZfKdeLmmoXWt2PFpGQDsCtXsOUI1gEvQSMavWxD0+\nRjALnqSaLbvIe/Qwa8Vd5jyUkFtuuYVWrFgh432gIMEzSckjpD8RxPjAWltUVCQVGLi0oaw9\nBcoOXmoEHiEgZVAjWsqqaY/LNA0BVQoS/ECRNfjJJ5/U9QZWD5jaLSXdAoVhQEAA9ezZUybU\n0lXmDUaAEWhVCCCBLGKS0jOrVc1rYL84uvrS7vTtSmEhEIIksq8t2EgvPnkxhQQ3Jtqz1FBZ\nWbUwLJRJoghL5ficCyEgFuKqVvxGNX9sbIx3EQQBWJyj4noSTv7kLv5LoCzV5xVQxcdfkd8t\nU1lJcqHLy0O1DYHqrbvJPVS4+sK/WIW4RUZQzeadMtlvayLRgDJ0zTXX0MCBA2VMEljioAwp\nAi8lCH4zwFSH2B5QcCsMc0o5/mQE1CKgSkFCY/fdd598KQ1riUFS6vAnI8AItF4EItsF0Jmi\nUhmDpGaW067qTcdOFtC+QzmyOJLCvrFwIz35wChVf2q5+WXk7+clFmG81XTHZVo4AjX7jwjr\n0Cby6ChoeEWMhTlxh5IkTlYt+4nc58xkdztzQPFx10egskq6zblHqyfFcAsJEpTspwm59PBd\naW0C5Wf69OlUXFwswz9gKULcKxbsYYGBtQgxcorC1Nrmz/NxHgKqFSTjISFQLSkpyfgw7zMC\njEAbRgA03GVllaoQwMrefbcNpUfn/kL5hRWyzv7DufTZN3tp+pTzVLUBVzvEI3l5cZJKVYC1\n1EJi1bfm17/ITQSZIwDdmuDBDwlM63btJ/cRg6wV5/OMgEsiUF8hfktFDJKlBQPjiUExgDGl\nAXVbsYCcAi8WRsBRCNgc5fzSSy/RXXfd5ahxcbuMACPgggi4C9KG2Jggcsc/tApBEtkHZg8z\nIFz44ZfDtHlHmoracM2rl/FI8MRicV0E6rIFEUNGNnlEql/xdg8PpZpdB1x30jxyRsAKAshD\nBfdS4UtmpaThafweyrqGh3mPEWAENCCgyoIEggZ7ZDPeunWrhqFxUUaAEXBFBEDaEBcboJq0\nAQx2ppLIJsQGU2x76yuEYMPLyimhGBUJZ10Rz7Yw5oai4kaXmL8z0quZM5js6nJEpno8POIh\nkoURaGUIuPn5kodIyFt3plgsHkSoml1DcQl5CDc79zDXTVGgaqJciBFwMAKq/lV2794tKQ0d\nPBZunhFgBFoJAiBtaBfuT3kF5apmhCSyR0US2XV/J5GtrKqlV97dQM89NlYwFVl3uUL8EnIj\nhYZYJ3hQNSAu5FwEhCWwQaa9VN9tg/QjErVEXTdV/2Tq2+aSjEBLQcBzYF+qE/F2ggVH1ZCw\naOA7TrAL86KBKry4ECNgDgFVfytwp0MyThZGgBFgBNQiEBUZSJXVdVRaWqWqym3TB1BK2hnx\naqQLTxfxRfMXbaP7bx+qqj6sSH6+nuTjo+pnTVWbXMg5CLgF+JGbijxaBqMRAezI9eLmwyQd\nBrjwTqtCwEvk/QIrHRLBenSwTC1dn50rLEeh5DVEHa10qwKKJ8MI2BkBVU8S//jHP+zcLTfH\nCDACbQGBeEHacOJUAVWL3EXWpDGJ7HBB2rCayv9OIrtxWyp16RhOl13czVp1qhcP2MjFlJwU\nLljw1MVAWW2UCzgFAfeYaHILDKQGkevILShQ1ydizMorasnb2438/RsMmKnqCwrJezgTNOjA\n4o1WiQAWAHynXUkVHy2l2hOnyTMxnsg4SXZ9PdWlZ5EbUq9Mv4rcgs9+h1olKDwpRsAJCNhM\n0uCEsXEXjAAj4OIIQFFJiAtRTdoQLaxO984abDDrJV/voYNHcw2OmduBIgbLE4trIQDmOu+R\nF1C9IGoQiUykspuSVkgbtqTSjr05tHVnhnilU4FwpYQ0VAqGrgY38uzfy7UmyqNlBGxAwKN9\nJPnffgN59exCdSdPCxrvFKJMkR4hK1coTSly3zMhlvxu/4egyU+woQeuwggwAsYIqLIgGVfC\nfkZGhvgTQzYK9RIfL1Y+WJodAazKIvfMjt1plJtfTNFRwTSwXwfq0TVS9YNss0+CB+AyCMDl\nLVZYktIyGl3nrA38/L6xdM1lPembnxoZymAZmvd3EtmwUD9r1alEuPQh9gkxUCyug4DXkPOp\nZt9hqjuVSsfq/ISrZTEFBoi4smBvcnP3oMrKWtq5N5P6dYug4IJc8rt0DHnEtXedCfJIGYEm\nIOAeEUZ+N06mutQMoSSlUvmR4yQewsi3c0dyT0ogTyhGGkhOmjAUrsoItAkEbFaQOnfuTBUV\njat5apGSWQM5J/cAAEAASURBVNHVFuZyDkGgXqzOrll3gvYezCY/H3cK8POk0rIaWrHmCGVl\nl9LoEeLHlt2THIJ9W24UdN5aSBumXtGLjp/Mp90HhEVBSFFxJc17byM99eBFIvbYuuE7N69M\nkjYE+FsneGjL16UlzR2MXX43XE1ZC76kot92UTuh/DR4ewrFqIbgMBno7ylY6/IpfXMuRdx6\nBXmPGdaShs9jYQQcj4AgJkEcEl7uPTuJNAd15N2eFwkcDzz30BYRsP6kYQdUkPkYChVL8yNw\n/GSBsB5lEyiUQ0N8BEOYJ4UJ5i/s79qXKYPkm3+UPILWiABIGwID1AXUQ0mfc9sQAyvQ4WN5\ntHjZblXQYDEGFqsaFbFPqhrkQk5BAKvk6aMvpsy+A8mrtob8MjMoIEcs5mRnkW9ODnmGh9CB\n80dQ6TBB3CHiLVgYAUaAEWAEGAFHIGCzBSklJUW4ipvOzpifn0/Hjh2j9evX08svv0wDBw6k\npUuXOmL83KZGBI6JVXnQIXuIIE/93HOenh4iENqDjouA+o4dwjS2ysUZAXUIxAlXu5MphapI\nGwIDfOihO4fTUy/+KpLJN7rz/rz2qCRtGDE40WqHMolsRjEliftZZd5aq21yAccjUCE4u3N7\n9CbvEReQV34eVeQXkIeXJ3lHRlF1SAgViWuq3A+OHw33wAgwAowAI9AWEbBZQYqMjDSLV1RU\nFPXo0YOuuOIK6tevH11//fX04IMP0htvvGG2Dp+wjACUUXMKqeWahmdLhDudp6fbOW2hbbgu\nlZVVn3POsIWWuWcvfJprdvrXVn+7ucbTlH4tXQtYhuKFtfLk6UIZiG+tn44dQmnWDedLum+l\n7ILF2yTxQwdB/mBNyiuqKTO7WFMSWQV/S/Ow1m9LOK+MX5lPSxiTmjGEh/pSdXUt1QsLUaVQ\nikp9/cRvkyc1+PsLi2C9DLOAJdKV5qWMVflUg0NLLtMa5tEa5oB7xBHzUNpUPlvyvchjYwQc\nhYCb+AKYNgPZscfExEQqKiqigoIC8efmFK8+O47e+U3l5eWRsQL61ltv0dSpU5s8mE3bM2n/\n4XxqH+Uvf1hx+d3E8jpe6VmlNKBvlHi5lk+zQhbiyvcWrgPmgevg6vPAXKzNoaQUikup6vv5\n028O0l9b0nXlIyP86LF7B8u8R7qDFjbaRwVScJA6977WdC1wT3m4mCsaKN6/WXFUPPmRdAPG\n9YDI36jMUuohSBouHOxahD/KPeVq18L4K4WYF0hrmEdrmIOjrsWFF15Ihw8fpq5du8pPedH5\njRFoYwjYbEHSgtOgQYNo2bJltG/fPurbt6+Wqlz2bwSCg4MJlrmmytALAuhUWrl42PAWLnUk\nAqArRRySL1VU1gu2qCAaPKALhYdZZwpr6jjsWR9JjPEAEijyqLiq4DoUFhZSQEAABQUFueo0\n5P1UVVVFIcIVypLgVg4MKqV8wTanRu64eYhgtf1NuoCifG5+BX36zWF6+O4R8sHZWhu19W5i\nTGGqksjW1NQQFin8/PyszsNav815HvMoKSmh8PDw5hyGTX1fe1UQ/bT6MBUWVYlA9GrBYucu\nGDa9qGf3WJo4rqt0E7ap4WaqBEUVrufGC1/NNBybu83KypLKkavPIzs72y7/pzYDaYeKubm5\nkqTBHs8FxsOBxRbi6kqk8bx4nxHQgoBTzDmbN2+WY1JWArUMkMvaF4HIdgE0YUwXKhfMUGnC\nlz8rt5xSxSfyx0y8uKvLKUf2Rad5WqsvOEN1R04Q7T9C9YePU312HvwmmmcwTuw1StyLalnm\nvLw86ME7hlFQoI9uhNv3ZApLw0HdvqUNJYksPllaPgJww7xhcl8aNTyJ4qIDqXNSGF0+vhtd\nNaGHyylHLR9tHiEjwAgwAoyAMQIOtSCBBvyJJ56g1NRUuRrbqxcn9TO+AM2x37VTO0JCziPH\nsignq4CiY9tRt87RBg+fzTGuttZn3el0ql67nmqEUlRXU0uCN59qhFmvzNuH3OPbk8/Y4eTZ\nowt8i1olNHCZio8NoROCGERN0D1owu+/fQjNnbdO53f/1ff7qFNSOPXrZd0tFIsAYLbrEB9q\nEk8oqrV7D1GVeFF6BtUEBlBl9y7k2ac7eXbp2Gqvg0kwWsBBKMPn94mluCgPYfnzcUlLWAuA\nkYfACDACjAAjYAMCNitII0aMILjSmBK4E+BcWlqajD1CmdmzZ8tAW1Pl+ZgTERDXpvbQcfLe\nc4A6Hz5B8SI2zDc0hLy6d6bavj3Io2uydGdx4ojaZFc1G7ZRxQ9ryE2wCbrHx1JpebXI9VNK\n/iIXjG+oiA/LK6CKj5aS18jB5DtxNIkvT6vECWyKCYJs4VTqGVWkDb27R9P1k/rQZ9/skXjA\n0Pbmwk30wpPjKKqddRfLUkFCkptfRpERAQZ4Vm/ZRdU/rqF64erYIFw1G7y9yE0kVK7ZsY+q\nN+0gr/N6ku/Vl5CbUJpYGAFGgBFgBBgBRqB1I2DzU9eOHTtUJYqFD+vkyZPpxRdfbN1IusDs\nsEJe+fVPVCsUIyRlFJliqSFMxIp4elHN3oOEh0SvXl3J95qJ5BbiunEwLf1S1GzbQ5XLfyaP\n2GgqrvOgI/tzqPBMmaBdryUPdw8Rg+RHnTuGU2RiGFX/vkHme/G9bExLn5bN4/MVtPMx0UGU\nnlmsqo2rJnQn0NVv2dlI2lAmlMtX3tlAcx8dI+LqrP+kySSyPp4iZq3RXa9643aq+mYluUe3\nI8/4GOnX71YqCCSENc9DxCFRfR3ViAWFhrJy8r9ZEKX4nnXzUzVgLsQIMAKMACPACDACLoWA\n9acJM9MBqxoe6MwJXCLCwsIkzTcSxbI0LwL1hUVU8cEXVFdQSJ6dkwhcubXCyucmVszdxEOg\nh0jQ2IAHQaE81X/0JfnPvI7cgq2vyDfvrFyvdyipVd//Ih7GI6mozp127c2QrluhIllvTXW1\nCIr1pFphudizP4t6dY+i9h07UM0fG8mrWzJ54Lq1UgkJ9qXKqlrVpA13zRhEaZlrKCOrRCKS\nknaGFi7ZTnfPHKwKoTShjCUL1zxP8X2oEpYj95go89YhobR6dkqScWJV6zaRz/hRqvrgQowA\nI8AIMAKMACPgmgjYrCDNnDnTNWfcBkfdINzqKpevpLp8oRwlm1dW3fAgKM7XHj9FleIh3m/6\nNW0QLcdOuWbbbqoXiql7YHs6vCtdMrAFBXpLqwV6RriRv5+XpMk+fDyfwgfEk6ewWFQJJcm/\nFStImDtIGyoFeUhZeQ12LQqSHf9TJJF9/Lk1UrFC4XWbUqTl7ZLRXSzWxUmFtCFmz05qENTF\nVl3nQL+eEEvVf24h72EDrZe3OgIuwAgwAowAI8AIMAItFQGnsNi11Mm3lXHVHTtFdQePkWdS\nnKopeyQmUO2eg1R74rSq8lxIHQJQVGt37Sf3iHBCHiC8kPDSlPj6eFCtIBUoOFMhXb9qj6dQ\nfVGjtcRU+dZwTCFt8PJS97MUFxNMsCTpyydLd9HhY4IFUIVUCWUsfdthcm8XoaK0UF79hbtd\nVTXVpWWqKs+FGAFGgBFgBBgBRsA1Efh/9q4Dvq3qeh8t75l4xSvOnmQQCBBGIAmEDS0rpUCB\nsPduKWWUXUbZEDYU2jBK4c9egRAIGYwkZG+PxIn3iLct6X++Kz35SXqSnuQl2ff496w37luf\nnqT73XPOd3R5kMrLy0URy67eYlZWYKWprp5D7u+NQMcGLrposXBYncl7o8Yag5nbcfJ8B6ur\n+fM4aewqV/lBwN7UTNbaes5zyabW2hbR0p9AHQhDayt7N/DecdidvbaOqJ/nhgnRhuwUFm2o\n0SXacND+uSz9PJb+73NWnmOzWu30z+d/pH/87WguMsqExo/ZmezU1TVTXHI8pfppp94EkXD7\nvkb1KjkvEZAISAQkAhIBiUA/Q0AXQZo6dSqVlnKuRBdN1kHqIoAh7m4tLGHRhSDziRITyMb7\nSetGBCDlzeFcdiafJhOku/3X5LHzdrPZ4U0BkbJj/wFgMTHmoEQb5p06kXYUVdPajeUCndq6\nFiZJy+iOG4504acJG+fhIaaxrNFK0bF2ijPjPfFvIK0YPJAmEZAISAQkAhIBiUD/RaDbf+mT\nk5O9qi9HekX6iH/7m1mIIUiZaLS3NTm8HBF//2FyAwjRMrAyGrEYQxIrqFnYU9fWZtW8Oit7\njAz8l5ToVEzjAqdGhHgNEINow2Cue6THjEx0rr34EEKdJMUQZvfGu6uVRc1XA6S8WeLexp69\n0n1W6rBpNnNfyWGSxlTtOkruDeWSREAiIBGQCEgEJAKRioAugrRmzRoqKytzm3bu3Eljx45l\nJdwoUeMIbRobG6m2llW6OAm9sLCQ7rzzTkpKSqKRI0fSjh07IhWjyL9urt1i5055MIb2Jqli\nFwxkAdsaoqPInJ9NdlYUtFhMNJxlvOs5D8mzSCpzIaqpb6XsrARBkOz7GlgUIIGM6fpyZQJe\nSIQ0gGhDfByHF+owFBW98fIZTDo7v9I+/3YbLVlW6Hdvy7iRZOfcLpCj0gb27vlx6tmqqsV7\nYGQpcGkSAYmAREAiIBGQCPRfBDp7E37uMS0tjTIyMtym22+/nTZt2kSvv/46LViwgCZNmkRx\ncY4RXNQ+Gjp0KN1111300Ucf0caNG+mMM7h+iLQ+QcA0ehgn+HNdl2CM8yyMIwuC2UO21YGA\n+YDJZOeCsOiJ52bz4AHXO2pgkgQxBog21DIxquW8mJysRBo1PE0c0VpWQeYDJ3Eema6IWB1X\nERlNghVtGD50EM3/4zS3m3uBpb93Fte4rVMvmLhAsnFQCtkqa6ip3U5lTdpuJHtbO9mqainq\nmCM4J2xgvQ9qvOS8REAiIBGQCEgEBgICugiSJxDt7e30v//9jw4++GCaN2+e52a35SOOOILm\nzp1Lixcvpvp6fYUg3Q4gF7qMgGXcKDJwh9zO75segwy1nXMtzNx5lNa9CFj2G0smllK3FpcK\niW94kaZPy2EyNJgy0uNoWF4KHTA5hyaMyRD5M9byKjIlJ1E0S0sPRFNEG4zGwPlBwOeoQ4fR\n0TNHuKBqZyXAR59byuSz1bVOPWNgCfVoJj0czUi2vRVU29xBdW3ubiQbC2sgjy9q1qFkmTxe\nvbuclwhIBCQCEgGJgESgHyIQEkFau3YtNTU10bhx43RBMmwYezA4dn/1av85AboOJhsFjYAp\nP4fMB01l0YVd7Lhw7/x5HYzfJ1vRLoo6bDqZuHimtG5GgHO7Ys44kQyJ8dzp3iU8SYnx0ZTH\n3qQRQ1MoPzeJ1ddixElte8pYVrqVos86mUU2Erv5QiLncIpog94rPv+sKYJwKu0rqproiReX\n+1TiNGZlUMzvjyMDP++1m4vpp8Ubad23m2jzojW0a+laat3XTDFnnkQxxx0lRB2U48pXiYBE\nQCIgEZAISAT6JwIhESTkFcH0Ep4ff/xRtEeYnrS+QSDm+FlkHjOcbFt2kJ073S5jqWPIT1MH\nK6S1tFLH1kKy7DeOYjCqLq1HEEAuUdzFZ3NdKq43tXUnWUtKycZ5RhBvsDc2EYhRB79PKF4a\nN38emWWoIwUj2mBm8YsbL5sh9lHewLUby2jh++uURa/XjsQk+mXIWFqaNZ525o6mTbkjqWj0\nRPp+6P70fv50KssdJsmRF2pyhURAIiARkAhIBPonAiERJHiE8vLyaNWqVfTEE0/4Rebee++l\nX3/9VQg1jB492m9bubHnEEAoUcy5p1PUUYdyB7ycUDzWziFFxJNt8w5qW7GK2tZsJBMnrVuO\nOFh01FEnRlrPIGAcnEqxF82juAvOIvME/lwwOSXOgyEmSKa8bIr9wykUd9UFZGISJc2BQDCi\nDakpsXQDkySHnLpj/w+/2ETLf9GWrv91XSntLKmjpBG5ZJw4hhrGjaeK0RMo6YDxZIuJoU++\n3Ew1nBsmTSIgEZAISAQkAhKB/o9ASNnGEGG455576IILLqDrrruOPvzwQ5o/fz6BOKWnpxMK\ny27fvp2effZZWr58uVC6e/TRRwlyvNL6DgGoqEWfOJssnPBvheeCvRS0vZCMgwdR1NBcQiie\nMTWZ7NW11MGTMH6vDXExZIyP41eWmYZUNR9HWjcgwJ8HkCNMhpYWaimvoCiWnY51emi74Qz9\n6hCKaMOOwmov5T+tGx07Mo3+dOYUemXhKtfmZ1/7iXKHJLFARrJrHQQydhTWUCar5hk5945r\nzQpra+sQwhmDmGztKq2n3zaU08xDhrr2kzMSAYmAREAiIBGQCPRPBEIiSIDiT3/6Ew0ePJjO\nOecc+uabb8SkBREU8N5//3067LDDtDbLdX2AgDEznTBZpk6g5i3bydzUShYeJdc0FDZlRTsr\nTy6TpMkFRbfOQB0NhUil+UQAog35uSlCmc4GPfQANveoUbSNyc+SZYWiZWtrBz387FJ64K9z\nWHXTQfSrqps4F4zrv2oUgG1sbBPS4cgL27ajShKkAHjLzRIBiYBEQCIgEegPCHTJpXPiiSfS\nypUr6fLLL6cZM2ZQAtdqgSFH6cgjj6SbbrqJVqxYIclRf3hS1PegkCYOz+vYUUwd6zZT++oN\nIm/GumuPqPMjw/PUgMn57kQgOtpMQzL1i1ZcfM40Gpaf6rqEveUN9NTLK1yCJW2sdAcVO19W\nt48LLTOBamFyZVXcS74ay/USAYmAREAiIBGQCEQ8AiF7kJQ7R14RQulgUEhDQdnMzEwhYay0\nka8DAAEnaYK3yVVJxulpQmiea+JcKGkSga4iANGGlpYOqqph708Ai+KivDdxEdm/3PeVCJlD\n81/X7qF3PlxPZ50ykWKYcNldD633wbCtrKqB0lPj3HKavFvKNRIBiYBEQCIgEZAI9AcEuuRB\n8gQAOQJZWVmSHHkCM1CXnaTJVlZJ1p0l1LF+C3XA08SiEDZ4mjjPyQ5xAmkSgRAQyEiPp4R4\nfflwaYPj6bpLDnH7bvrfJxto5ardlM7bkB7Z1s5Kjj6stq6VBnG7gDL5PvaXqyUCEgGJgERA\nIiARiBwEuuxBQtHYvXv3crkWLi6qqrFj5c5xB0tHo15SUVER/fe//6W33347cpCRV9ojCNj5\nuaAGzmniyWXcO3V4mGLcPU0yH8cFkZzxRkAt2iDC5LybuK2ZODaTzj19Ev3r3TWu9c+8soLu\n43wkFOZds6GMMgazGInHsFEl5yglJ0axuEMilVU0UFaG/vA+14nkjERAIiARkAhIBCQCEYNA\nyAQJhV9vv/12EV5XW+tUPAtw25IgBQBooG7mZ8nOhAmTYgYM6ccqhMn5ystSxEBBSL4CAaPR\nQHk5ybSzqIZsqgEaX+iccPQY2s5tl64sFk2QV/QIizbc+5dZZGXRh41bWfbeysWSbW38qJmZ\nLHXQ4EGxNOOAPH4cLVRdw0Vjoy2uYr6+ziPXSwQkAhIBiYBEQCIQuQiETJCefvppuv/++3Xd\neW5uLkHQQVoYIMCdSIS7Wbdy7SPIfBdy6JvZQm0s8W2GzHd2ZhhcJOezMWlCTSAUTnUZe5QM\nWqTJ1UDODEQEINqQk51EJbvrdN3+ZecdIGS7i3Y5Bnb2lO2jZ19dSTdfeRgNzU3mbXW0t6ya\n4jl3Li93EGVnJZHZ3OlW2lu+T+QtxcSE/PWp6zplI4mAREAi4ImAvaaOrMW7yV7ENd04Sqe9\nIF/UzkMBcmkSAYlA9yEQ8i/8Aw88IK7i97//PV144YWUn59PkyZNojPPPJMeeeQR2rx5My1a\ntIj+8Y9/iG2KkEP3Xbo8UrAI2CqrqeWjr8i6cRtrGhvJHmXhL1gr2fY1UXsZK9KtXE2mEQVk\nOfxAMiaFYRgRkzt7U7OYXPfOpMmGLHomTra0wRyix94meJpYIELawEEgMSFa5BJVVHV6IX3d\nfVSUmW664lC6lUUbGljGG/bLb3vovx+tpzNOnkhJHE6XnWmhGJa+V5Q51ceCvHgJk6jhQwdJ\n0QY1MHJeIiAR6DEEbPX7qG3xMmpb/qvjd7sZ5Qns1BK3muwccWGZMp6ijz6C6xp2Knb22MXI\nA0sEBgACIRGkujoeYeW8IxSGRdic2ew4DJYXL15MeXl5YpozZw6NGDGCLr74YnrhhRfo0ksv\nHQCQhuctQhSh+fX/ko09MqbheRybZKIOzhtj3WIysLKcib1Idg4t6thRRLaKSi4oO4eMaYPC\n82bUVwXS1NwiSJO1uVPwAcVsXcp5QkWPSZPzOVXvLuf7DwLpXOi1uaXdRXr83VkGt4Vow32P\nL3HlTv734w1UwHLgUycG9qK2szR4ye5aGpqXKqM+/QEtt0kEJAJdRsBaXkktb/6PbHvLhbfI\nEB1Nhn37xHeXicuq2FlgBqU2rNuLKfbc34ui710+qTyARGCAI9AZNxIEENu2sQeC7eCDD3aR\nIyxPnDiRysvLqaSEXb9Ou+iii2jChAl09913K6t65bW0tFQUqK2urtY8H0QkfvzxR3rvvfdo\n69atmm2wEvfzzDPP0D333CNqOmk13MdfVDfccAOtXr1aa3Ofr7PXN1Dzfz7gL9F2MhXkCnKk\ndVEG9iqZcrIE4Wj98jvxqtUuEtahDpMNoQi791LH1p3UvmYjdazdRB3bCslaWka22nqyt7VH\nwq3IawwCgZzsZIpmD5Ee229cJv3xtEluTZ/m+ki799S7rfO10NTMAjUcbidNIiARkAj0FAIY\nAGx9+yOyVdaQaeQwAjnyNAMXGTcPzyfi3/iWf79Pdv59kyYRkAh0DYGQCFJ8fLw4KwrCqm3M\nmDFi8bffflOvppkzZxIIC8hGbxjIz+mnn04I/0Oon6eBEIHMHXrooaIdajmBxKmJHfapqamh\n6dOn06233ipU+FAM98UXX/Q8HD3++OP01ltvkXL/Xg36eEXrDyvJyl4hvflFxsx0spVXUTsT\niv5kIET2un1k21POI21FDsIE4sS5WChwa5Oy4xH/dptYtCE3J4kjSP1UflXd5UnHjKEZB3LH\nwmkQbfjn88vZE+Vb8ltpi9ea2mYxqdfJeYmAREAi0F0ItK1YRdaiXY7BzQAHxW+8lQcGW79b\nFqCl3CwRkAgEQiAkgoSwOYTV7dixw+3448aNE8vLly93W68Qqk2beqfDfd9999GyZdpfEJAi\nnz9/Pu3evZveeOMN4T1C+N/OnTvpsMMOo8bGzhyGTz/9lCorK2nLli20Zs0aESp4yy23COly\n5QZBoh599FG67bbbKDY2VlkdNq/I2elY9gt7hrKDuiaE16FmEfmpDRPUAcO0sZ2TXEVxW1Wt\npvZV66lj03ZOhC3lUbtqR94TRCOkRQQC8CDBk6TXINowNDfF1XxveQO9+tZ6VrKzu9b5m4EX\nCd4kaRIBiYBEoFsR4N+njqU/k4EHLfWaOXcIta9c46YKq3ffcG+H0jEYyEafDAPh0iQCPYlA\nSATJYrHQqFGj6JtvvhFhasoFwgsD++KLL1xx/Vj++OOP8UKpqT2fPLhy5UoRDpeerv2FsmDB\nAvr+++/p4YcfpnPOOYdGjhwpiM8TTzxBxcXF9Oabb4prxT9c99SpU0XxWywfd9xxBElzdUje\nQw89RCkpKeIYaBNuJgqycrgZxAuCMeTv2FtaCLHPA84gO865WraKKh65200dLGohCtxu2ErW\nwl1kZTIFUoX8LWnhiQAKyGakJ+i6OKjg3XzloZSY0Fl0dv2WKnr/sy269ucxF5GPhLwkaRIB\niYBEoLsQwG+Nra6eRZP0fZeJ83JOMcLpEV7eHwyRRxiEnjx5MkVzeCEEwRCtg4H3/fffXwx4\nY4C7Pxgirfbs2dMfbqVf3ENIBAl3ftdddwkGP2vWLPrTn/4kwDjggAOooKCAfvrpJzr33HPp\nnXfeoVNOOYU2btxIcXFxQrChJ1GD9+ePf/yjyI1SrgnFJNX22muviQ/ZWWedpV5NWIZq1Usv\nveRaDw+Z4v3CSmyH1dc74nvLysroqaeeojvuuIOiojo7V6JRmPyzcUfe7oGB3ksT2LEHShoj\n4BSDsFVxvR0Ox0NYHpJiEYaIcD2E7cm8pvB6UtIGxbEiXbSui0ofDNGGGaKukrLDp4u207Kf\nO/MplfVar1arQ9lOr9dJ6xhynURAIiARUCMgylzg9zvY33Cudu1WIkN90AiaRxQPIpNuuukm\nQuoG6m+iLwmS1NbWRqtWraJXXnmFpkyZ4ja4HUG36LpUDNKPHTuWtm/f7lonZ/oWgZAJEuS8\nIe/dykpoX331lbgLE0srQ4wBHet///vfgnR8+OGHYtvNN98sHuyevN3rr7+eQFr+9a9/sfyu\nt8xzO4+qQEgBOUfw+qgN+VR4OBFKh3YwqPKpwwiVBxchhjDUgcrOzqbzzjtPLIflP4SGYYg7\nFMNuoe4byvkicR/OawIxgvCDktcE4gQCBSIFQoUkW4lj37y5qGEED5Eemzg2g847Y7Jb0+de\nW0nFznpJbhs0Flo4bwk1laRJBCQCEoHuQMAA5VX3MV5dhxWcCvtGsKEfh/qZENrKyMgQRAjR\nOxDFKioqEtE8KCWDKB8MWmNQXj3AHWm3fvvtt4t7i7Tr7s/X26VP0Msvv0zXXHONqHekgISH\nFOQEdZLWr19PaWlpdPXVV9Nf//pXpUmPvP7f//2fEFDANYHYaBnyhTDqMHiwdkG1QYMGCXJU\nUVEhiA/kySFVfvnllwuvFO4JHjGQIsTBPv/88+JDq8ica51TvQ7uU4hDBDKMkngaQvsgrR60\nca0EQxMXXHV6vdT7Ix8L1trSSm0GRz0Y9XZqaeJkdfYgVVW5rQ63BeU+mpvD2NuFXywOfRAT\n12myx7AMuapek3IPDQ0Nbnlw4Ya1nuvBvYTTexFtsfNnp05XTtH0KYNp45YsWrHK8VlrbbPS\ng08tob9cNZ0Lx3LdsACGj0pdXRUNSgmPfES8FyF9bwS4z97arHwuMBAXyfcBvCL9vVDuAXkg\n8r3opU9AK9f943BvA/ddPGv7KZ8NJaLF7YqYRDS28cBcKH0GPpAySNxXeT5Id0C/Efc4e/Zs\nWrhwIXmmTWBQGxFMyHlHxBCEslB3EwP3Rq4LJU0i0FUEukSQcHLEhWJS29lnn02YmrhjDndo\nTxu+rCEnDvKCD4cvU75IQNq0DAQJpgg14IMJ1Tp4ivDhO+GEE0RIHdpA9ht5WPPmzcOiMBAb\nfx9MEEeMhAQy/ACh1pTacFx/x1a3Vc/bh/D5zCYycEFYYilQT0N8s6FwNyeIcVJ7ciKJESs0\nYiJp5xEoQxrnjQXr3vc8SQ8vw2OJL1LPcMoePm3wh2ciSpjY4+QaFORivSBKNq7bpJAnI4hU\nhJryox3Ks9pTtxzFv5U5QxJZvrtBPCeBzvPH08bTnvJGKt7t8AZV1bTQywvX0dUXTnULwfN1\nnOqaVoqNtnB4bt+H3Qb6TvJ1D+GyHs+TMmAUTs9UKPigs9kf7gH33h/uIyLugYu+2lh0wcCR\nCJTp3m9Rvmu9fvf498XOv+dCtTZEouB1zFAe+C7s85e//EV4hZC3jmgkT3KkPjTSG5Cj9L//\n/Y9QggalW8444wx1E7f5Kh7FQmQQ8s+DzYtHPhQEvhD2p6RcuB3cYwEDhVBSRj8Y5+urZw7P\nCkTS0LfEdegVFOsKVh5QROSid4+5G2+jN8gRLlcZMdCS4FbfjvJAKz+46m2YV0ZL1OF5IF6Y\n1IYP4auvvipyrPDAf/vtt3TFFVeID+d+++1Hzz33HB100EHqXcR8ZmameEi9NnisgHKe5xcC\nRkv0kCuPQxHvRM3Tp1HHuk1eMqEYlW3mwnL2zxaTEoRnSEwg46BkMkRFk3lUAUVvLuTCdEPI\nhC9pZw6W1zn6eAW+hPAF0FvPW0/cbltTK9XvrRD3EJfIRJVJkyGWiwGiyK2Y5/y3EH/seuJ6\nfR2zhYU98FwlJzPhDjNLSmriukUNAa8KPyKXnjOJ/vHMT1Tf4PCsbtpWTZ8sKqY/nTU14P5o\n0NZhoOyUQVyTyTvUV9cBuqERRoERjqIM/HTDIXv9EPiuRtg0krMj/T7Q2fD8Xu91QLt4QgxG\n4vcx0u8Dz1RIv6ddxC+U3TtOPoaaX3mbjNH8m8ADaorhs43fvUT+vVBMFHvfXUZx804hC0e6\nhGpKVIy6LxTqsYLdD1EUH3zwgdjtz3/+M6HfFMgQ1QPvEcgS6nN6GnBCvjhEtUBwFEO0EQbA\n1QPdyrZJkyaJPh2IBUL57r33XlfKBfDBADr6gUOGDFF2cb1CLAy1MaGmrPQ30T+ZO3cuPf30\n0yIKSWkMZWSsU6IuELWEfiXuB9971113nfjugxAFBNI8DaIOGKyHQd0PWCjXjpQRqDWjlqdS\nExR59Zdeeqk4vvI+q48ZClbq/fvTfI8SpN4ACm/8Z599Jjw8eOPhtYIpLmJ02LAOjDkrK0t4\nGZQHxfP6lPWBOnd33XWXSAr83e9+J0jVaaedRhCogDLeP//5Tzr++ONFop1nnpPn+XprOWrW\nDJat3ioKpxrhKVJbtbunyr6vgaw8wTq27qDWT79xtYb0tyk/W1TyNuXxay7mmTzxPDry0roJ\nAR5ptjewuAZPajPAs8RkyegkTZhX/2Cq28p5bwQGpcYR8oRq6zn0JIClJEfTFRfsTw8/yzXE\nrI6Q108XbaWheSl05AztEF71Ia0sEV7CuUvDCwbxj53LX6huIuclAhIBiUBABMxjR5Ll8IOo\nbfGPZBqWz4VifXimOUrEtr2QoqZNJvP+gUP5A564jxpAmEEhC4cccojuqwCR0DL0BU866SSh\nrgzCBwIyfPhwIR72448/0h/+8AcxyI2UCbWh74jrAKlCPxPEA1FEhYWFIn0Eas3Tpk0TJEo9\nOPv666/TBRdcIMhrQUEBoX4m+qA//PADvf/++7R48WJBAI844ghxOrQBqVuyZInoT44fP17k\nyIN4IYQQaSwgdTgfcrI8DR42RD3hvnCNMOXaEaaoXCcG+pEaAvKJfiqIEF7VFipW6mP0p/mI\nJ0hwp8K0RgCw/qijjsKL8NxAGhKjRgoREhtU/7AeD7o/YoO8KsTDfvLJJ2LPpUuXioKyUFLJ\nzc0VBWfx4cMHAR+ScDBTVjrFnHEiNf+bR2V4dNyYrsrBqqnVfYmoCYSp/dd1XvsYOBTA4WlS\nCJSDOIE8GRMchYW9dpIrgkLA7gzRQyFAl/EXPiTcFS+T8DiBSEWAt8l1D704M4RFG5BX1NwS\nuG7RqGGDaP7ZU+mFN35xXeGLb/5COXyMUcNVnyHXVveZNpb93lVaR3k57JEN8zBV9yuXSxIB\niUDYIMDfHTHHcz+Gv+vbv1tG7JYmY0bn9w8kve0VXK+PB9TMB02h2JPnclh95HbtlHqZ+M70\nTN8I5T158sknBUlA3++jjz6i6dOnuw7z9ddfEwTHUAsTKRoY3PY0kCPk0GNgXPHg4Dinnnqq\nkOT+z3/+44oygngECA3Ix7XXXisGzZV90L+EyvLnn38uop7WrVsnwvQQfYQJUULwCuJ6UZNT\nMVwXFKFRgkaLIEHMAnb++eeLV/U/kCN4sh555BHXb9DPP/8sPFmPPfaYGNhHOoxiXcVKOU5/\neY3cT5HzHYAXR0v4AMTl119/FbGo8BwpsaaIHQWTRxibOhcJwgyQI8eIhT+3MpRGMCJw7LHH\niivABwwfAJAj2NChQ8WDGG66/Jb9xpLhwjOp5b1PycoKa5SSJL5oDXMOI/O40WQA+aniL1nu\nhNuhzFbO2eZMpvSanWOkOzCt3uC1i4HPJTxO8DqJCSF7jnkj5z1J6wIC8DZByh11mVSmeJtA\nnFweJ1V4hqrpgJoFTwFh2VFUzY+3wzPkD4DZh4+gwpJa+nKxQ3oV+zzy3FJ64LajdQkxNDS2\nUVlFI2VlBFHHxN8FyW0SAYnAwEOACU/MCbPIPHYEtS/9Saik2msxUMY5ehzObC7II8thB5Jp\nDCvsRvjgmBICh/A3X9E86K8pofXKwwBSAkP/LS8vT8yDlEBZGQaioyZHWAevC/LJr7rqKrrx\nxhs1CRKigxBepx7kgkcK+3755ZeEvqaShnHrrbeK3Cl4lkBA1PsgRBhkCgPoUEQGGUF4XSDD\nQDsIEhShQaDUIZUIoVu7dq0gV+gLexqUmRHZpL4O3A/Oizyvv//970IvAPt1B1ae54/05Ygn\nSHAhahnefBAksGd1TCraw8UJj4/64YT6HXIPwP59GZi34iJV2sDjhP3gmgRRgqsTH1R/Xihl\n395+NY8eTvHXzqe21evJumYjtRfvEhLUyDmKnjCKjKNHkHn0MA7biiI7d7xtnBNjLSklK8tV\nW4t3O+ZLeB4F6Ph+9Zqdk0Y7MHHNIE9DzpMSpifIE+c6idf8HPIKB/TcWS77REDxNtnZ2+Si\nAfzD4fI0cX6TCNdjAoWRyYFkZrOR8rKTqYhD4PTULTqf845KSutZ3a5CwFRb10KPMkm666aj\n+DMfGLvqmibW3zBRSrIMQx1Iz5m8V4lAdyNgHjGUMNm5PmFLYRFZOawuYXgBGfpRlAZyWGEJ\nCb4HlebPny+8QVr4ghxBBQ+GPhvEuZBiAY+PloFYgCDBc+U5cI72yBtSEwzlGCA6MORMKfbL\nL45oA3iPtPbBQD0ID8gTiJUeO/rooyknJ0eE2UGIQqnxiX0V7xFEKdRhfspxcV9awhDAD31k\n5NPj+oF1d2ClnLe/vEY8QQr2jcCHBF4kMH2w8ZkzZwrCBAlvfFBOP/10n4f829/+JkYNsI9i\nEGMAIYLMOPbFKwxepnA0hGBFzziAL/AAsrNSXiuLN0Rxkctozt9Sm4E7zaacLDGp12PezonT\ntjKQJyZLIFAKiXK+cgyT5y4+l5Hz1LFhq5g8GxniYx1kyeltApEygkAxeTJxPpS0IBHQyG1i\nbUMip5Ke4mkCiUIYB3/DB3mCyGkeG2uhIZlQtnMUffZ35SaTkW64dAbdet9XVFntyHHctrOa\nXuBwuysv6AzX8HcM1EeKijJTHJ9XmkRAIiAR6AoCIucXofL8nd6fyBEwARmA+ZOSh5fIU2AA\nYgiKIII4AP9D3SQYSIJW+JzYyP9AZtCPA2FQRxZhO6KCtExpp4h7oYSMUjcTtTZ9GVI9YFC3\n02O4V5TPefDBB0WYnUKQcF54pGDnn3++ePX85+s6cO0gRSBHKMCL/mp3YOV5/khfHnAECR8U\nJMPhgbvvvvuE6xRv4jHHHEPPPvusz/fz+++/F3Gs0NxXG3KcwN4RxwrlELg8UT9J7bVStw+r\necQpQ1yBFdSCMQNjaBqSKSaaPsVtV3zJIDzPQZqc5ElFpITMtdsevhfsjc0sLrFdTF6tOM8G\nynqYIGVuYDLXxiNr8D4ZM9II1yhNJwIcUomwSmvdvs4d+AdDHabn8jz1ozC95KQYfhw7qMpJ\nejpv3nsuKTGabr7yMLr9H4tYAV/QSlqyrJAKWLThhDm+fwyVI/HHgkp219HwoYPY6ySfTQUX\n+Rr+COC7AYWvrdsKyb6NC2Dz70bryOFkGlVA5pEFA84DHf7vWGRfYUEBP1NsCKMDSUKKhKch\nksfTnnjiCaH4pl4PQQUYInu++uorMe/vH9p79t3UIW3+9kVoIKKJYFrKdsq+iiof6mLqNXid\nQJC++eYbwn4QY0B4H/CBbLc6Z0l9TEW0Qb1OmQdJAkHCPYMg4RXWFazEAfrRv5AJEiQT8RD4\n87goOCHOEcQBcZSerF9p092veJgwaRkeDCjfwYMEWUSMWGh9CNX74kHEB1BLvvvtt98WniPk\nMOGcSn6Sev+BMo+RGBPXa8BEB0zyum2IPHSG7Dk9ULscRAqESLdxrhR+sDEp5vJbcaij8H45\nFfYceU+c88RkypjFZIrrQkkLgAD36O3NrPbGkyOy29meR7NcZAky5OxtEh4nXh+JlpmeIEhS\nI+cKBTKQoSvOn06Pv7DM1fSNd9dwuF4STRrv/SPuauScgRpe8e5aGjY0lYz8OZEmEQh3BKw7\niqnlg8/JVlrGXuVo9lh0kJ0f3TYeBLN/t4wsrKoWfepcR82dcL8ZeX0RgQCECOA1gYfk3Xff\nFQVjQ71whYwceOCBBHW8QKaXDGkdB/1hxRMFGfn8/HytZkLYARuCKVsATxBIDFT3UJMTqSOQ\n74YpHiWx4PEPpQV8meKhmzBhgmjSm1j5uqZwWx8yQYI+PZi2HoKE5DiMBoBh+3JX9gUw+DAg\nmU6P+Ss8hg8FQvd8xbjqOf5AaQOpcEyWKY4Ppfq+bZwv4wrZU4ft8by9vjPOV72P5jznR1kL\nS8TktZ3DpYzwfqkFIzAPbxR7oQxMrqT5QUAjTE+0tnBRYSZLNiOHKmCyRDk8UBHgyUM+0s6i\nGo4MDSxKcsgBeSJ36f1PN4rbhscUhOm+W+eIkD0/yIlNreyx2sWepPzclEBN5XaJQJ8igNDn\npjffIxSuNnH+KszA+RxiEIx/OzkmiTowuPXCvyn2/DO4zp4jMb5PL1qePOIRANGAAAIU2CCx\nDeW3YMiEGgAlxAyD1ziGVj4OvsN37dolvDIgZqEa6mxCrAtS2ghXAynTMoTxwZRQQq02Wuvg\nRQJBQh4ScumhpIzPIqKhfBm8QoqcuLoN+uKQAsc1KwSpN7FSX0s4z+siSHu4EBVUN9SGWM/a\n2lqhCKder56HcAHiG0GO8EYqSnLqNnJeIqAgAFEGTJZJ45RVrldb/T4mT2qPU2f+E4QIdBuP\n4ttYdAJT+zJHQqVrX35GjZnpTJ6cQhEKccIyE6hwLZTruv6+nGnnkeX2Bg7VaxNTR7Ujtwc1\nO4SHiTtZirdJhO4x1uFiRiZ0uaxst5OV7fSINpx1ykT2BNXRL2scIRKNTe300DM/0H1/mc2J\nslEBb0so23HB2kypbBcQK9mgbxCwVVRR8zsfkTEpkQuH+yDz/Bk25eWwmE85tbz9IcVdeX6/\ny4fpG/TlWaG89t133wnictZZZxGidPyRJIgyfPzxx17A7b///kI8C6FkEDQ4//zzvdqgSCvE\nuVCUFTlE/sLSvHb2WAEVZBAkRFip5bOVZhCMeO2118SiZ06UQs7Qb9Yy4ADxBxSfBR44Fuok\n+XM6QHzsvPPO8zrcc889J9YhLUSJ6uptrLwuKgxX6CJIYNh4MxGSprZVq1bR4Ycfrl7lc36/\n/fYTUoQ+G8gNEgE/CIgf6gmJZJngne/RxPLk8DxFVdZ0eqCgvMeECj/0uo2fc/zYY2r/aY3X\nbqJQLpMmIRShkCh4nrCuH6kIed14F1bYWbADk5txx0oUO3SSJiNEITDPE4+kuDXtrYXoKBPl\nDkkSxCfQOTHYc/X8g+j2BxcJdTu0L927j554aTn9+arDeZQy8D1UsbJddLSZle343qVJBMIM\ngbbvV3LJhzYyZWcGvDKELVu37hTfmVFHzQjYXjaQCARCAP1FKL1dfvnlhFIq6MhfcsklItcG\naQ7xLCqFAXr0QeFpgmS2UlxW7bmBR+f6668Xnqibb77ZK19nw4YNQs0N13Pcccd1iRzhGPff\nf79It0Cu+m233SYkxBWvFUgaCBrktEFqLrzwQuziMuWe4FRQ6ne6NvIMIp5OO+00EVp30003\niU1ahE+9D/LtgSMwUAy5WEgXASFTJNCxrbexUq4nnF91ESQwamjFQ8VNMbzZABjyib4MzBRv\nOioDe1Yp9rWPXC8RCBYBKPogBCR6SpzXrnZ2I1t37eUJeU6dXidBnliJD2Eiek0plEur1nnt\nImo9gSw5CZMI4VPIE3vFpKkQYMxdMuQs/+6SIXcSJ8Xj1NvEKSEhmpCTtHtPrepitWdjYyxC\ntOGv939N8AjBVq/bS//+32907umTtXfyWLunrJ6V7UxS2c4DF7nYtwgg97BjzQZCgXG9huLj\nGFSKmnlwxNfh0XvPsl3PInDZZZeJ3HBIUiMk7M477xQnRL8SOeMIi1MbZLcfffRRr1QH1K5c\ntGgRQYIbCsSzZ88m1AcCiYG0NRwAEDpYsGCB+nAhzY8YMULkoaOmEsgSxCTgRAB5g8AC7gNE\nBPOeQg7oJ2P7ddddJwTErrzyStc9KxeDMDvkHiHHCYTp97//vbJJ8xVeN+QrweOEGlAI/QNB\nQn4XUl8gYa623sRKfd5wnddFkHDxcO1hUgya68hBwhstTSIQrgggLM7MSkuYPA0VyK27y5zk\nyUGgEHon8qD2cFIy15jQa65aT+u8pTuFXLlCliBZ7iJRLBrBHQt4JKQxAk7iJMgTL3oSJ3iZ\nXKQJXieE73VzjtPgQXHU2NTCo5OB3xGQqetZ/vu+x79zheZ9/OVmyudwvZmHFAQ8ALi5VLYL\nCFMwYxiBDyZbBETAxgW/8Rk0xun3bhqSEqhjZwnZOFfUiCLk0iQC3YAA8rrRz0Tdytdff12I\nakEpTiFHSNuYPHmy8P6gf4owOU+DnDXIEEq5wJsCgqAo2kVxzUeQDpAvRaTAc/9gl0FwQEau\nuOIKkWKC/CcYiBHyhe644w5RLNbzuHAi4H5R+BVpKRA287QjjzySCgoKCLlFyP+HA8Kf4X5x\n78BvxYoVoml6erooc4Pr87Texsrz/OG2bGD2rH8IXXX1KLKKN0oLZFUzORsCAihWhodYbYif\n9ZeMp26rdx5yjvVbtlMCy3wjWS9STamorVUoLdR7EoVy95Q7FPcU0gThCEwolMvSt91i3MkX\n4hAcytKRMZiihuZS7IgCQaIiUXEPtSAw4Yu2N0wJ1XMRJ4TpIVyPvduhWhu/t6t/28nhfmZd\n9/Hl4m308n9+dZ0OhWjv5CKyo4dznRIdhlC7nlC2Qyw7wqL9xe7ruLw+aWLl2mybt1XQuk1l\nVFRSwVzYQmNGZtF+4zMpOyvyOuDI2YWilOf3ep+AG+CkHduLqOmFN7kgaYFbS+TnVVbVihDS\nwVxc3HNgx7q9kOJvuJTzONPc9gvHBYzAd1eHuK/uD51oeAICKfCGcn0TJ06k9evXi5qRCEML\nF8M9I8cHYWqoJ4SisMEaZLKhXozP4rBhwzQLrAZ7TF/tEWkFHAcPHiy8VL7aqdcjt6impkaI\nOCj5QertuG9cP8LnfKW4QHAB3qKFCxfSvHnzCMV3EY6IiC94z7SIpPocynxvYqWcM5xedXuQ\nPC8a6iLSJAL9FQFRKBeeHp48DWMKXrWelJwnfkWVc93G+TmQ0iVMbAjWcgRs8YyiuKd4nNSv\nUNxjcjXQTeQ3AUN1DScGxYDitwpZcr2yJDmr7QUyAzv0hmTGU0W1PhJ8zJEjWdmujr5e4hCy\n6eiw0SPPLqUHbptDg1O9wz49zy+V7dwRaWnpoM+/3UooxpsYH0VxMWYyMuHdvKOKNm6tpMMP\nyadpk3Lcd5JL3YYABhsMqmHTdn6e4encvbeeCXcTcQYhJSXvozzO2cthiXsT59zZWfyG3bli\ncKLbLkQeSCLggQBITVcHGZAy0hUhBo9L8ruIgUKt0jD+dkpKSvKZr7906VJBjkCSfJEjrWOD\nEHnWd9Jq57muN7HyPHc4LAfuLQS4SoyMgdGDKWM0w58h0U6aRCDSEcDIqd9aT9W1Dk8TvE0g\nTooHCuTJoyPvFwu14t7yTg+Fso+RPU7qXCeQOaMzhM+YELhjrhynP76iuCUm8pSH54622tvk\nIlEogAtm5DR4gSDaUF1ndYXPKdu0Xi+YN5WFGuppwxbOa2Orq2+hh1nZ7u83zxJiDFr7qNcJ\nZbsKVrbjsL2Bbt8tK6QdhTVCCp273qzW1C6UlhBOgsK+3y0topSkWBpRMGigQ9Uj92/gMgwG\nFp2xNzRSqyWa1m7YSzV1rZTAZDU5EYMy/DnhQaJN2yqpksVGJo3LJGMde5bYc2TkUDtpEgGJ\nQPchgJBCeJKgJg21PdhVV13VfSeQR/KJQJcI0uOPPy5iOiGxqMdCjObTc2jZRiIQNghAFheT\nZfJ4r2uy7eOBBIUwQTSC521MpDp4snPsfzAGLxam9l/Weu3mEo1ghT2R86TyPuHaBqzxII6N\nO36srOAOAZMjkCVMNvbcUWMDRaem0JC0RNpd7tHWfU+xBEKFfCSINlRUOdrvLK6lZ15dyesP\n8QpH0jgEVVU3UZTFRKkpvoVvtPbrT+vKKxuZZJZzGF0CF9P11lCJ4XDEhDgLLfulhIZzwV3P\nMK/+hEVf3Qu8r+YDJ1PrN0tpU2sM1e1rpbRBjmeyuZk/J/y+xLBXD1MVP+vw9I2011Ps749z\nG2Toq+uX55UI9CcELr74YiFhjtQLGFT6Lrroov50i2F7LyETJOirq6UDw/YO5YVJBMIIAWMi\nd/zGjSILT2pD3k5deQXF1tSTpZLlyhUS5Xy1lfGXI3tr9Zpf0QhW/RNS5YI0OZX3nATKmJHW\n7cIHeq+5T9vxiDjUuzDZeMQOKg22ihqRg5TS2EFVrdz344ReZjA8sTgEv4pwPZXXKSkxmm65\n6jAh/w1PB2zFr7vo3Y/W05knT9R1e3u5PpKFSRJG6weilbEXDVmxZrPvHLJUDlvcvaeeatlL\nl5o8cMlkTz4fUTMOoKrvf6WGzbsphUsaaBn8rSmMf+36HdR2xDhK3H8/rWZynURAItAFBJBn\npZCjqVOnChnxQDnjCKlDG6W2UhdOP6B3DZkg/fWvfxXAHXbYYUJjHhKLSESTI3oD+nmSN98F\nBOC9MI4YStH7jfM6ip077RCHcHicnGF7kC4HgWIlPvJRXM7rQLwCOVLWLTvE5LWdXfmm3CyX\n18lBpJxeqJxMJgVMEAaYpcebqZVlWvfVeOSWwesEouQkTSBPealRdM2F0+nhBT+61Nfe+3iD\nCNebcWB+QOTgZd9VWseiDYNYmMA3SQh4oAht0NzcwZ4jdL19GzbbGKe2Nv8h3b6PILcEQsCY\nnEiVRxxJtPbfFFPOdeHS08juoRhpYG9sPA/qVMXEUs2RR1Eacv2kSQQkAt2KAFTvzjzzTEpJ\nSRFKeHoODiU8aV1HICSCBInFcv7ShA47injpVcTo+uXKI0gEBiYCBiYuZla4w+RpdvYs2cor\nPbxOzvA9JlBBiUaAiBXuEpPneRBbgzwDkyJVDq+T0wsFImWM7795T9mDY6iwrIla21VePHid\nXIVwO8PwJrMg5Lwjcmnhd7tcED7LoXYZyVGsZJQRsE4M1MJKdtUKZTsTwv0GkMVx+JyV79+f\nWTk3D+F3qEUlrecQ2JeaRjuPnEvji9dT7O4SHlmBGIPVEWIHlsqiDI3DRtDW7FE0JEnWeuu5\nd0IeeSAjgPwjqApK630EQiJIkCuFzZgxQ5Kj3n/P5BklAm4IoBaQiavZY6IDvIuU2hTRCHib\nnCF74hXkiQu16jYmBLa9FWJq/9m7RgPynoysrkcsWd5YkOfyQgnxiMGpuk8Tjg3h1chLi6Od\nZY0BO/C4/hP3z6DdFU20ZEO1uB0ogT383DK69+wxHBbGKmEcAiG8cdHcyWevnMsT5Rylb2u3\nCuWwoXnIswlHRHrmmrIzE8hiMrCKvlXkY2mdpYo9ebnZyYSQRmk9h0AiF05uik+kstnHUHRl\nBUVVlFEHy2OzpCA1ZmZRa0YGtQ3iArGscCfJas+9D/LIEgGJQN8gEBJBmjBhgtCOr9VTTbFv\n7kueVS8CKLZpMHHJFzPZ2zlvIog8F72nkO36FgG/ohENTY6wPSVcT6W8BwEIV5yYjlsA2bKC\ncK3fQk2e7Vk62CUWoXienK/GrPQu1S3yPFVPLVvMBspNi6ViJj7MFQPa/Dn5tLe2lbaUOrxL\ntY3t9OiHO+iOM0dTFHtB7OQRssdHNCD3BjlOTJoamDztbm6inDxWFYOkexdqOwW82DBpMIjz\ni/afnEPLWYQBKoImJktqa2ho5WhSGx1yQPD1T9THkfOBERiSmci/DQaul80Pe3oGtfJUnztU\nrEP0CAy5dsiZy8pICHxA2UIiIBGQCEQQAiERJLj8jjrqKPriiy9o3bp10v0XQW+416WmJpMx\nOZnMcc7wKBCkDish50UQJiSsYxk5LvxKnuslofKCNJJWQA7cOHYEESYPg0y2dbeS7+QM2XMq\n71lLeSQZz4ZeY/ED69adYvLahUkBiuK6JMvVBAr1nsIotyEu2kSZqTHOuKuIAABAAElEQVS0\nt7rF6zY8V5g5PO66k4bTHf/ZTJX7HNWtdnKY3oIvCunq44eJjqbnPnbxGWt2kadqJqnG0j2U\nnsTeEsZJeJ4YD0GYMLjhnFjVwPNQEbt88LRcamlpp99YXtrE6oA2aytjZaXq2g6OWDDRsbNG\nUA6TJ2k9i0BGWjxNHJdBq9ftofycVC4Q634+1Pvas3cfHXFIAcHbJE0iIBGQCPQnBEL+VX3t\ntdcIAg0nn3wyPfHEEzR37lwe+ByYykv96YEQv4JRRkfIj44bQ0y6JnHSIFSi86dn6F3HeWWT\nnkcAYV/mYfli8jybyHsq40ruCmFyhu9BrtzG88SESLcxKcA+mLRKsxq5LosI01MTJ8X7xGF9\nvW2p8RZCyFxVvaukr89LSOacmhtPHUF3vbXZlb+0YkstDUndQ2fMyPa5n3pDZV0bRTFRSOYx\nDHsHe68avfxzwrukkCWFPCGpXhTSxWcuguL0IJk++4jhNHpkGm3ZXkE7du6lKCaC40cP4XXp\nXAOJk7yk9QoChx9cILxEm7hAb0JcFJNVHhRhp15zayM1N7fT1P2G0AFT9D3HvXLB8iQSAYmA\nRKCbEAiZIEHFLjc3lxYtWiRIElzxQ4YMEcINvq5t06ZNvjbJ9RGKgAFhP5gwkq3jHuCZcvdI\ndXqnFC+V8sqVh3UcUTbpCwRE3tOQTDLxRNOnuC4BcuWY4tpY7MFJmrzynmrqXO31zNgqqwkT\nrV7v1dzAHjAldM8lXa6Qpx6ULE9PiqKWNhs1tgT2ouVzWN6VxxXQYxxep0TmfbBiL2WzJ+rQ\ncfqKne5hj5WFPVLwYGkaf1YgxqEW5LDis9bURO17Kh0DHvwZZReMkCp3I1NhGLqH35P8nGQO\ns0ukCaPiRa7roEH6sNLER64MCQEoKR4/ezSNGj6Y1m8q5wK+DTyGZqQRw5Nov7GZNCx/YOXI\nhQSi3Ek3Alo1/XTvHGJDyzQpTx8idP1+t5AJ0ptvvskjSJ0x9JCnLS0t7feAyRvsGgLIdUI4\nkK6wKX6mlDA/X68O7xX7HZA/JS1sEHDlPU3SkCyHzLiaPCnz8D4FW++Jc6g6Nm0Xk9fN83Nm\nYsEITe8Tr9f1DHod1LECHfgcJj5FLNrgpmzno/20ESk07/AcWvj9bleLF74qEsp2o7ID52/A\nCbSrspkKMuOEN8l1ED0z+By51PYavPdggqQQJkiVO+YdREose8ZWeR9BrunHCBhZMnDMiDQx\n7dnD3lwm6hks0CBNIiARkAj0ZwRCJkgIsesIJgehP6Mo761nEOBOqKPGDHfa/JzB1NjISfN2\nMnNhNIPIl4KXqjOHSk2uXN4pmTvlB9Ge3WTgQrXm0cPF5HkmUe+J85sQbudForgOFHFHX7fx\nM2At3i0mrX2M6YPJxDlOnp4n+5B0reZe66AfANEGyH8HkqbGzicekEnwBC1e71ABRfL7P9mr\ndDcr24kcI68zuK/AOUoqHCTJBJ3r7jIN75PboS1mMqo8Tw4S5fREoQYUf06lDQwE8FZjcECa\nREAiIBHo7wiETJBQuEqaRCCcEPD0Tvn9GWeCBOIEwuQgVQ4RCs91glxJMtVrb7Oo95SfQxxf\n5XVOkGCE2oE4aREoe90+r338rbBVVBEmrdA9iouhluwssg7NcYTw5ThrPnH4HmpBidBSPjhy\ng4JRtrtgdj6V1bXSxl0OT049F0Z95IPtdNe8MRSrozBsG+c+wZOUnx7Xe7yEPyc2Px5adaFc\nI8L4QJqgxCdeeXBDeqD8PYZym0RAIiARkAiEIQIhE6QwvBd5SRIB/Qhwp80VVsR76SFTLq+U\nU4BCIVMizI/XSTKlH/5QWmLk2gSvD0801btwnq2BaxR5kae9jnUsKKFLm1u5sKYWsm8rpDae\nvExR3XPmOiGELzUjkyoS0siIvCeQBB9mZreTomwHogTbVdVCT32yk246ZQTnd/h9EkX7plYr\n7alpoexB4SFWALVDLlwkrk0ra9DAHigQJuF5EiF8rMKnkCe8hmEOlLgZ+U8iIBGQCEgEBiwC\nXSZIGNV955136IcffqCtW7dSYWEhLVu2jFJTU+nqq6+m+fPn05QpnUncAxZpeeORi4CTTOkS\notDwTAnihBF4JexPIVP82ZHWfQgYE+JZsnwkS5bz5GHwFEKa3I1AccieCOMLOnTPW3UPCsim\n6ESqsbBnJylReJlA5OBtMjFpAnESE6vuJcSY6Sansl0jkx3YmsJ6enPJLjrvyDyxHOhfHddU\niuJckLRk32Qs0DF6a7vr+edyUJpPPHKgXIRJ5XnidXbkLMrPSW+9VfI8EgGJgERAIuBEoEsE\nadWqVXTZZZfRypUr3QC1ckz7vn376Omnn6ZnnnmGHnnkEbrhhhvc2sgFiUC/RCAYzxRyP0Cc\neOpoaCB7BauNca6HMZo9A04SJbbLXL8uPyoovGoemismz4N5hu61s1hEy45iMsDrtKecUABX\nj6W17qM2LrrcyM2t9fu0az6xJ8WUMZiSmDBdmpJDj7dmks3pv/xiVQXLf8fQ0ZP15UBV1Ldy\nnSADQXY8og2fg2YmiiwN70mgbAhvrakhO+etWdPTyc7eKJApg9ojhXkU2JUmEZAISAQkAhKB\nbkIgZIJUUVFBxx13HJWVlQm5b8x/++23tG3bNnFpra2tNHToUCoqKqIbb7yR8vLy6Iwzzuim\ny5aHkQj0AwQwco7wIhT+5Gr0BnSVExLI5KxS77pDjKAL8QkOY2IyJYQmxKt63rFNjra7UNM9\n4xm6Z2ZC2lpbSzEs+pHA74eNlfJs6oK5iucJ4Xx7mUSpctQyW+tol3EQtRl9fLWyBLrwWvG+\nw2ktnZk2mt7Kn+G61tcXFVPi55/TpMFcPJe9T8Z0npRXljT3tLKaVvYkGSievVL91vD88/OO\nEEqYJ4kSKzn8Uu2FIjWRcs73p2K64p7lP4mARKDXENi4cSMppWr2339/0b/1dXJEU61bt05s\nPuaYYyg+Pl7Mf/LJJ1y9xCpK4/jad+3ataIffdBBB1F2djatX7+etmzZ4qu52/rk5GSaNWuW\n2zq5EDoCIf+qXnnllYIcnXXWWQRFO3Qm8CAoBCktLY3wRl9//fX08ssv01133UWnn366VMAJ\n/b2Sew5UBKAahU4eTzB/WSqizpSTPBm4o29DbogS0qciV+pO/UCFVe99G5mYGMeMIDNPnobi\nx7a95S7SA/JTUFJGO8saqL2ihlX3HHlGnvspy4dVbqHy6GT6JnOCWGXn9/oF02i6YcUnlNNS\nqzQTr1D/M7L3SQnXU0L3SphAFYzL5u/gCPckud1tkAtMokRRXMiZk4NIeR5BiEUIssQeJydp\nsrNnUXikVOs995PLEgGJgETgP//5D917770CiIsuuohefPFFn6Dccsst9MEHH4jtIDejRo0S\n8+eddx6XpmtyK5HjeZBXXnmFHn/8cXr33XdFnxkldR588EHPZprLkydPptWrV2tukyuDRyAk\ngoSwBzDhnJwcwpsJcqRliTwS/vzzz9P7779PGzZsoD179ghGrNVWrvOPQF1dnSCk/lsFtxWh\nRbD6+noREhnc3uHTWrmPRpb7jlRT3wO+QLvNwKagjiYU0lia2Wl2HsWCeh9G5pEb5faqIlIG\n5zOi7BfoFfeBCcViI9WU96KlpUXffcQxrqMLHBPfNPKRctpZba6qlWx1rFZXVc3hk1zoFsVu\nKzlcTJnnMDzYqbt/ogrOX1qbki+WW00WWjByDt286RNK6lDVmkP9qMJdYhINVf/q+X3OSzCQ\neQiLRAzhGjXOyZ6VTlWo+RTv7X1S7R62s8p7geepuprx62nDYATC9Zg4gURhQh6U8E45X+3Y\nHqQyn/K5QMRFJBvuA+U9Iv0+0IfpD/eAZ6kn7kMp4QJvhzR3BBBxgD7tc889x05p7y40+lOf\nffaZ+05dWELk1dixY92OcPvtt1NJSQk99dRThH62YrKYtoJE97x6v7s6jgtGjE7cySefTHFx\n/n94TRxCdPzxxxNY8I4dOyRB0oGvVhO4TjMzM7U2hbwOhAIf5qSkpIDvY8gn6YUdcR/44UY4\nVKQaOuM1nGsBV7z6C6/P7wf5ISBRYmp3eaSwjPV2ECFsY/xh6MhiiuT3Ap2DWlWIXajvQXxi\nO5VWJXGxpGzNQwA7W3kVWVlq/PI9lfTgtlYqtjpIbE1UAi0YMZuu2/IZRdkDd1I6GP7dde2U\nu3cDmX51hHYoJ+UsHjKwOARqPokJUuWQLcdyLteB4nyocJXiRkcWxCiK84zwPdXrBvDaGH9M\nanMKSwivrpNMCRIFj5QgVs5XEC423EdVVRWlcx5VJNvevXtZdNAU8fcBUtHdv6e9/b4izQEE\npifuQ+n4470Oa+PfHRvnitrqG0Thb+MQHgzC568H7dBDDxWiZIsWLaK5c+d6nQnkCSkm48eP\nF44BrwZBrkA4Hya1PfbYY4IgzZs3jxCtJa1nEAjpSVJGFZQPUaBLUz5kkdxpCnSPcrtEoF8i\ngI4gfiQ5Twrm8+eSSQUIUzt7RQxMWE2xcUyeIH3uzJsCkYLHagBZcpyFULeosk7bmwahAUiE\nY4qaSnRLQxvdsXAzVTcwZmzF8Wn072MvoCtzOAeqvFLUbLKWOV7t+9gz5WHIeyqLSaYhzbUc\nhumeqQOhiQ5M67d47MWLPApqYi+TURCmTuJkcpIohPZJ80AAAwcsLGHvdPB5NHAsKmTJxoqD\nxJ8LK3sWHSF9Dg8VxEOEx8pJpDQPIldKBCQCXgggpLZt0Q9k3VYottntNpGzGT13JhkHp3q1\n764V8OgsXbpUhMBpEaS33nqLpk6dSsOGDesWgtRd1y2PEzwCIRGkMWPGiLC677//XjDlaFRZ\n92HNzc20ePFiMerk6Sb0sYtcLRGQCEQaAgg/4gllfAwxUWRkj6eXwcvEJMrGZMkgXkGemESJ\nPCl4qZzzTm+U1/4RuCI9KZpv2U6Q5Q5kqQlRQv77729voVbuSMN+Keug93Jz6ewzDnbb3QbF\nNyZNVhAn9kIJTxTPN/NUXmanzEb3/CW3nT0XmNxai3eLSesqDanJLs+T4oUSHih4otIHha33\nyfM2+2JZ8b7a2YNk5zBpfvE2Z1ifIEs8+t35yj/PPjxS3geRayQC/QuBlo+/Jnuj73DzDiZG\n1uJSMvL3k/jh4dtv37KT2latIwvXyTNgUMKHRR8/i4yJoUWcQHzs4IMPFmF2CxYscAuzq6ys\npK+//pruv/9+Wr58uY+zy9WRgkBIBAmeoyOOOIK+/PJLuvbaa4Wct5Y3CaE2V1xxhVCyO+SQ\nQ3zmKkUKWPI6JQISgS4ggI4gSzQbUfOGzbc3ikfm+bvDQZw6CVTnOiZTmj3NLlxbD+6alRLN\ndVRt1OwZpqVxzqHpcXT18cPo0Q+3K1GL9Mkv5ZSVEkOzJnWGUhhjOe+TZctNPHkaOuPW5npK\nrimnlp1FZKmqZRU+Z82nXXvJ7lSD89zP17K9po46MK3b7N2EO/Cm7AwmUAjbU0L48OrwREnv\nkzdkXmucAweCTPFGd9+fR2sMRAgS5U2ekBsFciW8VuEeGuVxW3JRIuCJQONz/+LwuUrP1bqW\n27790W87y0H7h0yQcGCIk1133XXkGWb33nvvibBHhL5JguT3LYiIjSERJNwZmDMUMyDCsGLF\nCqG2oSQLQu4bBWNfeuklIU+I+HG0lyYRkAj4QACdpBZWPAuQ0+dj7/61Gh09cyz561y71Prg\nfUL4HnukREifaj5cSJSR3Wp5THyEsh2ShQLY1OHJdO7MXPrX4l2ulq9+U0yDkyw0uUDDM+dq\n5ZhBPlFNfIoQbIiaMIoSPHJ3bBwGaXUSJgdxUgrmsmw5OiTBkE/2+lmL2PvEk5aJ3CeEETrJ\nU6TkPmndS1isQygrpgChfRCREESJCZVDAVPJjeJlJ8lyeadkeF9YvLXyIiIHAYTZQaH5nXfe\ncctDQngdcpRQ1kZa5CMQMkFCfOXChQvp4osvFrKCamnBM88804UMEmuffPJJmjRpkmudnJEI\nSAQYAc5j6NiwldpXr6eWLTsgJ0htTJCaCvJEiIB50jiReCqx8kYA4XyiowdPig8TJAp5UEoI\nn9MrpSZSLjeNj2N012pEe+SlxVFROeehaIVZeZxo7tQM2lvbSl+u5jpLbDbmVU9+vJPuOGs0\nwcukx8pq2yg11sbiBu6tjUmJhMkybpT7Bl4CZqjtpNRqEkSKyZSoA8Wvdq4JFYy5cp+0vE/8\nHppYbc8oCFSmy+sEMgUiBXl1aSEiwCRXkT3HEfzScuQZIrEdk5M8KWF+bstQ75MmEZAICLGx\nww8/XEh5Y/Dfwp5bqDQvWbJEKMtJiPoHAiETJNz+CSecIDxE0Gj/5ptvCMWxEIMJMQboviNO\n84477qCsrKz+gZa8C4lANyFgY+Wylv9y0bjtRUQswWxI5EJysZzLx50VJOQ3v/Mhmb5bRjGn\nn0imYXI0KhTYXSTKn8iA8DyxB8pJpBDGZ2Q5bWpt4Rj2Ln09el1ytMVIOYNjqaSS84d05Fmd\ne2QuVdS30aoddeJYLRym9/D72+nus8fQIM5XCmQ4x14uJJuaYqVYIfMeaA/OHwNpAWHhScts\nLPTgIE3sbYIXSnii8BqC9wm5TyWlYtLMfUpmIpedRXbOc+rIzaLm4UOdnigmT1z7SYiHaF2k\nXBccAhCc4El4sHlPv2SK1R3t0VEccsliLNwphMCE56v0TAUHv2ytjUDKy4+KQUTtrRw0sHk7\ndSz9mSg5gQdT4nlAgFVWKyrJMnIYWY44iL/MHAqSWvvj+6OrhjA7ECKE2R177LHCmwQJcHiX\nfFlsbKxQSMV3M9pqGUq6wHyVz9HaR67rGQS63AMAGbrnnntcBbQguQypYsiBDh48WDDrnrl0\neVSJQGQiAHLU9NJCMRpvHDVMfFHaoPbG0vkGFjwxpqZwBzBdFCBt5Hbx559BJm4nrQcQUPI5\nmJ8qP1fivUhi0srePAvXmBAeKEGgVEQKBUmd4XzBeKHiY8yUyTlJe2taAt6MkX9Arzq+gO59\nZyvtLHd4bmpY7AEkCZ4kPaQHnqeSimYamhlL0d3gATCyXDgmy4TRXtcvvE97uGiuIE17HK88\nH7L3qY5DAXmijdxP4rO56faxS86YhdwnZ94Tcp6YRBlZjU/kQzG5ktYDCDiJlH0fl1YIdHjF\nM+X0SineKE1SJXOmAqE54LabuIabP4PyZgeXKGhbuVrkVcILGn3koWQ5eAorRQYeQPJ3bD3b\nTjvtNLrmmmuEmh0IEsLr5syZ41cCH3WKdu/eLUhSaqq20h48UTBf2/Vcm2zTPQh0iSChPgU8\nRF999RVt3uxI4AU5gj3wwAP0+uuv0x/+8Ad65JFHBGnqnkuWR5EIRDACPGre8u7HLPnbxAn2\nOX5vBB1AFBdtfutDir/mQjLITp9fvHpkI3I5IHHOk0Kg3M7DI4EiuR5kiUmUjYmTwxvleBXz\nHjk9qQkWauc4uyr2DgWyGItJKNvdyfLflfsc7Ysrm0W43U2njiATZAMDmJVZ0q6KFhqaEcd9\n08DtAxzO52bhfcrLJhNPWmYD4WFPEwiUK/dJWeZaJrpiD5UDM344BiZN7xOH54lQPfZACRLl\nzIMSBAqFc+H9kNazCCieKWoNTKZ4MEDJmVJeNYmUQrZ8jL737A3Jo4cVAvwMmCeOIfO4kWTj\n31Mjvqd7gRgpGKD+1MyZM0WY3W233SZEGV599VVls+YraiOtXbtWyISfeOKJXm1QPwnpKkb+\n3UFbaX2LQMgECSz4qKOOEmF1uAUULVMXwcN2uAoRn/nDDz/Q4sWLhUepb29Xnl0i0LcIQAnM\nuqNYt0fImMbhRdt2UuuPP1PMcUf17cXLs3sjgI4dVPkwsWllaWgRqMykVmrfXcdpZ+xJ8iBQ\nnidJibfQzUyG7np7MyvhORKYfiuqp9e+KaH5c/I9m2suox5TSWUT5TNJMvVR59KIkDmeLOO1\nvE9W4TF1hO85Q/aY/HSw6h7yoShY5T3OlerYzHl9mDyN79+YMZjV95DrxASKPU+YV7xR+MxJ\n62UEMNDAAwxiQEHPqeFxUof3KcSJX9XrhdcKntM+eub13Ips00UE+FlATmVfGMLskF5y1VVX\nEcrd/O53v/N7GQi/e/vtt+mSSy4RhCo/v/P7G2F3kAdH9NVJJ50kPUh+keydjSETJDBm5BzB\nZYj5lJQUtyuGuxHE6Oqrr6Z169bR7bffTs8++6xbG7kgERhoCLT+/BvnGyUE9YNt4nC7jl9+\nI/ucwx2jrAMNtAi/X1cCPDvX1QQqf4SdCktqqLmB1QtRAwphlpwTJTqJyI1SlvmHMzctlq47\naTg99P42l6Plm7WVlJ4URSdP15fj2cLkqpTzn3CscOsvGrgTq5X7ZGPyiEgFS1sHxdU3usL1\nHEQKeVBlZOWwPmLPrG5jPKHWJxT7uGaKl3GODcJ3HNLlTvEILDuJlD91Ra9jyRU9gwBC/eCh\ngseWLVC4nyMfEaTKIZPOMU7YXXgS8exhvYtYQVEl3D4gPYOiPGoXEUCY3ZVXXkmfffaZIEfJ\nWvX/VOdAe/SFkZay3377CcW7adOmUVVVFS1btkx4jyZMmEBvvPGGai8521cIhESQUPz1zTff\nFG5AuAO1JA1RF+nII4+kjz76iIYPH04vvPACPfroo4QkNWkSgQGJAHd6bcW7yRTkCDUIlZVD\nkOxVNWQIEJc9IHGN0JuG/Hd+TgrtLK6hdoyG+1DkcxQbbadJXG/oYuKSCe9tcN3x20tLWf47\nig4dq8/r0dDSQXs4/yl7kG/1P9fBw2jGwCFzFvby0NgRXleFuk8QNrHC2yTC7jiMr5SJE3ue\nsIw6TkEZd7qtO0vEpLWfS7rcjUQ5vFDIHRQdbq0d5bo+Q0AoWgoS7Qz3q65hZUjf4aZqQqUQ\nJzWRUoiWq50kVH323vbliZFnP3v2bPriiy9EOomea7n77rtFP/jjjz8WkVUgVxBsADG6/PLL\n6c9//jMFIlp6ziPbdB2BkAjSjh07RDEsPBha5Eh9WQUFBaKo7HfffUebNm2iqVOnqjfLeYnA\ngEHA3szhVAgjiQr+Y4faNmL/AYPWwLhRs9nIJCmZCot5RNtHqJ3igTJQLB01dyJVsMPpvY87\nSdLzXxbR4GFZNH4o10hyep1EuBKeNw2rY6EHDJJncvHZ/mD4bJgg2ICcvQO8y0ngc9MZusd5\nS6UI23OE8YFIkdMLoRcLv9LlEI9gkqSE6yl5UAYmt3bIlvtIzNZ7btmudxBQEyqcMZCHCuqj\nagIF4uSWS+X0ULk8VVKUonfeyG48C7w+mDzt888/91wlllE01pfdeuuthKmDSfvGjRspNzc3\nqJA6dVkdX+eQ67uOQPA9NT4nvEMwvfLd48aNIxAkJKBJkwgMVARErgp7CuycD2LQKbvswop/\nocX+rhVypr8gEB1tppwhiVRSWq9L/vvMk5kkVTXRkmWFAgKr1U6PvPoL3X3LLCZbnfK1opPH\ntbVMsdwxV0L2mKAjdK+mhUkSiz6kJfa82lNfv0/wzJlHFohJ61psLIQiCBS8ThCNYPIkSBS8\nUeVV3DsO2D3uPCzEI/g4mNp/WtO53jlXwdciyBO8T8iBUuc/8TpfXkSvA8kV4YWAIkihM+RP\nhPDBa6wiUmqCJTxUTlIlvVTh9VZ359WgL41QO2nhiUBIBGnMmDGCHC1dupSL2LexcIjvH1kk\nnqEdXIgTJ04MTxTkVUkEegMBVtkxDk4l+z6uITJYX0iUuKwWHliAHDXLK0vrnwgkJERTVkYC\n7SljWWsddum5B1BNbTOt3cgeELbm5nZ68MkldO+tc2hQSmcYs+iAIXSPV3kGFNXwd3MM12VK\njjI4i4py+BF38DAZQKR8eLR0XF5ENYEoAybLZG/VKJBJ5Di5aj4xaRJhfE4vlD1I8QiCN2tb\noZi0QDKkJnd6n4SIBHKgZPieFlYRvQ6kWwxacK4hl13TZR5eKhQWt2d1DojoOoZsJBGQCOhG\nICSChKNDwW7hwoVCB/6pp57SrHeEBFskpEHWEKF1qJkkTSIwkBEwT51IbZ8sIgqCIFk5v8I8\nbhQZuKCstP6LQCoTm3YuBltZ3RjwJhGad+PlM+jOh76hol2OHJuqmmZBku66eRbFxeqQseZB\nKxSStXCIX4KGhDzC9Ozw+jtJk/IqEuOR4T4ADHLg5vwcYtec5t3a9jUwYWKPkVOu3OokTvAg\nCfEIhDwGYciX6sDEapdepoTvCcW9TFFE15TTKSKBwRdp/RgBTy9VTS0ZMgf34xuWtyYR6FsE\nQiZIN954I3355Zf0/PPPi9f58+fTsGHDCNrwkPwuKioSdZAQXwk34osvvti3dyrPLhEIAwSi\npu1H7UtWkK26loyD3JUftS7P3tTCIXlWijp8utZmua6fIZCRHs9pah1Uvy9wOHJsjIX+cs0R\n9LcHviaQIxjI0j8X/Eh/ufpwXcjAw7+rtI7yc1O8SBVCOkVYp5aCLsfOC28TezcFYXKSKDu8\nnQOEPAFgIwuoGMfywJ8v8YgKDt9j0tRRUkpNO4spqopzzXgZ6nsoGB2UqcP3ftbYkz3UpiGO\n4rlGQaIgXe4M5YM3CjlQ0iQCEgGJgERAFwIhEyRIEyJ0bu7cubRz507629/+pnlCVAN+/PHH\nCe2lSQQGOgJQpIs57Xhq/td/ycbJ5UZ/YXMcjmNjJa6YE2aRyccI9kDHsz/ef3ZWEifv1lIT\nh80FMoTT3XrtEXTHP75xtUfY3fP/+okuPU/fd66NC8kW76qlYfmpXMtD508CcicwaXg1Re6T\nmjCp5wcQeRLiEZlpZOLJzOF7rVwXMEkl0gAPHUQilHwnJQ/K4Y0qo6DD95ic+lXfS0pw1n5y\nkCYlF0qQKeQ/OWt5BXrm5HaJgERAIjAQEND5a6gNBXKRli9fLkLtoKqxatUq2rx5sygYO3Lk\nSJo+fbqQLIQUojSJgETAgYB5wmiKOftUavnvJxxOU+tQ30ItDqeh42QrK+fCiR0Uc/xRFDXz\nYGWTfB0ACED+O4/D3nYW1bA3KXAoW152Mt10xaF03+NL2HljEwgtWV5EyUnRdPIxw3UhBpJU\nxCSpgElSlKXzWdS1s0cjR1J5APKk9jwp8wOIPAEyEBJzQS4RJg1zhO/B28R5TwjZU+c/lZY7\nFAs19vO1yl7fQB3124g28aRhIhdL5DspeU+dYXzGjDQySOU1DdTkKomARKC/IhAyQXr11Vcp\nOzub5syZQ9dff31/xUfel0SgRxBAQjjCYdq+X0HtazaSrbGJcz04PIkFT2wcKmMeM0IQI1NB\nXo+cXx40vBEwcb5Jfh7XSGKSpJAef1c8YUwGXXnBgfTkSytczT76cgslxJno1OP1qSR1sLpi\ncYmDJCHHqSfML3ni0EJ8BhCmZ+XwM+uWHdSxvZjYvUU2Lt7ahrCx3CE8ZYuinj1xfeF0TEf4\n3kgO3+PJwxAaCfU9l3iEk0AJbxS8UlwINyj1PT6+OB4fs2NNp4S867Q8gAP5clv6ILLz91bj\nsHzhjXJ5oWT+kwsqORM6AlsTMkPfOcQ9vaVZQjyQ3K3fIRASQYL4AjTcy8rKRMHYP/7xj/0O\nGHlDEoGeRgCjsjGnnUDRx8+m5l2l1MJeI3NqCiXk5ZKBw2GkDWwE4MmBJwnhb/DwBLJDpw+l\n6toWevO/nfLSb/3fRsrKTKWDp2l7KTyPCY9V8e46KmByBk9Wb5qoG8OnhDx227c/kq2ZBwxi\nosjOAwYgBB3FpWTduoMFTlIp5rCDyMgddVHvCYpgA8ygCmtKHywmy5QJXnePMEcbq+8pYXtK\n3pMQkWBPFGo5BWWcBwkyRth39Qbi4Rx3YwJrGgLPU6fXSciYg9RyDShjklYim/sh5JJEQCIg\nEQgnBEIiSBs2bBDkCDcya9ascLofeS0SgYhDALVPjHk8Kp4QSwZWekSekjSJABCAGh1ykiCk\noMdOOmYMVdc00aeLtorm4A5PvbyckhJn0vjR6XoOQS1cIwmkDMINvUmS4Dlqeedjal+9jkz8\neTDnxgliZGA5Y3ieLPHxwitiY1XH1q+XUMwpc8lyyDSXWIRQ2UO4npi4SC536geqAS9giEnL\n7E3NQiwCCnxu5EnkRHH+E28PyjjPzFpYIiat/QwsEKHkOpmUGlBOAQksy/pPWqjJdRIBiUBf\nIhASQRo9ejQlJibSPq7nsmbNGhoyZEhf3oM8t0RAIiAR6LcIJCVGU2Z6ApVVNOi6x/POnEI1\ndS207OcS0R6hcw8/8wP9XRSSTdZ1DAhEgJTBgwVvRY8bM7mWj76ijt82kGn0MDIYfeRB8bUg\n1MueEE8tH3zOtcGSyTyeJfDZy+RlkEV2EiY1eRLzA6TGkxcmzhWGuFgunDtMTFptbLV1Dvny\nPc7cJ2cIXzur8RETVNTwCcbsDU0iZBJhk1qGGm8iXI+9UEYVcTKCTPE6KSChhZpcJxGQCPQk\nAiERJBSGfeWVV+j888+nCy+8kJ5++mnhSUpJCSxb3JM3I48tEZAISAT6IwKDB8Vxn9TK3qHA\nI/sgNFddOJ3q6ptpwxbuzLKB8DzwxBK65y+zKY2PpccaGtuodO8+yhnS8wWKO5BvtHI1GYfn\n+yZHqouGep6Bf29aP/ySTMPytD0QKKyJdhpKe6x+4SJPiscJr8F2/FWX1K9mjUw8MRELyqit\nqqpKEOZkJt2i1hOEI5T8J0GmOP8JBCpIAoqQvw5M67eoT+eadwlIqGXMOXRPhPExYTaoRG5c\nO8kZiYBEQCLQBQRCIkg43+LFi+nQQw8VNZBOO+00cQlQq4Nwgy/77bfffG2S6yUCEgGJgETA\nDwJZGYks/23nGkkcPhbAzNxhvP7SQ+jvjyymXXv2idbVtc10P5Oku9mTlBAfFeAIjs119S0i\nzG5IZs/mkLRxbTBBZjg0TK8Z01JJEKuNW8myvz4hCtexnTWevHL9uGOveJ2UV4IXikPIgu30\nu87Vz2ZE/hPnT5p40s5/4nylvZz/BOKEmk/itdMTZa+qCRoRvwISKJeA60Guk8h5gow5cqHw\nyvWfMgYz6e4Z0ZGgb0TuIBGQCEQMAvp/jTxuCR6k5mb30UyMLmGSJhGQCEgEJALdj0B2FkiS\n1VXzyN8ZkL907UXT6B/PrKTKakda/e499fSPp7+nv103U3fNoxomViYWbMjgML+eMMhPo34P\nQquCNQOH2nWs2xw8QfJ1Iu5II/wMk5dpeJ0EeQoy3MzruP1sBbw5DrVB7dB7kE2rM3SvU0jC\nUTwX6+11DkKvGxYmtSBkmOjXdd67QYEvK90pIsGEiUP2bEnx1D56hCBR8E71Ship95XJNRIB\niUAYIxAyQXrhhRf4hzq4OOQwxkFemkRAIiARCHsElBpJhcW1nEoT+Ps3JTmG/opCsg99QwiZ\ng23ZXkWPvbCMbubaSZAT12MgWEaTgcPzWCihmw35LnbOFzJYLEEf2cgESXSMg94zhB18eZ1U\nuU4iTM+Z9yS8TgNQYS8QsgZWvDNz+QJMWoaSBy6vk4cHygYC1eg+MKt1DLd1UODbxQSMJygk\nKlarzPBzh5ILRmfInvA+ORX5kP9klBLmClID9nXZsmW0d+9emjlzJg0aNMgLB2V7Tk6OqP/p\n2QCKzz/++CMVFBRwJY8o2rJFO5TUc7/k5GQphOYJSi8uh0yQzjnnnF68TH2ngmjEr7/+SjU1\nNXTQQQf5FY+w8o/aihUraM+ePTRp0iQaNWqU5knKy8vp3XffperqajrmmGPEcT0b4rx33nkn\nnXfeeTRlyhTPzXJZIiARkAh0GwIgNXm5yVRYXMODVI7CsP4OjhyiP199ON3zz8XU1uZQdlu1\ndg8teP0nuuKC6bpHz8srGtmTZKTUFA3vir8LCLRNeGBClOpmLIJWXAt0PcFu95XrxOQIJAmk\nycCqcAYmmIY4VuZDrhP//kjTRsDIOWPGUSwgwZOW2djDBE+Tq4Auh/Ap9Z+sLG0Or15Q1t5O\n1uLdYmrX2lFImDvznUCiBHlyeKIEmUrVJ3yidWi5LjIQ+OCDD+ihhx4i1P9E7r2nnXnmmbRr\n1y4aOXIkbd3qUBBVt3nzzTfppptuoieffJJKS0vpwQcfVG/2OT958mRavXq1z+1yQ88iEDJB\n6tnLCv7oCxcupGuuuYYqKx1JyTjCIYccQniwMzIy3A6IB/jkk0+mTZs2udaPHz+ePv/8c8rL\n6xzVAtGaPn26IEfDhg2ju+66ixYsWEAXX3yxaz/MPP744/TWW2/Rfffd57ZeLkgEJAISgZ5A\nADWS8nNSBEmy6fBSjB4+mG68bAY9xGp2VquDjCxZXkRJSTF07umTdV/inrJ9IicpmffrNmOZ\ne0OI/Mje1say+N3v1eqWe2OxDKjrCYU91DWzGMmc7pRaZ1IIomRr5nyylhZX3pMUiQiMvDE5\nkTBpFdDF3rbqWpH7hBwod08U50WBQDEhCsoQEli4S0ya+/F7DA+UI+8JdZ8cynsOjxR7oCB2\nIS2iEZgzZ44gSEuXLvUiSOvWrRPkCP3Mbdu20fbt22nEiBFu9/vdd9+JZQyyNzY20tixY922\n33777VRSUkJPPfWUUIhWNmp5q5Rt8rXnEegyQUIBv3feeYd++OEHwZwLCwsJ7sbU1FS6+uqr\naf78+T3uVVmyZAmde+65BBJz//33C2L03nvvCZYOIQk8wNHRDhlYXC+uaffu3fTGG2/QwQcf\nTN9++y1de+21dNhhhxFqPMWj3gbbp59+KggXHvqsrCy67LLL6JZbbiEUxo3jkUAYSNSjjz4q\nyFFsbDePrIozyH8SAYmARMAbgZgYs6OQ7O5arhfkvd1zzZSJQ+jyPx1IT7+y0rXp4y83UwrL\niJ801/0H29VAYwbKdvBi6RV60DiE2yoT54AQew3sHFqlqTjn1tp9Ad6EKK6FFHFmMXNIIdcq\n8iR3qnA9eEIcBIpFIjj/SdebHHFAdP8FGwdx/S6eLBO9n2n8/kPwoXbTVopvQC0oJlHOfCjh\nldpbEXz9LH6fkEOHSdN4AMBBoNjrJIQjHF4oRcLcyBLn0kJDAB7xXXvrhWJnLHv64C1PTNAn\nQBPMGdE3RB8S/VxPw8A67NZbb6Xrr7+ePvvsM7rqqqtczWycI4f98vPzacyYMWL9/vvv79qO\nmccee0wQpHnz5lFaWprbNrnQdwh0iSCtWrVKkIaVKzt/cHErCF9D2Bnkv5955hl65JFH6IYb\nbuixu4TrE+eEJ+eEE04Q55k4cSKBrL322msEAnX00UeL9fAAff/998ITpIQJwi0Ku+SSSwiu\n0EsvvVQsf/zxxzR16lRBjrDiuOOOo+eff14QQbg+YTg35M09vUpio/wnEZAISAR6EIF4VqMb\nkpnEctz1us5y+MEFrILXSv96tzMX4833fhOepJmHFOg6BjqZJUzK8tiD1S0kiXN7oIbWvuxX\nMg13DDzpuhAb5y1xfoll3ChdzSOikUe4nitDjDGHx0mE56mIk6zpFNy7KhT40lnVjsMdYzRy\nSewQfCivcoTwKep7KhIlJMytgcNa3a6KvYTWHcVicluvLIBAubxOUN6TBEqBxt/rPs6p/H5Z\nIVVxYWwLe9ThGV+7cS8dOj1fFNf2t2+w2zD4PWPGDKHeDCEyKDYrBoIE9Wb0H0GSsKwmSGvX\nrhUD6Yras7KffA1/BEImSBUVFYIwIPksNzdXzMMTA28LrLW1lYYOHUpFRUV04403itC1M844\no0cQOeWUU2jChAl0/PHHux1/1qxZgiBt3LjRRZBAmDAScNZZZ7m1xTJC9F566SUXQdqxY4fw\nhCkNY2IcYSX1XNkdhnuHSxRxpUi8kyYRkAhIBHobAQgxdHCnrVxnIdkTjh5DtfWt9OEXnSHG\nyEcC2Zk2yXeZBvV9wWOFQrL5uSkEtbyuWtShB1D7z78RFO28pLd9HNxaXErmcSPJNGKojxb9\naDXC9RCKyBPMRZx4XohBqEiTi0jJPCeBVTD/IAduguIdTzR1oteuEBMBSbKWsmqe2vMkyBSv\nC6EGFIFAbS8Sk9cJscKTQCGcj/Og7AmxZB+Wq7lLf1j5xruraV+DQ1hG635QOLuxqY3h6fz+\naeMBk5/XlFJuNhce9iPtfvbv96OU5OAifhBmhz4uwuyQogFDuBwG3M8++2wRVXT44YeLNuj/\nKlFLGKCHzZ07V7zKf5GDQMgE6corrxQEAcQCpAPkAfGVCkGCmxDMGS7Hl19+WeTvnH766boT\ngoOBUMt7g1HO999/Xxxm9uzZ4rWdY4+R8AY3p2dR26SkJBEXumbNGg5RbucRCYsI2YPog2KI\nLYUp8aUI58PIAcQZpEkEJAISgb5CAMVf29utBEluPfbH0yaJekqLfywUzW02Oz224Ef6K8t/\njx/tzJMJcCDsU7KrVpCk2C6SJEgtx5x6DLW89SGxojjnFXHOjh+zlpSKNjGncKeDycNANqjC\nEYQEkJejNs5zcoXoMYFyhexJ9Vk1SkHNG9jDJ0QamKAQedfesnMH3VZW4e6B4rwnkQsFYQn2\nTgVdT8sPgTJ8+hp3SIYHdQ+R0njZzyXsHdL3feZ5T4UlLo1Cz01i+dTjxoZEkG677TY3ggTC\n1MZ5kMcee6w4LkjQV1995Ra1hPwjI5M1pR+qeUFyZVgiEBJBQkzlJ598QpA0RD0kxbPieYeJ\niYkiJA1EBbk9UIzzV0jWc/9QlnEeCCYgPA5k5+GHHxbeJRwL+UJ4mNXuUfU5kBAHcgTvGK4T\nxAujBpdffrnIVXrggQcI3ipsQ0Idwu1w/2adxQ0hEwl1vUCGcEFPq6urE4TUc31XlkEiYfCI\nISQyUk25D4zmRKqp76GpyVGzJpLvpYUTzyPVlPcC70Mk3Qe8Cq0tGFXtTELHdzUUOLXsjBNH\nUHVNA/22sVJsbmdFvH88tYSuv2QaC0Doz4uo4uPnZSeyF92kdRr963J5VHz2DKLPFxP7S8ie\nybH4nKcDQ0kJfE/ZGxrJgE4mRvhPOIoa27njz578SDC8F4g66BOL5vcmmsMXkznXi7E0sPAA\nwvNEHScmT2JZqAn6vzp8NvD75OuZ8r93+Gz197no8lXGMmEdzmJPmFQGGm/EbzueX851sjOR\nojL+7Il5fsUyiujywINes+dm9cgzpZRw0eqL6L22/tZu2rRpYmAdHiTFEE4H8oN+IgwECWp1\nWK+kdcDDdOCBB7pFIyn7y9fwRiAkggQNd3Qe4GZUxAp83aaJR1wQ+obcHoSs9TRBQh7Siy++\nKC4HuUVqt6YSGucrCU5RDFE62mD8OBY8RSBdyG9CSB3s/9k7D/i2yuvvH0uyvPeI98jeg4Rs\nEkLYq1ASRgttGaVAy/hDXyibQpiFlkDZs4xSViltGAFCgAySECCD7OHEK957yNZ6z3kc2ZKn\nlm1J/j353Ei6uve5z/O9snTPPef8zn333aekwSWpztbkS1f+WHpq8uNi++LpaRtZjy+l3ujg\nPV8mYDMufHmMgTy2lOQIzkdq4KidvmskSU2lK34xiZ58+Ufal9d2x9XQYlav/3jVDBqWFOEU\nKuVJKq7jnKRoEnU9T1rQtAlEHEJkXbeZCzYdbEuY5+9NWyFPVcR18Tyi6Xz3/mi4mSfHG4r7\nBskNPVlYGEOazf+malF1ZziJQMTRZuZQTnHY9fY7Z9sWj10JiAdKPt+y2LjbbyXGK5XzDQ0x\nmiRcr6TNcFLGlDyv5PdsBpQoJAawxHh4uJ7t956/x4xGC3FmXvt3g+LItqX8BklOUm+OZfnu\nc7XJteyiRYuUeJcthE4MoRkzZrTfdJfcd7nG/eqrr1T3kt4hpWJsee2uHhPbDy4Btwwk2wW8\ns54T+WBJi4yM7PfZ3nXXXcp4+fDDD5UxI2ohIhQhCXQ2T5cYMt0127xs45VtrrjiCrXYby9h\nhKKHL+p98kMhbtZrrrlGhRdOmjSJnnnmmW49RampqUo9z76v7p6LVHmSTQ726AZSMGzYMHHr\ne6+JIShGo4QX9mXoeu+o3u9J5iFfigPx+fL+6Nt6FE+FeDhFQVE8r/7aZB7y4yGfV39t4kWW\nv0H5m/DHeQwbZqU8rpHU2GhQN7Lk77u3dtsNi+jex1bzPm1GUkOjkZ58ZSvdd8sJlBDnvGhC\nc4uGv6PiPDaSuBOiKRNJFOpMRUeosrCIgjlJOjYjnTTpKRTEog7+1uQ3R5K7O3+v+8U8ZOwl\n1bRpQx7t35FPwRYTjc+Jp8kj4inCw9DKwZq/eMBsN0QHaww9HlfKkkzoqsAn29uH8NVzEV2x\nArx9XSDHsV3b2V8LyfqBbI/e3XvOTnFpHX297hAragbx5zCEWti4bOCcpakTUmgyL/3RxFMk\nEVGbN29W5WMk7ULyj+ybpJqIQ6C5uVmF2sl7sg7N/wj07O7oZS6SwyPGhrgO5WKotyYfErGm\n5Q+ts/Z7b/u5+54IRsgXhhhE4vURj43N6yNS3XInsqfwANv6vi6K7rnnHiVdfu655ypvj6iT\nSP0k+cOR3CbxmNXU9B4D6+78sB8IgAAI9EZA7o5ms3hCMNfdcaaJyMJt1y9gNbwOw7yyqomW\n/e1rpXjnTB+yjRStPcyGmeRCeaNJrRvd2JGc6jGWgiaMJm1upl8aR95gMZh91PBF5/ur8mhP\neSsFZ7B3LyudNjeF0/+KNNSam0Pa4VlKhU28GUpEordb94M5kQA4dpCOc6D4JoF+xhTSHDcz\nAGbk/hTSWL1z8YIR7OmOolYOD41gsYb5s7Jo4jjv3ki2H6EtlE5K2Xz22WfqLVv+kW07iVqS\n604xokTeW25QSTkZNP8j4NwvaKd5yd2FBQsWKIU6qR/UU9iY5PuIZ0WU7KTgqs2D06m7fnsp\nynaS8yN1kPLz89VdESnmZTOEOh9Y1std484CDvbb7dixg6QorYTYSZN4VLnzL7lIZ555phKk\nkH5sAhH2++I5CIAACAwEAZ1Oo2okORtKEh0VSnf830L2GHUoO0m9oweWf8Pheh0hVn2NXfKY\nDnOCtBhLaIFBYOuOEmpgSeWMtBiVZxbK+UxZGTFUUtlIewobSMOGkYZDxnRsKOnGj6JgDpPU\nsUGrY3VBqfUjNYlUaGQv4eeBQQqzGGgCyYkRtHBuDp17xng65YRRNDw7nqN6XA+fc3bco0eP\nVjfDv/vuO3XjX64VO+eVS+6RRBZt2LBBXR+KmrLNI+fscbCdbxBwy0CSoUs9IZsIgySg3X//\n/e3JghJyJuIIEm4mCncigS3b90draGggyTWSD2F3zRYrbQu/GjdunBKMkBAa+ybCDBIvKol4\nvbmVpeKx6OHb7hp88cUXSvFOPFfSRNpcvFR5eXn23eM5CIAACAwogRC9jjJSo1gVzrkLBlHC\nEyMpKjKkfZwSqvfw39eyuE3PuQDtGx990soeJBhJnan47+vCojqK4WLCnVtkeHD39bf48xYk\n+TFcAFUVSGXPn8ix68RwmjiGdCNzVKikJiFOGU58Ndm5a7wGAZ8lILnpYiBJBJU873y9KCJg\nch0pN8nlOhDhdT57KvscmNvfTLm5ucqTInk1Ip19xx130LZt29QBzz//fLr55ptJxBzEvfj8\n88/T5MmT+xyMOxuI4SMhcSKlKIVr7Zu4QTdu3KjC4Wzxxtdee63yeInHx76JFLl4wqQWUk9N\nXKbyoV+2bFn7JuJxkv0kb0GaLR+mNy9U+854AgIgAAL9SCA0VKc8SU7aSKrA4m3XH0ehIR3p\nqbv2ltNjLAHuileohQ2qwwXVqnhjP04PXQ8AgdAwLdfZ6qqsZjJZuQZWx+fEmaGIJHkQh06q\nWkM5GcpwEo9TMIdRatlw0makkjKcWEBCCRo40ym2AYEBJCBhdmL4iCKlvQiY/RBkvVx/SoOB\nZE/Gv567bSDJNEXVTYwg0YafM2cO2dThxGiZNm2aksfes2cP/frXv+5XKsuXL1cuTflQ3nLL\nLbRq1SrlwRIvj7g27Y2hc845h8SLJBWPxRskHiAx7mQOklMktZp6arKd/HEsXLiwfRNxr4pA\ngIhCSLM9ipcJDQRAAAQGm0AEF4BNS+ldqMF+jBKmcssf5rPCdsfPw5afSuiJFzdwCRfnQ+da\nWs10SBlJzu9jPw489w0C40YmUW1dM98E7DiPoi4mXsUROQneGSQLb0jOmYal3bViOI0dQbqp\n40nHhpNuVC5pxHDiWlmaSFZWPCr65J0DoxcQcI2AfT2j3gwk6XX48OHtdTNdOwq29gUCrt3+\n6WbEYgzZe1TEgyJKXAPZ5s+fT5988gn94Q9/oEceeUQtcnxJjJPQvilTprQPR0LupLLxJZdc\nosICbWMXK//pp59u367zE3Gnrly5UsWV2r8nso9Lly4l8ZqJl0xqL0n9JCTl2VPCcxAAgcEk\nEBMdqrw5JWXO1TsbPyaZbrx6Hj369Np2L9DGHwrp2X9spqt/c6wKI3ZmPi18IX24sJZyMmP7\nNTfAmbFgG/cIjOXCwSVlDbTlpyNKFVGU08LDLTRvVjZl83ntz6YUC9l40kZ3KOAqTVxOyrcv\ngmvlYqqqphNHc6CBQH8SELGvvspZyDVpX9vYj1GisNB8j4DHBlLnKQ20cWQ7vnh2du/erWS0\ni4uLVY2insLcxNMlBpUURxUPmBS8lQ99b02KvIqnqnNCnuzz9ttvK8+R5DA99NBD7flJvfWH\n90AABHyLgKWiiozbd1PrT3uIWF7ayHerm8eMaAv/GT2cgvw8VyKeBRikjk05J9c7046ZlErX\nXj6blr+wof3H/utvD3H5IR1detExznShtjGwyIN4knIy42AkOU3NdzaUHLZF83Np9IgE2r23\nkKMytDRuDKvFJnUYLQM+Wi4grAnm49sZTjIGKxtOYii1G09sOFn5NceHDvgQcUAQAAH/JuCS\ngSThFeIhkdhKUYUT2W6xlEUkwVeaGDuyONNEZEKS6Zxp4iXqqYkog4TuyYIGAiDgZwQ4RNa4\nfjMZPllN1hbOJeSLLmsI19rh7zvT1p1k3PgjBbMqV+jPT1f5E342O4fhJrHqk4mNpOqaZof1\nPb2YMyNTFWt89h/ftW/y6er9FMbS4Beew8VanWwGLlwLI8lJWL64GRseqeZGNo7qScMhbomt\nDWx0hErBHJ8abRAbThwbStqoTlEsbCA5GE0tzSTbKoPKp2aAwYAACPgKAae/3US6WvJzRKHO\nvkmOz0033UR//vOfKSSkq9KN/bZ4DgIgAAK+RqB19XoyfLRKJYgHcXK4FIwOYnXMIFbf1HKB\nUjGUjLsPkPmVtyniiosoSPIg/LhJvSPxJNXV917DzjbFRfNySbxAr77dEQbywce7lCfpZ6eO\ns23W56MYSYcLa1SNJmeleK2NTUTVtWywhpA1Mgp1kPqk7N0NrMy+dd1mMv6wneRcBDU1kZVv\nCDZyHURNTDQFz5pGwbOn+f7fBF+naKLY4yQLtyAWIdFxvUSreJbYwyQheuJpsj2SeKLQQAAE\nhjQBpwwkUWkTEQYJR7M1KcYqKh7y3sMPP6ykrm21gWzb4BEEQAAEfJmA6WA+taz8mrRc/FIV\nuexusBxaJzVdTPvzqOXT1RS65MzutvKrdempMWS21LDqZqtT4z5t8WhqYgPnnQ9/at/+n//e\nTvpgLcl7zrbmZmOfRpKlpJxMO/dS65YdZCmvIqqtJTNf4DbGcr0dTuAPnszJ+1xvR2rroPUf\nAdOOvdT87goiLvauGZZEmpQkstbVqfwzLeceW+obybDyK2r9bguFXXA2ScFYf2tB4gGL1HU1\n8Pgmic1YsuU3KQ8UDCd/O8UYLwi4TaBDpqiXLj766KN24+iuu+6iwsJCkpwcqSV00UUXqT0f\nffRROnToUC+94C0QAAEQ8C0CxjUbia/yezaO7Iarzc6g1s0/kZkv4P29sRNAyX+HcfV5Z9t5\nXIzx7FPGOGwuXqUvvjngsK6vFzYjyWKxOmxqbeAL7v9+Rg3LX1JGK7W0qgKkVjaKgrLTlfyz\npeAINf/rP9T4txfJuJnLSnB4JJr3Q0jUeAAAQABJREFUCRi37aLm197jv4sQ0o7I6WpA8AdI\nw6GoojBnNZmp6eW3ycw3GwKmcRiheIpFOU+bmUZanmfw5HEULMp6rLCnlc8jK+4FMQMlJBEw\nE8dEQAAEbAScMpDefPNNtb2E2EkonS3HRwpi/eMf/6CsrCwOwTAolTdbx3gEARAAAV8mIBfk\npr0H1d1xZ8YZFCx5SWYyHy50ZnOf30aS70WFLMSu5lFfg/7leVPo5ONHOmz2whvfk4g3uNI6\nG0mW0nJqfulf1PrNJtKmJfNFeXZbPRypmyPWnAhkhHFYV2oy6UaPoCAWCmh+60MyfLiSrK1t\nNehcOT627ZmAnAvDex9REBdy1cT1rVKnFUMhVM+G64dkqXNOJbHno/v4O2I4cRiuMpxYelwM\nRCVFbjOc2JgXw0kky+XGCxoIgID/EnAqxE7U4aT95je/UY/2/wXzRcPPf/5zevzxx+nw4cP2\nb+E5CIAACPgsAUudJJqbXLoDLEaSldXuAqVJLlB2Riwdyq+mVqPZqWlddtE0roljptXr8tq3\nf+bV7/h6UENzZjgfZmUzkrIiNWRgb4Wltp6Nn9z2Pnt7EhQXQzq+wy8GFbEnKuScU/xeZbC3\n+Q7key1ffcviBUbSxjpfO0uTnMghqIfIuOEHCjl54UAO1yeOpYraSnFbXmxNyZFz/qItVM9B\nXY+9o2hdCUh5ATQQ8BUCThlIIoctLSYmpttxZ2RkqPUIsesWD1aCAAj4IAH2S7jVXKlv4dYB\nBngnHReEzWJPkhhJJlNHMdCehiEenSsvmaGMpLWb2sKqhMkTL25UEtDHTnVORVT6b25soT3v\nfkbplbUUPDyzp0N2v17UytjTJCIC2rRhLBbgvPR49x1irZVvGohyozY91WUY4kkybthCIYvm\nKSU5lzsIxB3Y8ylGk81wag/ZEcNJ5Md5cVTXg+EUiB8DzMk/CbT/vfY2fCPfTZIm3qLumq3e\nUGVlZXdvYx0IgAAI+ByBIJEC1rLUryshWvxdKOE1gdZEbCGb6xRptU79JKh6Rr+/bCbNOqbt\n5pjwkJyivz33rSoo6iwfyVtp3F9IRQlpZHYjn0ikmkU8wPDZNyQhk2ieETAXHmGvqsUlr6rt\niEGsEGflQvHmI6W2VXjsiYAYTiwyEhQfy8ZoijL0dRPHkG7aBNKNG0na3EzScjhpEHvxgkJD\nWHbP3ds5PQ0A60EABPoi4NSvYaDdMe0LCt4HARAIfAJyQacblUPWsor2yVo59MVSzjd6jpSR\ntbSCVbs4DO/ohbvUTLHyhY2INQRiC9GzkcThdloOu3OmaZjFdVfMJikoa2siH/7o0+to207n\nLpJbWWhBDFWDyUr5dRY2kmw9Of+o8j3qG8jIng80zwhY2Mi08j+3G390rA0szY7mFgEpRi2G\nk4YNJw17RUU9U8c12ILFcGLlRh0rBUoenoZDTMVw8uBMuTU+7AQCQ4mAUwbSUAKCuYIACAwd\nAsHHzeLisBzqwvVe5AJbZLyNazeR9UeWmN60hQxfrCHJybCUlClxBj1fqMid3UBtoaE6ymQj\nydk6RRKed+NVc2ny+GHtSIzsgXjkqbX00+6y9nXdPbFU1ZCFjVPN0VyXFjGSak3iwHC5BXFN\nHtPWXS7vhx06EeDQL+fM4077HX0pN1Ot3AealwmwB0nKEEjunYSTKkn1McNJ5T55+VDoDgRA\noI0ADCR8EkAABIYsAd3IHAqeNI6aV3xB5t37VTFJTRKrciXEtql4JbKKl8hPf/wliwjUkf6U\n4wOeVXhYMGWm8R1qJ6+Ugzk87/9dM4/Gj05qZyMiDg//fQ3t3NOzkSRiF+oQQR0/Qy2sE1FQ\nZ3bZSAqKYwOpsJis7ElCc5+AypVx8rx3fxSW/7YTKuh+G6wFARAAAd8n4JRIg20a69ato/Ly\nrjVAtm3jehTc5L0VK7iwXA/tzDP9v8BiD1PDahAAAT8kYOGLdPOhAtKOzCWRN7bU1BFJzD/L\neZOGl0YuGMk5SjrJCeAcTNP2XaRnr1Ogt4gIPUkx2aIjdRxh2Hcgj16vo1uuPY4eXP4N7d7f\nFrLY2mqmh55cQ7ddv4DGjuownmzsLByK1Z23oYXj7PLZSMqM4gK9HbaTbbduH5UEO58nCe+S\n0Ek09wiId9TKlrHUNhIpdVeaqLUFsSy75IShgQAIgIC/E3DJQLrpppt6ne+PP/5IZ511Vo/b\nOPND2+POeAMEQAAEvEyghZP7zXxRrZ9zjMo3MrMXwlTM+TM1fPEeEsIXe1yTh+udyEWfXAC2\nfPo1F4ocSZqkBC+PxPe6i44KYeGFKCouYaPRiRbK9ZRuve44eoCNpD0H2gR7WthIeuCJNXQ7\nG0ljRiY69iKhWJxz0V1rPWokZUQ7f5Eu+RtWMxu1aG4TEAGSYK7tYzpUqAqkutKRmfP2go+d\n4lTRZVf6xbYgAAIgMBgEuv91GoyR4JgDRsDKsf/GLTvIvGYTBa3+lkz8aOLK6RbOw0ADgaFC\nQMQYjPy512amqSkHRbNow3hOiF40l+jE+aTlJXjmVJUsLRfyKvyI6ybJ38pQabExoZQ6LMrp\n6YaGBtOtbAyNyu1Q+mtpMdGDT3xD+w62GU22zsTbwBaY7WWXRyO/JZ6k1p436dhHcl94UYpf\nHWvxzA0C+hPmK6+ptcng9N4iZhKk07F3dabT+2BDEAABEPBlAk55kHbs4ITlXn7IfHmCGFsH\nAQklavlyPZn3HVR3Wk0cRmExGcmkC6Ym/nGThE+RGNXzBaLtorFjbzwDgcAiIJLGQfy9JlLR\nXVoPCTgiu2v8aQ/pF8/vskugroiLDVMS3qXlzuX3hLGRdNsNC2nZ376mA4faiuo2G0x0P3uW\n7rhhAY3MbfO+BcVEcXHX3hNeTCwdXthkpRwuwcei7D02a2MT549FtQs+9Lgh3uiTgEhMh5x6\nPLV+9CVp2HsaFB7a6z6S9yXhqaEXnk1aLhiLBgIgAAKBQKCbK4Ou07LVOer6Dtb4AwEr3/Vu\nXbWWjaN1fDEYTBq+Yy53+8ys3hVkMJAmLIx0ej1XT+e743sPknHnPgo56Tgu+Md30nsIgfGH\neWOMINAbAWs9Sxr3fn3eZXdRkrKKp7WX8LAuOwXAioT4cLKwh6a8wrlaQyL0cDsbQ2IkHTxc\nrQg0NxvVazGeRg9PaMtV4TBGKZjZm+eHlcMpv95CoWFWCgvu/oRZKmtIN30ScaXaAKA9+FMI\nWThbCWi0fPpVW15RGis3ahzDHeV3xVJUqjx3oUvPpODpkwd/4BgBCIAACHiJAELsvATSZ7vh\nmHzD+x9RK+daSC6FNitdGUfdjVfupMv7OpYRbfloFRn+s7LXEJju+sA6EPAbApKE7qqFJB4n\n2W8I3jhISoigRDaUnG0R4Xo2khZSTiYrAR5t4kl64PGvae+BCi5GqlceaxHK6KtJlF0hG0lN\nLAXepbEFZW1tJf3kcV3ewgo3CfDnWyIJwn93MXuRUsiUV0jmA4fJmldAxPlJpv2HyFJQTDqW\nmo645lek51BUNBAAARAIJAK43RZIZ7ObubRyjpFx01au1J3TdmHXzTZdVrGKl5blj1vXfafk\njkMWzumyCVaAgL8T0HDtnO79ET3PzNrYTJphQzeMKDkpUnmSqqqbe4Zk904kq+HdeWNbuF1e\nfo16R4XbPf6NUrcbNWU8mXbsJWtTsyqQabdrl6dm9mAV1pspPVJLEXaeJHN+EekmjuHvuOwu\n+2CFZwSk3k74lRerEDoRYWgsKFSh2GEZ6aRNTyFNQpxnB8DeLhEQRU3Tjj1klr+Z/XmsNmii\nZv5t100cqwrKSpFZNBAAAe8QgAfJOxx9shczq3EZOLROl53hvHF0dCYSgiceJ1H5kmR2NBAI\nNALa7HSikGCS/BVnm5VrIemGuKciJTmKJC/J2RYZEUJ3/N/xlJvVcTFtYOEGyUnaW9ZCUqzX\nUl7FIb7GPruUyEYxkhpa2zxJZik0y3V3Qk8/gZwu3NTnUbBBZwKaYUkUPHUCkajU8RLMfwMw\njjpT6t/XFs6ZbHrqVWp+84M2D56IknDesDm/mAxv/5cal79Mpn15/TsI9A4CQ4gADKQAPtnG\ntZvaLhqkrosbTal2sdxu67rNbuyNXUDAtwkERUaQfsFsErEGZ0oQmMsq2aPKMshD3ECSsyrK\ndnExrhhJbZ6kETkdRpKo24kE+P4QZjprKlmKy5Qnqa9PDV8XUlGDharySog4bzLkop8NCdn1\nvrjg/cAlIN9RTS++peq06UYPV8qaorpJURGk4dpVWl4nEvfNr7xDZs4jRgMBEPCcAAwkzxn6\nZA8SsmLavpt0Hhbt0w5LIOPWnUTs2kcDgUAjILLEujEjOL/iEBct7bmGjqWS82Samihsyel9\nhoIFGqOe5pOaEkUiA+5sk5ykOzgnaUROJwlw9iTtT8iiEJZVF7loc1EJWXrxJlkaGsl0uIBK\ngyPIcMES0iG0ztlTgO38kICE1TW/95EqqixhjT01bTKrQ0aGU/O7K7hgsnNiKj31hfUgAAKc\nagwIgUnAIhcZLa1EbnqPbFTEiyTGlrmY79aigUCAERD1tDD2QOgmjCXz/sNkOVJKxOqO7FIi\nkuT/mjpef4jIZKGwXy0hLRfRROsgIJ6kmGjnjaRwZSSJ1LedkcTFZB98cg3t1MYqqejg8SOJ\nKqvJzCIAlgL+3mHPnbWkgp8fIQkzIs670B8/l0Q5rVwbRuWVuBjsOCN4FmgETLv2qc99b8aR\nbc5aLvQr31nGH3+yrcIjCICAmwQg0uAmOF/fzSKF+3qo5eL62LkII/eHBgKBSCAoKpLCL/k5\nGTnx2bTxR2o9eJiotpYsLEFNKcMo5OSFpOO8Cw3X7UFzJCDfMWnsSZIQxbp6NiydaGIkibrd\nA+w5shWPbWUj6eG/r6WbrppLxyw+joLnTCfzkXKysKHUXFpGGi4qG5zCoUSJCRTEtXaUkuDR\nY4n0uJmNWcmNQgOBQCNg2rm3zWvt5O95UFwMR33s4qK9swINBeYDAgNKAAbSgOIeuIOJug3f\nBvfKAYPY0djWn1e6Qycg4HsEWNY4eNJYtWi58GVTYRHpo6MoPDWFi5nC0d7bCRMjKT01mo2k\nOqpvcNJIOlon6UHOQdqzv0J1b2Iv3aPPrKcbrpxNM6dlqNA5Cxctpaoq0rAkeHB0dI/DEFU9\nC+dLStif924M9Xg4vAECA0ZAivCqfGAnjxgUzlEfIp0/xGq1OYkHm4GA0wTwy+80Kv/aMIjv\nuHpP1YkNLb5AQQOBoUBAFS2N5YtxFnGAceTcGRejJCMthpE5/z0RFhqspL4njOEipEebeIL+\n9ty3tP67fNsqpx9r6gxUWFzH14XeuTHk9IGxIQj0JwFWbnTF6BdHkxKdkTBhNBAAAbcJwIPk\nNrqB3bGWQ35KSzk/wtlm4SrnfCc8iPfry1AyGAwkS7dNvmQbG6mJ++MBdLvJYK+0KZA18jj9\ntdnPoYnFAPy1yTxk6fHz5AcTs50LOQ/+Pg+Zi0vfGx6eHz3/ohia66mpWTzYzrXfXTyBnn3d\nTDv3tpUTEAPniRc3UA3nUsw6JlV10sqFYKvYk9RXk03Kyso57C+Sa/m6WuWqr97df9/2dzGQ\n58L90fa8p8zDxNEJ/j4PC3tX/GUOVi5FQMWce9fpdrbte6qurs7xhFVzvbGwMGqqaPPMOr7p\n3Cs5x9LMrIyHBgJDlQAMJD858zExMTRs2DCnR2tNSKDG9FS2jbSk5EC72bOFk9HlAjA0NJQd\nRN3f+bXwl21QTiaFTxzns3fTxTCSH4vISJY99dMm56G6upoiIiIoKsp/cylkHvK5ks+rvzYj\nK6hV8MVFOIeq+Ps86uvrKT6+QxBhIM6JfE8VFNVQQyOLxDjZbr/hePore46+31qs9uA/Z/rH\nuzspWB9K0ybEqu+n6F5C7DofpqlFR9kZsaTTdbqq7LzhAL2WC/LKykpKSkoaoCP2z2FKSkpI\ny7V3/H0eYhy58nvaPzSd69U4dwYZ8gpI2+nzL3/b8rvX+e/CVFpJoSfPJr0L1wudR6LjOojS\n5FyjgcBQJeAbvx5DlX4/zlsKvQbPOkZVQPfkMFYu4KiffYzPGkeezA37ggAIeJ+AhPhkpsdS\nVKTz9dd0Oi3d+Lu57DHKcBjQi2/+QKvWuh5uJzWWDuVXc3UC3AF3AIoXfkdAN340BXG5DsuR\nsj7HLjc0NRwarJOivmggAAIeEYCB5BE+395Zii8GcS6FpaLarYGaS7lKfVI86aZPdmt/7AQC\nIDA0CYiRJDlJrhlJGiXQMH9mlgO0f3+8n/772X6Hdc68EONIjCSDwflwP2f6xTYgMJAEJJ84\nbMkZLJRk5huePYfNWapqyFJVSyHnnQ7FzYE8QThWwBKAgRSwp5ZDlvlOUih/WVpqOXGZ85Fc\naZZadt9z/aPQJWdSUJjzdU5cOQa2BQEQCFwC7hhJGlYM/P1ls+iE+bkOYP7HBtJr72xxWOfM\nC1HGO1xQTY1Nzof7OdMvtgGBgSSg5TD3sEvPpyBO8jPtPUhy85IT/dRiYcU68748snLdw3Cu\n1RY8ccxADg3HAoGAJQADKWBPbdvEdGNHtt19KufCi73cfbLHIK58S3UthV1wFmlRpd4eDZ6D\nAAi4QMA9IymIfverY+n0E0c7HOmjL/bSc69vdlmlzsyiD/mFNVTLKndoIOCvBHTDsyj82sv4\npuUZpE3memCNbCA1NLG3KJpCzjqRIv7vCi547fg3469zxbhBwBcIQKTBF85CP48hWIpccvG4\n5g8+ITPffQqKjSFNfKzDUa1GVr1jF721ppakYncE34nSSg0SNBAAARDwgIDNSCosrnW6TpIc\n7tfnT6XQEC39+6Nd7Uf/cs1BFTL3h8tmcgK58/f3RPSh6EgdK7BZKCE+vL0/PAEBfyIQFB6m\ncoIlL7ixjHOSWGUuPLVN6dGf5oGxgoA/EICB5A9nyQtj1I7MoYjrLqfWH38i8w+8FBSThdXG\nrK0tZNGHkCUkhDTZ6aQ/9XjSTRnPrnyWFkUDARAAAS8QaDOSopWRUlfvXDFZOezSsyaQ1WKk\nDz7pyEGSGkktrSbOV5pD+mDXVLZKyxvIxLWWhiX5r+KlF04HuggEAvJHJQsaCIBAvxCAgdQv\nWH2zU0n2DOE7T8SLlWuMNHBthVb2GOnjYikijSXBY/xXXto3iWNUIAACNgJS7DI9NZrrE9VT\nTa3z4W4nHpfFBWhD6I33d7CscVtvIgf+4PJv6P/9fj6Fh7l2M6eyqomMLOCQnhqD60vbycEj\nCIAACICAAwHnYxQcdsMLfycg6naabJbU5TA6eYRx5O9nFOMHAd8nIEZSWko0xcWEuTTYBbMz\n6Q8s3mBf/HXn3nK697HVVFfvvLFlO6h4sSQvSYrSooEACIAACIBAZwIwkDoTwWsQAAEQAIF+\nJZCaEkVxsa4ZSfNnZdNNV82lYLvir3n5NXTXw19SRWWjy+MVZbs8lgEXbxIaCIAACIAACNgT\ngIFkTwPPQQAEQAAEBoRA6rAoio9zzUiaMTWdbrt+AYWFdkSHHylroDvZSCpkEQZXmxSUFSMJ\ntZJcJYftQQAEQCCwCcBACuzzi9mBAAiAgM8SSEmOokQXVeXGj0mmu/+4iKKjQtrnVVXTTHc/\n8iXtz6tsX+fsE1G2k4KyDQ3Oi0c42ze2AwEQAAEQ8E8CMJD887xh1CAAAiAQEASSWVEuKTHC\npbnkZsXRvTef4GBcNTS20r1//Zq27SxxqS/Z2MLqDwXFdVTNhhYaCIAACIAACMBAwmcABEAA\nBEBgUAkkJUSQeJNcaRKid98tJyhlPNt+EjL30JNraO3Gw7ZVTj9a2Ug6UlpPZeWu5zM5fRBs\nCAIgAAIg4BcEYCD5xWnCIEEABEAgsAlIPlIaize40uLjwtmTtIhG5sa372Y2W+nJlzbSis/3\ntK9z5UlFVSNJUVso3LlCDduCAAiAQGARgIEUWOcTswEBEAABvyUQy/LfUitJ5MCdbVIj6c4b\nj6cpE1Icdnn93a30+rtbuHaS61LeIgN+uKCGJD8JDQRAAARAYOgRgIE09M45ZgwCIAACPksg\nJjqUMtLESHJ+iKEhOrrlD/Npwexsh51WfL6X/s7eJHcMnWaDUSncSdgeGgiAAAiAwNAiAANp\naJ1vzBYEQAAEfJ5AVGQIZabHksYFK0mr1dA1l86ks08Z4zC/tZvy6eG/r2Epb6PDemdeSI2k\nQ1xrCQp3ztDCNiAAAiAQOARgIAXOucRMQAAEQCBgCERG6Ck7K5bE8HG2SWjeL8+bQr8+f6rD\nLtt2ltI9j66mmlrXVerMFotSuKuqdn1fh0HgBQiAAAiAgN8QcP6Xx2+mhIGCAAiAAAgEAoGw\n0GDKSI1kI8mFeDue+OknjqbrrpjtYFzlsSfo9gdXuVVQVvKYSsrqlcqdOzlNgXAuMAcQAAEQ\nGEoEYCANpbONuYIACICAnxHQ67UcbhdN+mCtSyOfNzOLbr3uOAoL1bXvV1HVRHc9vIp27ilr\nX+fKE6mTVFAEhTtXmGFbEAABEPBHAjCQ/PGsYcwgAAIgMIQIiHGUw8VhQ1iMwZU2adww+jMX\nlI2LDWvfrbHJSPcv/4bWcW6SO00K0h48VEUtrWZ3dsc+IAACIAACfkAABpIfnCQMEQRAAASG\nOgGdTkO5bCSFhwW7hCI7I5buv3Uxe6Fi2vcTVbsnXtxAH366u32dK09aWbwh73AVNbKxhAYC\nIAACIBB4BGAgBd45xYxAAARAICAJaDRBlMUGjwg4uNISVEHZE2ji2GSH3f7572304pvfc1FY\n1+sdSSHZfA63q+SwPTQQAAEQAIHAIgADKbDOJ2YDAiAAAgFNQIwk8QbFcr0kV5p4nm69bkGX\nWkmff32AHnpyLUndI1ebCDaUljdQ8ZE6Lkjr6t7YHgRAAARAwFcJwEDy1TODcYEACIDAUCZg\naCHzwXyiXfvJuucgmYtKiF09iojIeaelRlNifLhLhCRM7/eXzaKfnz7OYb+tO0rozoe/pIrK\nRof1zr6oqTNwvaRqtwrSOnsMbAcCIAACIDBwBFzLeB24ceFIIAACIAACQ5CAtb6BWtd9R8Zv\nfyBLs4GCmprIotVSY0gIaZISKPSk40g3mQ0cjYaSkyJJp9MqCW5XUF1wziRKToygFzi8zmxu\nc/2IOt1tLAN+8+/n08jceFe6U9uKB+og5yWJd0vkydFAAARAAAT8l0BAeZCa+Id048aN9M47\n79C6deuotra2xzNjNptp/fr19P7779O+fft63K6srIyeeuopuu+++1Tf3W1YX19PN954I23Z\nsqW7t7EOBEAABEDACQLm4lJqeu5Nalm1joJio0k7Ipus2elEORmk4+dkNFHTG/8mw3sryNrS\nJpAQHxdG6exNYqeSS23R/OF02/ULHEQfatkTJAVlN/5Q6FJfto1F/EE8SdVuFKS19YFHEAAB\nEACBwScQMAbSa6+9Rrm5uTR79my64IILaP78+ZSZmUlPPPFEF8piEE2cOJHmzZtHS5YsodGj\nR9OECROooKDAYdvq6mqaOXMm3XrrrfTee+/R3Llz6YUXXnDYRl48/vjj9K9//YvGjBnT5T2s\nAAEQAAEQ6JuApaaODG+8T5baOtKNyqWgiE7hc2wBaRLjSDs8m1o3biHDii/IlvgTw/lImemx\npGWvkitt4thhtOxPi5U3ybafkRXq/vrsercV7iQX6UiJraisrVc8ggAIgAAI+BMB135NfHRm\nn3/+Of3mN7+h8PBweuCBB2j79u20fPlySktLo+uvv55ef/319pFLUu3ll19ORUVFar0YS88/\n/zzl5eUpo6qxsSMG/eOPP6aKigrau3cvbd26lX7729/SzTffTOKpsjUxoh577DG6/fbbKSys\no9aG7X08ggAIgAAI9E2g5Ys1ZKmsIW1mWq8bB3FInRhJxg0/kGnPgfZtRdkuJyuWQ+5c+1kT\n79P9t55Io0cktPclT0Th7ulXNnFekXv1jqSo7OEC5CU5QMULEAABEPATAq79kvjopMQoEsPn\nueeeU94e8Q5dd9117YbRQw891D7yZ599ltasWUN/+ctf6OKLL6aRI0cqw0cMqvz8fHrjjTfa\nt12xYgVNmzaNUlJS1LrTTjuNampqHELyHnnkEYqNjVV9tO+IJyAAAiAAAk4TsFSyIfH9dtL0\nYRzZOgwK1ikPk5FzleybFJKVWkmuFpSNjgqhu248nuYem2XfHX397SG697GvqK7e4LDe2RdN\nzW15Se4o5Dl7DGwHAiAAAiDgfQJ+byBJ/Qrx+owfP54WL17sQOjYY49VYW979uzhRNy2u4Cv\nvvoq/3iGqDA8+40lLC80NJRefPHF9tUHDx6kiIiI9tfyvrS6ujr1WFpaSk8++STdddddpNe7\nVpdDdYD/QAAEQAAEyFxQTPwlTUF658UNNEnxZGKVO2tDh9dfUAYHa5WRFBHu2ney7Hf9b2fT\neWeOdzgjew5U0q33f0H5hTUO6519YctLqq1rcXYXbAcCIAACIDDIBPzeQNJwzPmmTZtox44d\npGWlI/tmMBjoyJEjlJOTo94zGo1KSEFyjsTrY9+io6Np7NixKpROtpMmOU1iJNnagQNt4Rwj\nRoxQq8RzJWF8v/rVr2yb4BEEQAAEQMBFAtb6RrK6KLIQFMzGFIs2WHjfzs1WUFZyk1xt5589\nURlKYjDZWgUXg72DZcA3bymyrXLpUfKSSssbqbikjpXK21TzXOoAG4MACIAACAwogYCW+X74\n4YeVt+eqq65SUCVfqLW1lRISHGPNbcTj4+NJjKPy8nJl+EjO0YknnkhXX321En948MEH6Wc/\n+5l6TwQdJKTv5Zdf5ph35zCKx+mEE06wHa7HR5PJ1OU98VrJuLzZbNXjRYXPPvfKm8cYiL5s\n82hubh6Iw/XLMWxzkPw2Mez9tck8JNxV/s78tcn4pcnnyd/nIefD298b/XFerTXVZGlqpiD+\nLuquSQSAfE91ac3891JVRaTr3rrS81dzkLWZqmpc+5saNzKK/njVdHr61a1UW9/m+WlpMdGj\nz6yjc04dSaccn9tlKL2tkM+UnIu8Q0eoqLiMVfeiKNjFXKne+h+o92Qe8vvkD5+p3pj4y99F\nb3OwXSf0x7mw9W2LvOltHHgPBAKVgHNX9n44e5H6vvfee2nUqFF0zz33qBnYQuMSExO7nZEY\nSNJsxoKE7IlqnXiKRKXujDPOUCF1so3IfkvfF154obxUTb50xaPVU5Mvm85Ked1tK/10brLO\n219WtgtB6dv2vPNx/eG1bey2R38Yc+cx2sYeKOfC25/Vzrz687XtXMijP89DGPnLHKzhLHAj\nYdBHjVPb+bU/F7Z17Y/i6ddoyRwW0rZv+xuOT+JiuX4Sfy2XVza79D2XmRZFt/zhWHr2ta2U\nX9RmnMnwPvhkPxUU19PF540jvZ2XyfGo3b+Sv2+DgQ2lw9WUkhxBEeHOhxR23+PgrPX3vwuh\nFghz6K952P7uBufThaOCgG8QCEgDSfKMrrzySkpKSqIPP/ywXV3OlkMkP1LdNdsXpn2o3hVX\nXEGy2Lf9+/fTK6+8ouotiUG0evVquuaaa0jWT5o0iZ555hmaNWuW/S7quYTj2Yy0Lm/arRDl\nPBm7fZOQQJtYhP16T56LISjjiYmJUQqAnvQ1mPvKPOQLPTIycjCH4dGxxWskHk6ZQ1RUlEd9\nDebOMo+Wlhb1mRrMcXhybPEiy9+gqGLK34a/NpmHeF1sN358eR4WfSg1rfqWgkJCeenIHZK/\na/mOEi+9fT6ozMVcVEK6qRMobHjf3hzR2clobKXC4loyuxDiJsEG99+azJ6k7+jbzQXtCDdv\nLaXK6hb649XzKDGhI0+1fYNOT+Q3R+ryxcXFtb/TwvZdlDackrhgbRBLmPtDKykpUeHqnX+f\n/GHs9mOUaI5hw4bZr/K75+I5kmsWb18XCIhgCV/lZn8tpFbgPxAYQgR6dnf4KQTxGl166aWU\nkZFB33zzDY0bxxXXjzb5IpEfoioJyeim2db3dVEkHqmpU6fSueeeq76gzjvvPFVz6YMPPlC5\nTaeffrpSu+vmEFgFAiAAAiDQiYAmnuW5j51CFhFrcKZx7hFxSJ5+3rHObK22iVAy4HFKxMHp\nnXhDPcfp3XDlHFp61gSH3fLya+hPLN6wc6/7oc+S25RfWMtha93ftHM4IF6AAAiAAAgMGIGA\nMZDkTqPUPLr77rtJ1Ou+/fZbVQDWnqTchUxOTu7VQJK7xp0FHOz7EDGIt956S4XYyfp169ap\nO/+Si3TmmWfSSy+9pPoXYwkNBEAABEDAOQL6E+ZRECvTmfN7F0Kwcg6MqNcFz5tBWi4o60qz\nyYCHhbke2raEDaSb2GMUylLitlbf0ELL/vYVrVy937bK5cfGplY6eLiK5BENBEAABEDANwgE\nhIEk4QuXXXYZPfHEE3TOOefQV1991aP7XDxKO3fuVCE09qdA3NW7du2i6dOn9+pWvvPOO2nu\n3Ll06qmnqt2/+OIL5Y4Wj5W07Oxs5aWSwrNoIAACIAACzhHQxERR+CVLSJMQR6a9B7vId7PK\nAZnLKsnMxpF+7nQKOX0xKzC4HpomhWSzM2IpKpJzl1xsM6elc8jdYhqW1BHOazZb6eW3fqDn\nXvvO7aKy4kEST5J4lNBAoEcC8jdQeISMm7eRdd1mtRg3bSHzIQ7/7Ebcqcd+8AYIgECfBDpu\nhfW5qe9uIGpyknckIW/vvvturwbOtddeqwwo8fjcfPPN7ZMSz48ot0iB2Z7a5s2bSTxDYoDZ\nmnicZD+J95e4XVs+TG9eKNu+eAQBEAABEOggoElJorDf/oJM3/5Ares3k6WEw9eaOMdQF0xm\nrl8XxO+Hnn0S6SaOoaBeBHE6euz+mciAZ6bHUBlLb1dUdZUJ736vtrUZaTH0wG0n0hMvfEtb\nd5a2b/rl2jwqKKqlG6+aS/Fx4e3rnX0iURBl5Q0cOWik9JQo/h0LiPuXzk4f2/VGgENKjVt2\nUOtX68lcXqVuwlobmyiILNQcEclKjVbSxMWQ/riZFDxjCrGbs7fe8B4IgIATBPzeQKqsrKTb\nbrtNTVWSYCUfqLv2xhtvqAR48TCJF+nWW29VCcwLFy5UBo9IeIuBtWTJku52V+vuuOMOJfst\n+9iaiDHID5uIQci+8ihNvExoIAACIAACrhHQREaQ/qTjSL9wNhkLi6mxoIi0YaEUkZVJmmGs\nQOqG16inESQn8bH0WjpSWtdZQK+nXdT6SM5n+tN1C+if/95G//tsT/u2+/Kq6JZln6ucpQlj\nktvXu/KkgcP2Dhwykhhi4W6EArpyLGzr+wQsFVVkeOd/ynMaxN5V3Yjstr8Bkb3naw8d13CU\nR0ttPRn+s5JaN/1IoeefTdqMVN+fHEYIAj5MwO8NpLVr17YLInz55Zc9ohYPjzRRnRPxhksu\nuYTuv/9+WrZsmVp/8skn09NPP62ed/ffmjVraOXKlbRhwwaHtxctWkRLly6l888/nyZPnqwK\nzUr9pNmzZztshxcgAAIgAAIuENAHkzYnkyhMz8p2LNV9tAyDCz04tWlsTKgykgqKalh0h3W8\nnWzihbp4yRTKzYqlZ/6xmaMIWKacWx3XTVr2t6/pFz+fTGedPMbJ3hw3k5C7wwU1rJDHKndO\nqOQ57o1XgULAcqSMml55myzsLdJJvl1PNwd4vSaWDSVeRN2x6fk3KezXS9uMqUCBgXmAwAAT\n8HsDSQq3igfHlSZ1kD755BPlQdq7dy+lp6f3KZUp8qbLly/vVr777bffVp4jyWF66KGH2vOT\nXBkTtgUBEAABEBgcAuKpGZ6dwPWOalimvmuh7t5GNW9mNhd+jaHHuIhsWUVbuJ6FpcTfeG8r\n7c+rpKt/fawywHrro7v35HetnPtrYvEG6V9yp9CGDgFrfQM1/4sjUgwtpMtuy3F2Zvba9BTO\n1auglrc+JM1VF5Mmsa2+ozP7YhsQAIEOAn5vIHVMxfVnUm9GRBmcaeIl6qmJdLiE7smCBgIg\nAAIg4H8EgoM1lJsdR0XFdSTqdK60nMxYevD2k+jvL22gH38qad91w/eFXFS2jm783RyK4Fq4\n7rTGJiOH3FVSBhtJIlWONjQItHy9kb1BpaQb7ZpSo9DRJieSKS+fWlZ+TWG/PHdoAMMsQcDL\nBHBLystA0R0IgAAIgIB/EtDwzS4Rb0iMd11kQfKSbrn2OFpy5niHyRcdqaPbH1xF32/rEHRw\n2MCJFxL6d7iwRolKuBgw4UTv2MTXCEjekZFFSrRZ7ucR6TLTybR1Z5vCna9NEOMBAT8gAAPJ\nD04ShggCIAACIDBwBJJZxjs9NZpzVl2TEZdogqVnT1SGUkR4R60lA4ftvfDmNnqF5cBNprZc\nJXdmI4p7eflV1Ho038mdPrCP7xMw7z9EVrOZgkJD3R+sTsuuJA2Z9hxwvw/sCQJDmAAMpCF8\n8jF1EAABEACB7gnERIeShM5J6J2r7ZhJqSrkLjsjxmHXT7mg7F2PrKbyStekxe07MRhMdJDV\n8mrqDPar8TyACBh37CWNuzGZdhyCYmPIuG2X3Ro8BQEQcJaA69/8zvaM7UAABEAABEDAjwmE\nhop4QzxFhLue+yPFZJf9aTEdP88xh+TAIZYCv+9z+mH7EbfJWDjOrphD9wqLa7l+rmsiRW4f\nFDsOGAFLeSUFhbmZtGY3Sg3L41vruY5YM4xpOyx4CgJOEYCB5BQmbAQCIAACIDAUCUjB1iz2\nBLlT/FWv1ykVu6t+NcPBE9XIynQPP7mG3vpgGxs4FrexiqS4GFxSXBYtQAhIkllLKwVJiJyn\nTcc6XFzIXi2e9oX9QWCIEYCBNMROOKYLAiAAAiDgGgHJLUpJjqQ0zkvipy63hXNz6E+/n0mp\nw6Ic9v3PJ7vpnke/osrqJof1rryQ+kuH8qtZwKHBpWK3rhwD2w4gAfmAce6R1eia3Hy3IxTj\nSIyk4I58uG63w0oQAIEuBGAgdUGCFSAAAiAAAiDQlUAs5yXlZsXz9abrd/fTU6M4L+lEmjOD\ni9/atT37K+j//fkz2ry12G6t608rqpqUgENLq/siEK4fFXv0BwFtahJZm5o97loKzGriYljs\nIcTjvtABCAw1AjCQhtoZx3xBAARAAATcJhAaquO8pDgSWW9XWxjnNN1w5Ry67KJpDoVfJeTu\nL0+tpX+8/aNHKnci4JB3uIqqqj2/uHZ1btjeewR040d7xUCy1taTbvI47w0MPYHAECIAA2kI\nnWxMFQRAAARAwHMCbXlJsW7VS5Kjn7JolBJwkLA9+/bxqn10x0NfUklZg/1ql56LaENJWT3l\nc90kk8n9/CaXDoqNvUpAOzKnzevDHiB3m7XVSCLfoRs70t0usB8IDGkCMJCG9OnH5EEABEAA\nBNwlIPWSpLCsq/WS5Hi5WXH00B0n0fyZWQ6Hz+N8oj8t+4zWbjzssN7VFw2NrbQ/r5JqIQfu\nKrpB314TG0364+eQqZCVDt2sDGw5XET6Y6eQNj1l0OeDAYCAPxKAgeSPZw1jBgEQAAEQ8AkC\nUZEhNDwnnkJCOBnexSYhd9deMZtE5U6v78hrauZQuSdf2qiWZoP7CnXiTSpiOfCColoym+FN\ncvH0DOrm+rkzSMeeJNOhApfHYWHDSpOSSCEnLXB5X+wAAiDQRgAGEj4JIAACIAACIOABAT2L\nNohHSEQc3GmL5g9XhWUz06Iddhcv0s33fkZ7D1Y6rHf1RX1DC3uTqkge0fyEAAsrhF1wNmmT\nE8l84BCRxQnxDfY2mfLYoOL6R2EXnUNB0Y4hnH4ycwwTBHyCAAwknzgNGAQIgAAIgIA/E5Aw\nO5EBT02JcivkLoP3feC2E+mkhSMcMJRVNNLdj3xJ76/Y4VHNJPEgiSdJPEooLuuA2GdfBMXH\nUvgVF5Fuwlg2kvLJUlxK1I38t9VkJnNpBZn25ZE2J4PCr/wladKG+ey8MDAQ8AcCrscE+MOs\nMEYQAAEQAAEQGAQCcTFhFM6hc4XFdVzv07VaNlJY9opfTqepE1Lo2de+Y49Pq5qBGDTv/HcH\nbdtZStdePosSEyLcnpnkJIlqXlpKtFtKfG4fGDu6RSAoKpLCLvk5mfYcIOOaTWQ8mE8cL0nW\nZgP3ZyVzeDVZuXaSLjOV9D87mY2p0UTajnBNtw6KnUAABAgGEj4EIAACIAACIOBFApKPlJMd\nS0dK6qmu3vWwthlT0+kvnNf01CsbafuusvaR7eaaSX/kkLvLLpxGC+bktK939Ymo24nKXQyH\nBIqSnqjyofkwATGAWI1OlpAa9gCWlJGhsJij7swUlplBmuQE0iTG+/AEMDQQ8D8C+Fb0v3OG\nEYMACIAACPg4Aa1GQxlpMZQ6zL2Qu7jYMLr9hoV08XmTHQyY5mYjG06b6K/Prvc4p0i8SQcO\nVbERJ94INH8gIAp3YigFTeH6Rrzoxo+CceQPJw5j9DsCMJD87pRhwCAAAiAAAv5CQAwdEXAI\nsVOpc3bsQew5OOuUsXT/rYs5JC7KYbeNPxTSH/+8kn7czlLQHjTxJkk4YGGxKN1J5Rw0EAAB\nEAABGEj4DIAACIAACIBAPxKQkLvMjGi3Ve7EwHqYayadssix6GdNrYEeenINvfjm99TS4lq+\nU+fpSigg6iZ1poLXIAACQ5UADKSheuYxbxAAARAAgQEjoGFvkKjcpfMi4XeuNhFwuOyiY+i2\n6xdQXIyjnPjnXx+gm+/7jPZwjpInTZTuROXuMOcnGdmzhAYCIAACQ5WA69/SQ5UU5g0CIAAC\nIAACHhIQYYTcnDgKDXVPI2kKK9w9es+pNGdGpsNISsoa6O6/fEmvv7eVWo1O1Mxx2NvxRWNj\nKx3g2kuVVU1k5do6aCAAAiAw1AjAQBpqZxzzBQEQAAEQGFQCbYVl4ykhPtytcURG6OmGK+co\nye/wsOD2PsSWWfHZHrqFvUn7PCwua+HOSssbKC+/mgwGY/sx8AQEQAAEhgIBGEhD4SxjjiAA\nAiAAAj5FgCPuaFhSJGVnxpFO595P8fxZ2exNOoWmjHcsClrM8uJ3Pvwl/fPf28jooTfJYDCx\nkVRDZWwsocCsT32EMBgQAIF+JODet3I/DghdgwAIgAAIgMBQIRARHkwjuOZRVGSIW1NOiAun\n21gO/MpLZlAoi0HYmoTGffjpbvrTss+V+IJtvTuP0lcFh9sdLqjlIrPwJrnDEPuAAAj4FwEY\nSP51vjBaEAABEACBACMghVoz07lmEkt5i5iDO23xccPpMfYmTRqX7LB7IYsu3PEQ5ya9u4Va\nWz1TujOxDHjRkXoqKKr12DPlMEi8AAEQAAEfIxDEd4aQgeljJ6WiooKSkpIcRvX3v/+dli5d\n6rDO0xcWi0Ul4EqtDY0bqkqeHt9b+8s8pPnzHOTPUObh7+dC5iELzoW3Pt3u92P7TGm1Wvc7\nGeQ9bXOQYQTCPJyZg6jHHSlpIIObst3C7JuNRfTBx/uopdVRrCExPowuOW8cjR4R79aZtf+u\nFUMuMSGcYqL16nvLrQ4HaSez2ezXnyfBJnOQ5sxnSm3own8LFiygPXv20OjRo9WjC7tiUxAI\nGAId/viAmVJgTiQqKqqL0eTpTJuamqiuro6io6MpLCzM0+4GbX+Zh/xwR0ZGDtoYPD2wwWCg\nmpoaioiI8Ot5tLS0cEK3gWJiYjxFMmj7G41GqqysZJWxUL+fR319PcXHu3cxPGgnwO7A8ndd\nVlZGer3e7+dRVVVFiYmJdrPr+WlqSrIKaauobOQbDj1v19M755wWT3OPHU7Pv76Zftpd1r5Z\nRVUz/e2FH0i8Tb88bzLZCzy0b9TLE5mD3PyIjY1VW0l6U0NzMKUOi6Sw0A6xiF668Im35DPV\n+SakTwzMhUHIjVQxkvpjHjajy59vdLmAEpuCQLcEYCB1i8X3VopnQZb+av3Zd3+N2b7f/uZj\nf6z+eG7P3/55fxyrv/sMlHMRCPMIhDnI5zWQ5uHM35/MNzkxkqIjQ6mopM6tIrAiAHHnjcfT\nqjUHlfR3c3NH7pCs+3H7Ebr8F8fQjKnpzgzJYRsZn61JgdpDLOIQFxNGyUkR7NHwj8h9+znY\n5uKPj/0xD1uftkd/5IIxg4CnBPzjm8zTWWJ/EAABEAABEPAzAlIraXi2+3LgMl3xFv31z6fS\n9ClpDrOvqmmmvzy9jv767DqS55626tpmJS1ezX1JmB8aCIAACPgzARhI/nz2MHYQAAEQAIGA\nJiDOGvEG5WTFkdRPcqfFx4bRzb+fT9ddMbuLWt7GH4roxrs+oZWr93ss4y0y4EdK65UseJOd\nx8qdMWMfEAABEBhMAjCQBpM+jg0CIAACIAACThCQfKHhufEUx8aOu23ezCzlTZL6SfatmWsd\nvfzWD3TXw6sov7DG/i23nkth2UNcYLaYwwNNLDqBBgIgAAL+RgAGkr+dMYwXBEAABEBgSBIQ\n5bjUYVFcXDbWbW9SdFQIXXv5LLr9hgXsmYpw4Lgvr4pu4bpJb76/za28J4fO+EVNrYH2H6xU\nghOIuutMB69BAAR8mQAMJF8+OxgbCIAACIAACHQiEBGuV96keC4S626bPD6FHr37FDrntLEs\nrNAhuiBhcv9duZv+7+5PadOPRe52376fhS2jsvIGOpBXSfUNLe3r8QQEQAAEfJkADCRfPjsY\nGwiAAAiAAAh0Q0C8SSnJnuUm6fU6uujcyfTQ7SfRKA7fs2+VVU302DPr6KEn11ApGzietlbW\nBJcCsxLC17k+k6d9Y38QAAEQ8DYBGEjeJor+QAAEQAAEQGCACKjcpJw2pTt3ZZmzMmLp3lsW\nK9nvzrWRRA78JvYmvb9iB0kRW09bQ2MrHTxUpcQczGbP+/N0PNgfBEAABLojAAOpOypYBwIg\nAAIgAAJ+QkCjCVJKd7msdBfqZsFW6ePk40fS4/edRgtmO4o4iGH0zn930LLHN9D23eUeUxEZ\ncJEDR36SxyjRAQiAQD8RgIHUT2DRLQiAAAiAAAgMJAGpm5SbFcsFWyNJDB53Wkx0KP3+sll0\n9x8XUUZqtEMX5ZXN9NQrW1TYXUlZvcN77rwwc76T5CftP1hBdfXIT3KHIfYBARDoHwIwkPqH\nK3oFARAAARAAgQEnIGF2ifHhNJzD7kTMwd02fnQSPXLXyXTxeZMpJETn0I2E3d1490r657+3\nkaHF5PCeOy/EQ1VYXEt5h6sJ9ZPcIYh9QAAEvE0ABpK3iaI/EAABEAABEBhkAlJUVuTA09gL\npNW691Mv+511ylj6272n0pwZmQ4zkvyhDz/dTTfc+Qmt3XjY4T13XzQfrZ8kYg4QcnCXIvYD\nARDwBgH3vjW9cWT0AQIgAAIgAAIg0K8EYjlkbqQUmI1xv8BsAsuJ33DlHLrht8dQekqkw3gl\nl+jJlzbSHQ+tov0s5e2NJnLgIuRQXFKPQrPeAIo+QAAEXCYAA8llZNgBBEAABEAABPyHgHiC\nUlOiKIdFHDqHy7kyi9HD4+j262fTpRdO4/C9YIdd93FB2NsfXEVPvriBKqubHN5z54UIOdTU\nspADG13lFY0k+UpoIAACIDBQBGAgDRRpHAcEQAAEQAAEBpGAkgTPjvdIxEHEH049YRSr3Z1O\ni48bTpzy5NDWbsqn6+/4hFXvfvJKfpIUri2vbFSKd1KbSV6jkeIgRXjRQAAE+oeAY+Zl/xwD\nvYIACIAACIAACPgAATFoRMQhJiqESsoaSMLZ3GnRvP+Vl8xQ0uCvvfMj7djTIf9t5KKw76/Y\nSV+uOUgXnjuJZcNz3FbVs41Ncp6kYK14p5ISIig2JpSNs07WmW3jAH48UlpPP2wvpt17j5Aw\nGT2imqZNTqNsrmWFBgIg4D0C8CB5jyV6AgEQAAEQAAG/IBDMIg6Z6TEkRWJD9O7fK81hIYi7\nblpEN109T9Visp98da2Bnnn1O7rlvs9oy09H7N9y+7mJFe/ESDiQV0W1dQa3+/HHHffznN/5\n8Cc6mFdNYWE6iorQUxHnaf37fzuZb4k/TgljBgGfJQADyWdPDQYGAiAAAiAAAv1LIJIvskUS\nXNVO8sAjM3NaOv31z6fQJUunkITy2bd8VqV78Ik1tOxvX1FefrX9W24/b2UvVdGROjrAYg7u\nesHcPvgg7Chz/Ozr/RQdFaryycJYej0kRKuM0sTECPr620NUxrlaaCAAAt4hAAPJOxzRCwiA\nAAiAAAj4JQFb2N3I4QkkhWLdbTqdls48aQwtX3a6Cr3rXKx2+64y+tOyz5XqneQVeaO1cB0m\nkQU/eLiKGhpbvdGlT/YhNaIMza0UFdm1tlUYFwi2Wi2074B3VAR9EgAGBQIDTAAG0gADx+FA\nAARAAARAwBcJ6HQaSue6SaJ2F8oX3e42yU+6/BfHsEfpVBLPUucmdZOkftKrb/9IdfXeCZMz\nGEyUX1ijPFQNbuZVdR6nL72uYjn14OCez0l4SDCLWTT40pAxFhDwawIwkPz69GHwIAACIAAC\nIOBdAja1OykyK0aTuy11WJTKTbr35hNYTCDBoRvJJfpk1T76w20fK8W7pmajw/vuvmjmfiSk\nTzwujQHkUQrjsMXepM5bWbAhLLyrd8ldjtgPBIY6Afe/+YY6OcwfBEAABEAABAKYgCoyy2F3\nonrnQXoSjRmZSPfdsphuvGoupSY7FpqVEDlRvLv2to9oxed7SHKLvNGaDUY6bPMoBYChlMZ1\nrETiXJTrOjepGdXCHrQcKNl1RoPXIOA2ARhIbqPDjiAAAiAAAiAQ2AQ0bBmJgMOI3ASKjHAU\nX3B15rOOyaDHOOzutxdPpziW6bZvkj/0+rtb6frbP6bPWYxAPEzeaMqjxIaS5Cj5s5hDBnvz\nxo9O5nyrOhIZdVszscGUz+tysmJpJJ8jNBAAAe8Q6Dmg1Tv9oxcQAAEQAAEQAAE/J6BnWfDU\nYZFkNLEXwxJM7obEabUaOnHBCK6NlE2frt5P//lkNzU2dYgrSK7Ni2/+QB9+upt+fsZ4Wjgn\nh2QfT5vkKImYQwirv1nNrZScbPWrOkpS8+mE43IplJXrtrKkd2NTI0mh2MgIonGjEun4ebnM\naejVhfL0c4H9QaAnAjCQeiKD9SAAAiAAAiAAAg4EQtnASEqKU96YUi40625InJ5rL519ylg6\n8bjh9N/P9tDHX+ylltYOz0h5ZRM999pmNqB20ZIzJ9D8WVlcbNZzQ0lC+qqqWEEvqIoSE7hg\nbnSYR+GDDnD6+YUYqWIITZ2Yyop1hexlM9OokZkqBLKfD43uQWDIEfD822bIIcOEQQAEQAAE\nQGBoE4iKDFFhdymcU+SJhyechQUuPGcSPfHAGXTa4lEU3EkUorS8kZ56ZRPdePdKWsPqdxaL\nd0LvxLAr5iKr+w5WUGVVk/LG+MsZjeXwxJzMGMrNioFx5C8nDeP0OwIBayD95z//oR07dvR4\nQsxmM61fv57ef/992rdvX4/blZWV0VNPPUX33Xcfbdy4sdvt6uvr6cYbb6QtW7Z0+z5WggAI\ngAAIgECgERDhhvi4cBo5PJ6SEiJI8pXcbSII8ZsLptET90sNpRFdjK4jpfX095c20v/d9Sl9\ntT6vW7ECd44tuU6l5Q2qhpDUZupOBMGdfrEPCICAfxMISAPphRdeoHPPPZc+/fTTbs+OGEQT\nJ06kefPm0ZIlS2j06NE0YcIEKigocNi+urqaZs6cSbfeeiu99957NHfuXJK+O7fHH3+c/vWv\nf9GYMWM6v4XXIAACIAACIBDQBLQc+paUGEGjWMo7Ps6zkDUxuC7/xXR6YtlpnHMznMPqHI2u\nEg7re+bV71QdpVVrDnpNzEEMo/KKRvYoVZIYY+6GDgb0icbkQGAIEQg4A+nDDz+k3//+9z2e\nQpHDvPzyy6moqIhef/115T16/vnnKS8vj+bPn891Ezqqe3/88cdUUVFBe/fupa1bt9Jvf/tb\nuvnmm6mpqam9fzGiHnvsMbr99tspLCysfT2egAAIgAAIgMBQIiChdinJUexRSiQJA/OkJbJH\n6msJfHgAAEAASURBVHeXzKDH7zuNjp+b08VQKmNj5vnXN9P1d3xMK1nswVsGjUhpV7NQxIG8\nKiosriURd0ADARAYegQCxkCqrKykiy++mM4555xeEzmfffZZWrNmDf3lL39R248cOVIZPsuX\nL6f8/Hx644032j8FK1asoGnTplFKSopad9ppp1FNTY1DSN4jjzxCsbGxqo/2HfEEBEAABEAA\nBIYoAckjSkuJphE58RQd5ZmhNIwlxq/+zUxaftSj1FmprYLzh15+6wf6w59WsPLdLrfV9Tqf\nKrmZWlffouTBDxfUkMiQo4EACAwdAgFjIJ1++un05ptv0tKlS0k8Qj21V199lWU+Q+iCCy5w\n2EReh4aG0osvvti+/uDBgxQRwRqaR5u8L62urk49lpaW0pNPPkl33XUX6fWoYK2g4D8QAAEQ\nAAEQYAIiqZ2RFk3Ds+NYjtqz38jkxEjlUXpi2el00sIRpOsk5lDLxsw//72drmFD6a0PtrNx\nY/DaORAZ8nyupbSfw+/EuyReJjQQAIHAJhAwBtL06dPp888/p3feeUd5dLo7bUajUQkpSM6R\neH3sW3R0NI0dO1aF0sl20nJzc0mMJFs7cOCAejpixAj1+MADD1BaWhr96le/sm2CRxAAARAA\nARAAATsCoaHBlJURy6prcXzT0TNDSULvrvjldHqSxRxOPYFV71j62r5JYViRBr/mTx8pz1JZ\nRYP92x49lzA+yU/ae6CCyljYwVvFbD0aFHYGARDoFwIBUwfp6aef7hOQ5Au1trZSQkL31abj\n4+O5QrWRysvLleEjOUcnnngiXX311TR79mx68MEH6Wc/+5l6TwQdnnvuOXr55Zf5TpZzGKXf\ns846q89x2gw0+w1FKU/yobzZRMlPWkNDg0NelTePMRB9ieyrhEMYDN67YzgQ47Y/hk26VvLb\nWlpa7N/yq+e2c9HdZ9hfJiKfJWnyefL3ecjfuLe/NwbyPNrOhXxv+/s8TCaTX89BzrucD0/n\nEcGBGBqyUFV1Mxc7bbsZ6c5nSrQbzj01l06cn06r1h5mZbsCarbLFzKyMSO5SZ99tZ+OmTSM\nTl6Yo6Sx5VjyPSXh8p60qqpqVT9J5M5jY0K4gKtz1wGeHNN+XzkP0vrj78LWt+0awf64eA4C\nQ4XAwP5FDzJVW2hcYmJityMRA0maTahh8eLFSrVOPEWiUnfGGWeokDrZRmS/R40aRRdeeKG8\nVE2+dHsrZCc/8ps2bbJt3uOj7aLAfgP5ouqvizXpOxC+CG1Ghj03f3sucwiUefgb+87jDZRz\n0V/fG5159edr+U4MhHkEwhzkPHs6Dx07fZITQ8nQoqOqmhb+zXU/vycsVENnnphLi+dncp2k\nIvpyXT4Xse0wvOR+x/fbStUyKjeWC9Nm0YQxCcrQ88ZntqqaC89WN3I4oZZEqjwqUj+ghWc9\nPRfdMejuGqS77bAOBAKZwJAykGw5RD1dgNqMBK22w2V/xRVXkCz2bf/+/fTKK6+ocD4xiFav\nXk3XXHMNyfpJkybRM888Q7NmzbLfRT1PT0936uJX7gglJSU57C8hgampqQ7rPH0hhqAYjTEx\nMRQeHu5pd4O2v8xDvtAjIyMHbQyeHli8FeLhlDlERUV52t2g7S/zEA+YfKb8tckFh/wNyt+E\nv89DPM+2Gz/+eD7ku1pyPSVv1N/nIUJCnb/X/e2clJSUcH0irVfnkcsQRClOQuE8FUL4RUYK\nLTl7Kq1em0crPt/DfXao0grrfXksssRLSnIEnX3KWDpuVjbnD3vvMsjMxlh9UxDFx4ZTXGxY\nlzwpb55viUiRaxabiJQ3+w4ODlbd2V8LebN/9AUC/kAgYHKQnIEtXyRBXMiuqqqq281t6/u6\nKLrnnnto6tSpqtaSfEGdd955lJmZSR988IHKbRLBCE/d990OECtBAARAAARAIMAIhIbqVI6S\niDlER4V4NDs95ySdsmikUr274co5rKQX16W/kjKRCP9eCTr86z/blfBCl43cXGFmK0kKzko9\npYKiWo+NPjeHgd1AAAQ8JOC9WyceDmQgdpdcoeTk5F4NJLlr3FnAwX5sO3bsoLfeeos++ugj\ntXrdunXqzr/kImVkZKiCs8OHD1fG0qWXXmq/K56DAAiAAAiAAAj0QEDEHDLSYqillcPWqpqp\npq6ZowN62LiP1RLdMWdGplp27imj/322h37YfsRhr/qGVvrg413035W7ebssOuPEUay41xZq\n77ChGy8kqqG+oUUtIeylEo+S1IbqXPjWja6xCwiAwAAQGFIGkvAcN24crV27VoXQ2Ociibt6\n165dNGfOHBVC0BP7O++8k+bOnUunnnqq2uSLL75gFR3+UmfjSFp2drbyUknhWTQQAAEQAAEQ\nAAHXCIhBkZoSRYkJ4VRZ3cQRGQayuGsp8aHHj0lWixR+XfH5Xs5VOuygQCden7W8TpbRIxLo\n1EWjaNYxGV4LkRODr6SsXoURRrOoQ1xcGIWxMYgGAiDguwSGnIF07bXX0ldffaXU526++eb2\nM/PSSy+ppM3rrruufV3nJ5s3b1aeIdnf1sTjJIovkrcghpItH6Y3L5RtXzyCAAiAAAiAAAh0\nT0AkvFOSoyiJpb2ruP6QKN+ZzZbuN3ZirXinrvr1sXTaokzavK2SVn51gGrrHNVP9x6oZBnv\nSophwYWTFgynExeMUN4fJ7rvcxOpn1TDx5NFakTFs1dJjgOvUp/osAEIDDiBIWcgnXPOOcqL\ndOutt5IkMC9cuFAZTCLhfe6559KSJUt6PAl33HGHkv2WfWxNxBjElf7hhx+qfeVRmniZ0EAA\nBEAABEAABDwjoNVqlJGUEBeuDJrKqiaSmkTuNlGaO+/MCfSzU8fSuu8K6OMv9tKhAkfZbzGc\n3luxkz7gmkriTTr5+JE0bpSjeJK7x5f9WlpMqqZSKddTglfJE5LYFwT6h8CQM5AkLvmbb76h\nSy65hO6//35atmyZInvyySdTb7WU1qxZQytXrqQNGzY4nIlFixbR0qVL6fzzz6fJkyerQrNS\nP0nqJqGBAAiAAAiAAAh4h4B4WiSXRxbJ7xFDqYkLw7rbdKw3vnBOjlp27i2nT7/cR99tKWK1\n2Y7EJwm/W89GlCwZqdF00sIRtGB2Nqtcelbw1jZmB6+SnqXCYyRXKYxD/bnQExoIgMCgEQhI\nA+nss89WXp2eqEru0SeffKI8SHv37iWR3+5LKlPkTZcvX96tfPfbb7+tPEiSw/TQQw+15yf1\ndHysBwEQAAEQAAEQcJ+AFGiVpdlgVIaSCC54Ur9n/OgkkqWKc54+//oAfbHmINXVOxbtLjxS\nR6/860d689/baN6xWcpYGpHjHVEHIdHSaibxKIk8eWSEXhmCEeHBKq/ZfVLYEwRAwB0CAWkg\nOQtC6s1Mnz7dqc3FS9RTE+lwCd2TBQ0EQAAEQAAEQGBgCIjYgeQWGTnkrprzlKprDR7lKcVz\nGN8F50ziELzx9O3mAvp09X7an+dYGqSVDZnV6/LUkpsVR4uPy6V5M9mrFOYd4QV7BTydTkMx\nUaFKAU/yltBAAAQGhgD+2gaGM44CAiAAAiAAAiDQTwRE0CE5KZKV7yJUnpJ4gsQj426T8Lvj\nZueoJS+/mj5jr9K6Tfkqd8i+T3nvxTer6bV3t9Ls6ZlsLA2nsSMT7Tfx6LnJZFFKfqLmJ/Wi\nYlnUQYQd0EAABPqXAAyk/uWL3kEABEAABEAABAaIgH2eUmOTUYXMNTR6Fn4nXqLfXTKDLlky\nhdZsOEyff3NAFYG1n5J4lb759pBa0lii/IT5w9m4ylYGjf12njw3GFgu3NCgwvBaWxopOTHM\nk+6wLwiAQC8EYCD1AgdvgQAIgAAIgAAI+CcByd+JCG8Lv6vh0LuqmiYOv+sQYHB1VhJCd8qi\nkWrZs79C5Slt+L6AxDiyb8Ul9fTGe1vpn5yrNG1iCh0/L5eOmZTmtbpKUhJKjL6kBHiS7Lnj\nOQh4kwAMJG/SRF8gAAIgAAIgAAI+RUDC75ISI1T4XV29gZqb6jwe3xgOo5Pl0gum0loOvfty\n7UHKy3eUCheFuu+3HVGLSItLntLxc3NIPFJoIAACvk0ABpJvnx+MDgRAAARAAARAwAsEWE9J\n5e9kpEVRbFwCizo0kXiW7GW9XT2MyH1LjSRZJB9JDKU1G/OpuZP8uKjsiYy4LJlp0Sq3af6s\nLJLaTmggAAK+RwAGku+dE4wIBEAABEAABECgHwmEcM2hlOQozuOJVHLeNbXNHtVUkqGKZ+jy\nX0ynS5ZOpe9+LGSVu0P00+5Slh93nEhBcZ0Kv3vrg20sLZ5MC+Zkq2K0osiHBgIg4BsEYCD5\nxnnAKEAABEAABEAABAaYgIg6xMa0yWiL6p0YSuJVMpstbo9EzyF9Ek4ni6jPffPtIfpq/SEq\nKWtw6FMMpx17ytTy4ps/0IwpabxPFk2dkEISFogGAiAweARgIA0eexwZBEAABEAABEDARwiI\nV2kYS4WLV6mhsUXVVRIlPE8K0EoI3bmnj1fLbhZ2WLPhkKqvJP3aN6njJHWXZBExiJnHZKhi\ntBPHJpFGo7HfFM9BAAQGgAAMpAGAjEOAAAiAAAiAAAj4BwHJVYqKDFGL1CGqqTNQLXuWPKmr\nJDOX+kiyXHrhNPph+xH2LB1Wj529VU2cv/QVF6KVJSYqhGbPyKQ5vIwZkcjGEg8ODQRAoN8J\nwEDqd8Q4AAiAAAiAAAiAgD8S0Ok0lBgfrpZmg1GF39XVt3gUgidFaGdOy1CLyHWL12jtxsMk\nHqbOrZaPtXL1frVIKOAs9iyJsZQcjxC8zqzwGgS8SQAGkjdpoi8QAAEQAAEQAIGAJCAiCrKI\nuIOE4Emukjx2FmFwZfKREXo6aeEItUi+0vrvCmgdy4aLIl7nJsezGUvRUXq65tdT6ZdLUztv\nhtcgAAJeIAADyQsQ0QUIgAAIgAAIgMDQIGAfgicS4eJRquUwvMamVo8ASL7SWSePUUtxaT2t\nZ0Np/Xf5VMSFZzu3uvpWEiMJDQRAoH8IwEDqH67oFQRAAARAAARAIMAJ2KvgidBCXUObZ6ml\nxeTRzNOGRdGSsyaoJb+oljZ83ybgUHzUWIoID2a1uySPjoGdQQAEeiYAA6lnNngHBEAABEAA\nBEAABJwiINLc4gWSRQQd6uoNVMeeJU/FHbLSY0iW88+eSGIsSc5Sa6uBtFqo2zl1YrARCLhB\nAAaSG9CwCwiAAAiAAAiAAAj0REAkw5MSItQi3iQJw5OlpdUzz5LNWKqu7pqj1NNYsB4EQMB1\nAjCQXGeGPUAABEAABEAABEDAKQIhITpKkiUxgjqMJc89S04dHBuBAAi4RQAGklvYsBMIgAAI\ngAAIgAAIuEbAwVg6GoZXz3lLBoNnniXXRoGtQQAE+iIAA6kvQngfBEAABEAABEAABLxMwD4M\nr5UFHuo5BE/qIkmhWKsn2uFeHie6A4GhSAAG0lA865gzCIAACIAACICAzxDQi8ADF6SVxWy2\nUH1DKy8tSjpcpMTRQAAEBpYADKSB5Y2jgQAIgAAIgAAIgECPBESdLjYmVC1iHIlHSYwl8S6J\nlDgaCIBA/xOAgdT/jHEEEAABEAABEAABEHCZgNRZiozQq0V2ViIPbCw1N9UT/Eou48QOIOA0\nARhITqPChiAAAiAAAv1NQHIvKiqbqKyykSqqmujIkXLS6/WUkd5E8bFhlJIc1X6x2N9jQf8g\n4GsEbCIPZInmUDx4k3zt/GA8gUMABlLgnEvMBARAAAT8loAYRvmFtbTh+0IqLqlVd8e1Gg2r\nezVxQUwdF8hsJrPFQsHBGpowJpmOmZxKcTFhfjtfDBwEQAAEQMB3CcBA8t1zg5GBAAiAwJAg\n0Gww0pdr8mjPgQoK43ox6akxJKFFYjTV1VlJp9NRRESEYiEhRtt3ltKuveU0f3YWTRmfSkFB\nQwITJgkCIAACIDBABGAgDRBoTw9TV1dH5eXlnnbjsL+F78ZKq6+vp8bGRof3/OmFbR7Nzc3+\nNGyHsdrm0NTUxHfMDQ7v+dMLmYdc1La2tvrTsB3GKuOXJp8nf5+HnA9vf284wPLCizpW61q1\n5jCVVzRx+FwEG0YW/j5qcOhZQonke8rWYqKC+O/ESP/75Cc6fLiUZk1PIy0bVL7a5DMlc/D1\nc9EXP5mHyWTy+3n4w99FX+dCzoO0/vhM2fpGCF9fZwHvBzIBGEh+cnYjIyMpISHBq6OVi3G5\n6JC+w8L8N1RF5iE/eDIPf20tLS1UU1OjzoO/z0PmEh0d7a+nglWijFRVVUWhoaF+P4+GhgaK\ni4vz2XMh3qBVa3ezlDHR6JEpXcYpF+TyHaXVaik8PNzhfflzj42Npr0Hayk5uYVmHZPu8L4v\nvZDvJ/lMefs7fKDnWFZWxgasxu/nIUaFv5+LiooK9bvXH/OQvzdpcq7RQGCoEoCB5CdnXr6o\nvP1lFXQ0LkUevd33QGK1jd/f5yDMbHMZSH7ePJaM39/nYPscBcI8fH0O678rpKIjdZSVEas+\nN719FmUunVsw145JT42mDZsLKG1YFGVnxnbexGde+/q5cBZUoMzD9nfu7Lx9bTvb30N/zMPW\nt+3R1+aO8YDAQBDA7YGBoIxjgAAIgAAIOBAoLW+g7btKKY3zjTy5ENPrdezt09H67wpUgU2H\ng+AFCIAACIAACLhBAAaSG9CwCwiAAAiAgGcEtvxUSpI2FKzz/GcoMT6cikvr6FBBjWeDwt4g\nAAIgAAIgwAQ8/2UCRhAAARAAARBwgYDBYKL9Bys4P8oxr8iFLhw2FQ9UsFZD+w9VOazHCxAA\nARAAARBwhwAMJHeoYR8QAAEQAAG3CVRWN1Gr0UxhHBrnrRYdHUr57EGyqRB6q1/0AwIgAAIg\nMPQIwEAaeuccMwYBEACBQSVQ3ygy8F1FFzwZlOQhNTUbqZm9U2ggAAIgAAIg4AkBGEie0MO+\nIAACIAACLhMwmaQGW1u9KZd37mEHqYNkUXV62uq79bAZVoMACIAACIBAnwRgIPWJCBuAAAiA\nAAh4k0B/FHVl2+ioxLx3PVPenDf6AgEQAAEQ8A8CMJD84zxhlCAAAiAQMATCw4O9PhdDq4lC\nQ6SgrPf79vpg0SEIgAAIgIBPE4CB5NOnB4MDARAAgcAjkMDqdeJFEqEGb7W6uhZKS4lh6XB4\nkLzFFP2AAAiAwFAlAANpqJ55zBsEQAAEBolAZISeMjNiqbrG4LURNBuMNHp4/P9v7zzAo6yy\nPn4gCQkJCQkhJBB670iRJlJE6VIExIYVcUWx7ociIrigKHZdEbCAbe2LrCDoshY6iggCohSR\nllCTEFIgje/9X71xMi2T6eV/nmcy89731t+dmdwz59xz3VYfKyIBEiABEghdAlSQQnfuOXIS\nIAES8BmBju1S5JzhFldS4nqwhtPZZ6VGQlVp1IAKks8mlA2TAAmQQBARoIIURJPJoZAACZBA\noBBoYFiQmjSsIelHc1zqcnFxiWQYlqieXepLZJUwl+piYRIgARIgARIAASpIfB+QAAmQAAl4\nnUAlY69Qn54NJSYmXE5m5DnVPg6FPZSWLe1bJ0uLZjWdqoOFSIAESIAESMCcABUkcyK8JgES\nIAES8AqB+LgoGXJpc+NIpPNy9HjFLEk4S+ng4SxpVD9e+hqKFoMzeGXK2AgJkAAJhAQBKkgh\nMc0cJAmQAAn4J4E6KXEyZnhbiY+LlAOHsiQ3r8BuR2E1OnEqV44czZYObWrL5QNbSmRkuN0y\nvEkCJEACJEACFSHA/yoVocW8JEACJEACbidQs0a0jB3RTnbsOibfbz1iKEB5EhFhnGkUFS6I\nThde+bycO5cnOfmFytpUOzlOBvdvLtjHxKjebp8OVkgCJEACIU+AClLIvwUIgARIgAR8TwAB\nFjp3qCOtWyTJoSPZykJ09Fi25OVXMpSgSlIzKUY6GNamVONRJyVWKhvnKFFIIBQJlCgrap7A\nzbRmzRIJD6czUCi+DzhmzxKgguRZvqydBEiABEigAgSqRkVI8yaJ6lFSUiLHjh0zXOgipUYN\nhvCuAEa3Z0VI9lOZ+cZiPFzi44uVhc/tjbDCcgnkGVbUlV/tkV2/phlb90pk554ctY+vemxk\nuWWZgQRIwHECVJAcZ8WcJEACJEACJBBSBODiuHlrmmw33B9PZZxWwTBqJh6VTu1rywXt6kgE\nrRdefT9s+SlN9h/IkNrJ1QwF6bykG1bWdd8dlCH9m3m1H2yMBIKdABWkYJ9hjo8ESIAESIAE\nnCAAa8XSFbuMRXiOJCVGS1SVasrdsXJYhHy7/oDhBnlGhl7WgkqSE2ydLXIk/YzExVY15sHY\nj2dIYkKMHD5y2tnqWI4ESMAGATqu2gDDZBIgARIgARIIZQLrvz8oaYZyVL9udalaNaIURUx0\nhDSoX132/pYhP/6UXprOF54nkFijqrEv769Ij2dyzkmiEeSEQgIk4F4CVJDcy5O1kQAJkAAJ\nkEDAE8DC++dfT0gdw5XLmhihMySpZrT8uD1NCguLrWVhmpsJZJ7Ol9joKnIyM0/Wf58u6zan\nyeG005JoWPecPWzZzV1kdSQQNAToYhc0U8mBkAAJkAAJkIB7CGRk5UtJyXm7wRhijMV6RuZZ\nyco+a7jgxbinYdZiQQDKz/dbjsie/aeMyHXFUt1wsSsuKlDzgxD5W7alydbt6dKwXrx061RP\n7U+yqIQJJEACFSJABalCuJiZBEiABEiABEKAwHnHxqjOoXIwr2M1MpcmYMRgMCx06bJ20+9G\nQAaR5KRqpSG9E+MrqyANcXFxKntxcYlhTcqW/Qd/kgsvSJUeXepJWBidhDRLPpNARQlQQaoo\nMeYnARIgARIggSAnUD0uyhjheSk2rEhhNs6cOnuuSFmY4hhi2u3vBljvvl2/X34w9ngl14wp\nswfMWmNQhlJqVZMCw91x4+bDcvrMORnYt2mpQmWtDNNIgARsEwjZnxeKi4tl/fr18sknn8ie\nPXtsEjp+/Li8/PLLMmvWLNm0aZPVfGfOnJH77rtPtm7davU+E0mABEiABEggkAjEV4+Spo0S\nJd2IVGdLjh3PkTYtaxnnVPG3VluMnE2H5QjKUd3aceUqR6ZtVIkIM4JqxMuu3SeM8N8HlJXJ\n9D5fkwAJOEYgJBUkKERt27aViy66SMaMGSPNmzeXNm3ayKFDh8pQy8zMlK5du8rUqVPl448/\nlp49e8qrr75aJg8unn/+eXn//felRYsWFveYQAIkQAIkQAKBSKBX9wYSa1iHjqSdEbhwaSks\nLJGDh09LSnKsdO2YqpP57CYCRw3Fc82mA5Ji4lJXkaorGyu71JQ42WzsTdp/MKsiRZmXBEjg\nTwIhpyDhYLVbbrlFjhw5Im+//bayHi1cuFD2798vvXr1ktzc3NI3x+effy4nT56U3bt3y7Zt\n2+TWW2+VKVOmSF5eXmkeKFHPPPOMTJs2zfiVp2ppOl+QAAmQAAmQQCATiDfc7EYPay2NG8Yb\nZyGdMUJ+5xrPuXLiVK60bVVLRg5uJdEm4b8Deaz+1PfvtxxWbo1RUc5b5iIiKguCaGz44WAZ\n5dafxsm+kIA/E3D+0+fPo7LTt/nz58uaNWsEz9ddd53K2bRpU/U8ceJEeeedd+S2225T18uW\nLZOOHTtKSkqKuh48eLAsWLBAKVUdOnRQaXPnzpX4+HilPKkE/iEBEiABEiCBICEAJenygS0l\n04hqt/e3wxIeFiaNG9WRP/YoBckg/WgYJ07myr4DmXYj0eWfLTSU1DwVxS4sPEopQtaGkJgQ\nLYeMQ2QRvKGBEeGOQgIk4DiBkLMgLV682PCXjpRx48aVoYTrqKgoee2110rTf/vtN4mJ+St0\nKe5DsrOz1fOxY8fkpZdekkceeUSqVKmi0viHBEiABEiABIKNQEJ8ValXJ1bqGg8qR56b3SNH\ns/8IjGEjAl264X638YdD8sveDNm9L0MFZDhw2LobHSIMVjYCbBw0lCQKCZBAxQiElIJUWFio\nAilgzxGsPqaCUJktW7ZUrnTIB2nUqJFASdKyb98+9bJJkybq+fHHH5c6derI9ddfr7PwmQRI\ngARIgARIgAScIgBXxqo2XOty8wrkl93HJbJKhMTHRSpFNSYmQvbsO6UsfNYajK1WRR0ma+0e\n00iABGwTCCkXO+wXKigoME6dTrRKpEaNGsaJ4Ibp+oRxerih+GDP0aWXXiq33367dO/eXebM\nmSMjRoxQ9xDQAe52b7zxhhFG0zGM2M909dVXW23bNBF9NBdEyjt16pR5skvXiOQHycnJkfz8\nfJfq8mVhPY5z5875shsutV1S8scGaMyDtfl3qXIvFsY48CgqKvJiq+5tSs/F2bNnA3oc2G+J\neXD394Z7aduvDWOA4DMRyOPAGPA9FehjwHwEwzjwGffXuUg/mmEcAltk7IfGu6aspB01/lef\nLZCoyMpiRAE35LycLylWn/PDaZlSJeKvQBq6ZGFhkRzLya3QePX3t/7fquviMwmEEgHHVvZB\nQkS7xtWsWdPqiKAgQXSghv79+6uodbAUIUrd0KFDlUsd8iDsd7NmzeSqq67CpRJ86VZG+Bgb\nggXXqlWrbNy1n4wvKk8tnFF3MHwRBssYgmEcnnqv2v+UuPcuPs/BMI5gGAMW5sEwjmAYA+fC\nvd8z5rUVFBRKkfE/uajIci1RAO8W47NQYihFWv54fV7OoZyVH6aKiouMzw4elj+86jrMn/UP\nE+bpvCaBUCIQUgqS3kOkfyE2n2i9MA0zNqFqmTBhguBhKnv37pVFixbJhx9+qBSir7/+WiZN\nmiRIb9eunbzyyivSrVs30yLqdWpqqrLWWNwwS4ClqWHDhmVS4QKYnJxcJs3VC0Tjg2UKdQdy\nBD6MA1/opvvFXGXj7fKwfmVlZakxVKtWzdvNu609jAMPfbq72yr2YkWwImdkZKjPRCCPA4sl\nfL4TEhK8SM+9TeG7GhZ97PEM5HHg+wkWC1s/zrmXmudqw7mA+BEwGMZRq1Ytz4Fyoebk5ExB\nmO+4uGiLWpKLw+XI0XPG5yHS8HYpgK4kkcbe6Jy8EkmtnWCUibUoIznnJDamUoXWD9orxt4P\nvpYNMYUEgotASClIiEZXydi1iMWPNdHp1atXt3a7NG3mzJlywQUXyKhRo5TlZfTo0dKlSxd5\n6qmn5Nlnn5UhQ4YI9iuZ73NC244s4q25u+GLyt1fVugPBM/urrsUlhde6HEEwxiCYS4CfQz6\nfRTo40D/A30M+usj0McBRS/QxxAsc4Fx+PNc1DbOljpwKEv1UTPXz4hKh0AZh4yodIbTpkrO\nNZQjnJeUnBRrtUx+fqE0a1yzQv/jwQein9UF/5BAiBEIKQUJv4rgVyOtCJnPNdKjo6MtFBvT\nfDt37pT33ntPli9frpLXrVsn2NuEvUh169ZVB842btxYlixZIjfddJNpUb4mARIgARIgARIg\nAZsE6iTH/bm/yDILFJaWzZIkvnpVIzJdhpw3XPHqptaU2imxhgL0h1JjXqrAONS3QV37P/qa\nl+E1CZCASEgpSJjwVq1aydq1a9UBsKZuAnDj2LVrl/To0UNMXezM3yTTp0+Xnj17yqBBg9Qt\n7CmKiIhQyhESGjRooH51wcGzFBIgARIgARIgARJwlEAdQ9lJNEKqZ57OlwRDETIXKEmwMlUz\nPPDgumnPDRhR76Ijw6V+3bJRe83r5DUJkIAlActdgJZ5gipl8uTJaiMjLD6m8vrrr6v0u+66\nyzS5zOvNmzcry9Ds2bNL02Fxgq+/Dg2OAA/40jJ3rystwBckQAIkQAIkQAIkYIVAeHhl6XFh\nfck+c04dBGsli0NJ2J900jhMtmuXehJdNcKhMsxEAiTwF4GQsyCNHDlSWZGmTp2qNjD36dNH\nvvnmGxXCG3uKxowZ8xcds1cPP/ywCvuNMloQjAEK0dKlS1VZPENgZaKQAAmQAAmQAAmQQEUI\nNGlUQ1o2TZJf9540rD/OucelGQfO1kutLm1aJFWkaeYlARL4k0DIKUjYgL169WoZP368PPbY\nY6KtQQMGDJB58+bZfGOsWbNGvvjiC9m4cWOZPP369ZOxY8fKlVdeKe3bt1cHzeL8JJybRCEB\nEiABEiABEiCBihAIM/YT9evVSE5nnzUCMpw2ItRVFxtbjCyqxQ+2iIJXrVqkDOjX1DhUNuSW\neRZMmEACzhAIyU8O9h6tWLFCWZB2794tCL+NCHf25OjRo/LCCy9YDd/9wQcfKAsS9jA98cQT\npfuT7NXHeyRAAiRAAiRAAiRgjQDc4oYPaimrVu+Tvb9lGAfcVzXCdUday1qalne2UI6fzJXU\nlDgZfEkziY+LKr3HFyRAAhUjEJIKkkYUGxsrnTt31pd2n2ElsiXYNAnXPTwoJEACJEACJEAC\nJOAqgWoxVWTYZS1kxy/H5bsfDsmBjCyJigpXilJRUYly74dSlJtbIPn5RRIZGSa9uzWQDm1S\njNchvbxzFT3Lk0DoRbHjnJMACZAACZAACZBAIBBA0IYL2qZI8yaJsv9gpvz2e4akH8uRzKyz\nRjjw85IgEUZUuzhp3CBeGtVPkFjDtY5CAiTgOgH+xOA6Q9ZAAiRAAiRAAiRAAh4jAJe7Ni1q\nqQci1KWlH5NiI4Ju3bp1bJ6B5LHOsGISCAECVJBCYJI5RBIgARIgARIggeAgYHj1S5WIylJc\nOYzKUXBMKUfhhwRC7hwkP5wDdokESIAESIAESIAESIAESMBPCFBB8pOJYDdIgARIgARIgARI\ngARIgAR8T4AKku/ngD0gARIgARIgARIgARIgARLwEwJUkPxkItgNEiABEiABEiABEiABEiAB\n3xOgguT7OWAPSIAESIAESIAESIAESIAE/IQAFSQ/mQh2gwRIgARIgARIgARIgARIwPcEqCD5\nfg7YAxIgARIgARIgARIgARIgAT8hQAXJTyaC3SABEiABEiABEiABEiABEvA9ASpIvp8D9oAE\nSIAESIAESIAESIAESMBPCFBB8pOJYDdIgARIgARIgARIgARIgAR8T4AKku/ngD0gARIgARIg\nARIgARIgARLwEwJUkPxkItgNEiABEiABEiABEiABEiAB3xOgguT7OWAPSIAESIAESIAESIAE\nSIAE/IQAFSQ/mQh2gwRIgARIgARIgARIgARIwPcEqCD5fg7YAxIgARIgARIgARIgARIgAT8h\nQAXJTyaC3SABEiABEiABEiABEiABEvA9ASpIvp8D9oAESIAESIAESIAESIAESMBPCFBB8pOJ\nYDdIgARIgARIgARIgARIgAR8T4AKku/ngD0gARIgARIgARIgARIgARLwEwKVzhviJ31hN/4k\ncPLkSUlKSirDo1KlSoKHO8V06t1dtzv7WV5dehzBMAaMNRjGEQxj4FyU98nz/H392eZceJ61\nIy3o+QjkzzfGiXEEwxgwFk+Mo6SkBFVLs2bNZPfu3eo1/5BAqBEID7UBB+p48YWu/zl5Ygye\nrNsT/bVWZzCMAeMKhnEEwxg4F9Y+Zb5LC4b3VDCMgZ8L330GrLXsyffUgQMHrDXJNBIICQJ0\nsfPDaY6MjJRRo0ZJ27Zt/bB37BIJkAAJkAAJkECwE4iOjg72IXJ8JGCTAF3sbKLx/Y3PPvtM\nhg8f7vuOsAckQAIkQAIkQAIhRaBVq1by888/h9SYOVgS0AToYqdJ+OFz69atZe7cuR7r2YYN\nG2TJkiUybtw46dy5s8faYcXlE9i1a5csWrRIBg4cKP379y+/AHN4jEB6ero899xz0q1bNxk9\nerTH2mHF5RPIz8+XGTNmSPPmzWXChAnlF2AOjxKYPn26xMfHy/333+/Rdlh5+QSeeeYZycrK\nklmzZpWf2ckciYmJTpZkMRIIfAK0IAX+HDo9gldeeUUmTZokb731lowfP97peljQdQLLly+X\nYcOGyezZs2XatGmuV8ganCawfft2ad++vUycOFEWLFjgdD0s6DoBLAATEhJk0KBBsmLFCtcr\nZA0uEYiLi5P69evLjh07XKqHhV0nABf8gwcPSnZ2tuuVsQYSIAELAtyDZIGECSRAAiRAAiRA\nAiRAAiRAAqFKgApSqM48x00CJEACJEACJEACJEACJGBBgAqSBRImkAAJkAAJkAAJkAAJkAAJ\nhCoBKkihOvMcNwmQAAmQAAmQAAmQAAmQgAUBKkgWSJhAAiRAAiRAAiRAAiRAAiQQqgSoIIXq\nzHPcJEACJEACJEACJEACJEACFgSoIFkgYQIJkAAJkAAJkAAJkAAJkECoEqCCFKozz3GTAAmQ\nAAmQAAmQAAmQAAlYEAibaYhFKhNCgkDlypUlNTVV+vXrJ8nJySExZn8dZKVKlaRmzZpqLnAQ\nI8V3BDAXsbGxai6aN2/uu46wZcFcREREqLlo164difiYAP5n9O7dW7p06eLjnrB5zEXXrl2l\nV69ehEECJOABApXOG+KBelklCZAACZAACZAACZAACZAACQQcAbrYBdyUscMkQAIkQAIkQAIk\nQAIkQAKeIkAFyVNkWS8JkAAJkAAJkAAJkAAJkEDAEQgPuB6zw24hcPjwYfnxxx8lJiZGunXr\npp7dUjErcYnAp59+Ks2aNZM2bdq4VA8LO0cgLy9Ptm/fLgcOHFD789q2bSvVq1d3rjKWconA\nmTNnZMuWLZKZmam+o2rXru1SfSzsHgJpaWmyadMm6dOnj9SoUcM9lbIWhwhkZ2erz4O1zPhf\njn2sFBIgAfcQoAXJPRwDqpYZM2ZIo0aNZPjw4dK/f3+1AJw7d25AjSEYO/vqq6/KqFGjZOXK\nlcE4PL8f01tvvaU+F927d5dx48apzc/16tWTF1980e/7HmwdfO+996Rx48bSt29f9ZmoU6eO\n9OzZU44fPx5sQw2o8RQXF8uYMWPkiiuukF9//TWg+h4MnX3wwQelYcOGVh933XVXMAyRYyAB\nvyFAC5LfTIV3OvLf//5X/vGPf6hFx/Tp06WwsFAeeeQReeCBB6Rq1aoyefJk73SErZQhsHTp\nUrnjjjvKpPHCewTwubjxxhulQYMG8vjjj8vll18uX331lcybN0/uvvtuSUhIkPHjx3uvQyHc\n0urVqxVr/IiDuejRo4d88skn8sQTT8hFF10kO3bskMjIyBAm5LuhP/bYY7JhwwbfdSDEW966\ndatUq1ZNJkyYYEGic+fOFmlMIAEScJ4Ao9g5zy7gSsJ9CK5bUIrgQhQWFqbGUFBQIC1atJCi\noiL5/fffS9MDboAB2OFTp06pBfi7776rFn3nzp2Tp59+Wu6///4AHE3gdhmh7r/55hv54osv\nZMCAAaUD+f7771Uo3datW8vOnTtL0/nCcwSGDRsmy5cvl2XLlsnQoUNLG7rppptk8eLF8uWX\nX8pll11Wms4X3iHw3XffKQUVPxacOHFC1q9fr5RX77TOVkpKSiQuLk4uvPBC+frrrwmEBEjA\nwwToYudhwP5U/bfffqsUoOuuu66MElSlShW55pprBPuS6N7l3RkbMmSIQDkaO3asLFy40LuN\nszVFAAuP3NxcgRIEl1NTwWIEPx7AnQjuRRTPExgxYoRMmTJF8NkwlUsuuURd7tq1yzSZr71A\nAJ+Pa6+9VuB+esMNN6gWcUYVxXsE9uzZo76neAaV95izpdAmQAUphOYfvwBCcLicuei0zZs3\nm9/itQcJwC0C7l0ffvihxMfHe7AlVm2LAA5cxGcDFiJtVdV5z549K+np6crn3/yezsNn9xK4\n9dZb5cknn1SHxOqacVzfkiVL1KW5Eqvz8NlzBO699145duyYYJ8ePwee42yvZrjXQfA/A9a7\nl156Sd58803uBbMHjfdIwAUC3IPkArxAK4p/cJDExESLrutoREeOHLG4xwTPEcAeF4r/EsBC\nHZGj/va3v/lvJ4O4Zz///LO8//77yt1u27Zt8tRTTzHCo5fnG/sjEUDm9ddfV0FMvNw8m/uT\ngFaQsGcY1iQt+IEH+yQRaCk8nEs6zYXPJOAqAVqQXCUYQOWx0INYCwWqFSS4UlBIgAREWfUQ\n0ARh12fOnEkkPiDw/PPPy6xZs9SRBIhqN3DgQB/0InSbPHr0qAoIALfHm2++OXRB+MHIcSwH\nJCUlRT7//HM5dOiQem7VqpU899xzKoiJH3STXSCBoCFABSloprL8gURFRalM2HNhLnp/Bd0n\nzMnwOhQJIBgA9uolJSUJfkFHhEeK9wng13Is0hcsWCD4/urUqRP36nlxGqAUwUIBCxLFtwSm\nTZumrHgIUjJ48GCpW7euel61apU6qmP27Nlqj5Jve8nWSSB4CFBBCp65LHckOEsEkpGRYZFX\np/FQTAs0TAgxArAaIWIaFiAIOY1faCm+IYA5SE5OlokTJypXO0TaxN4LiucJvPzyy7JixQp1\nDhgOIUUUVDwQBRWC/Xm4xv4wiucJXHzxxcqKp3/o1C3CooSojoiACpdUCgmQgHsI0GHVPRwD\nohZHFKTU1NSAGAs7SQLuJoCF3j333KMWhIhe99lnn6nFubvbYX3OEcARBd26dZNNmzbJwYMH\npX79+s5VxFIOEcDZU5CrrrrKan6Exof88ssvKtKj1UxM9AoBWLoh2o3eK42yERIIcgJUkIJ8\ngk2Hp38JR7jvUaNGmd4SpEF0NLsyN3lBAkFOAG6nt9xyizpnZ+TIkSr0enR0dJCP2v+Gl5OT\nIxdccIFSfnBQr7nA3QuCwzIpniWA/xFt27a1aGTdunWyZcsWdTQBrBc4F4niWQJnzpyRvn37\nqrPy1q5dq9weTVuEkgrBkQQUEiAB9xCgguQejgFRS58+faRdu3bywQcfCNyIcOgc5PTp0yoN\nC5PevXsHxFjYSRJwJwHsccG+IywKP/roI4YydifcCtQFxQduvvjBBpvSO3bsWFp6w4YNynqE\n7ykdVKb0Jl+4ncDkyZOt1vnggw8qBem+++5T5yJZzcREtxKIjY0VHOgOxfTjjz+WK6+8srR+\nKKw45BrnhMEllUICJOAeAlSQ3MMxYGqZOnWqOhQW7hF4DbeiOXPmyMmTJ1VEHIYJDZipZEfd\nRODUqVPy0EMPqdrwY8Ho0aOt1vzOO+/QcmGVjHsTX3jhBcH3EyLWYS/YgAED1MIQm9Dx/fTG\nG2+4t0HWRgIBQAARHfFZmDRpkvqhAIEaoDAhyiOseIhkRyEBEnAfASpI7mMZEDVdffXVAnci\n/Do4duxY1Wd8ueIXdESIopBAqBGAy0pWVpYatjW3Ls1Db07X13z2DIFevXqp4AB33nmnOtsF\n57tAunfvLvPnz5cOHTp4pmHWSgJ+TAAHJGNfJPZJPvvss+qBqLM9evRQB/g2atTIj3vPrpFA\n4BGoZFgQGIIm8ObN5R5j2vft26ci3zRt2lT5NrtcKSsgARIgATcSwMHVaWlp6iyq+Ph4N9bM\nqkggcAmkp6cLHi1bthTulQzceWTP/ZsAFST/nh/2jgRIgARIgARIgARIgARIwIsEeA6SF2Gz\nKRIgARIgARIgARIgARIgAf8mQAXJv+eHvSMBEiABEiABEiABEiABEvAiASpIXoTNpkiABEiA\nBEiABEiABEiABPybABUk/54f9o4ESIAESIAESIAESIAESMCLBKggeRE2myIBEiABEiABEiAB\nEiABEvBvAlSQ/Ht+2DsSIAESIAESIAESIAESIAEvEqCC5EXYbIoESIAESMA1Anv37pUdO3a4\nVomHSm/btk3279/vodpZLQmQAAmQgLcIUEHyFmm2QwIhRmD37t2SmpqqHtu3b1ej//HHH0vT\nli1b5jCRKVOmqHKDBw9WZbAI1XXj+ZFHHnGorrfffru0XJs2bRwqg0zebs9exzp16qTG8L//\n/c9eNrfd69u3r2pvyZIlFnXiEFccWOkt2bNnj7Rv317+9a9/udzk5MmTS98L9evXl4yMjHLr\nxAHbmj/ed6+//nqZMvPnz5eOHTuqw23L3OAFCZAACZBAQBGgghRQ08XOkkDgECgsLFQLRSyi\nCwoKVMexeIyNjVXpixcvdmgwKIuFKOrRClJxcXFp3Uh/8803BYvX8uStt94qLVeRhb2327M3\njqNHj6oxnD171l42t907fvy4ai8vL69MnS+88IK0bNlS9u3bVybdUxeY31tvvVXi4uJk6tSp\nLjeTmZlZ+l44dOiQfPrpp+XWuX79eoGSj/ccHrm5uWXKPProo+p9ePvtt5dJ5wUJkAAJkEBg\nEaCCFFjzxd6SQMATuOWWW9QYYEE6ffp0ueP5z3/+o37dj4qKkuuuu84if+XKleXgwYOyadMm\ni3umCceOHZOvv/7aNMmp195uz6lOurHQiBEj5Prrr5fGjRuXqXX69Oly5syZMmmevFiwYIF8\n++238tBDDykl211tYT4hH374YblVvv/++3bz1KpVS+677z7Be/aDDz6wm5c3SYAESIAE/JcA\nFST/nRv2jASCkgAW2+Hh4XLu3Dn5+OOPyx0jrEOQUaNGSY0aNSzy9+7dW6WVt8D96KOPBJag\n1q1bW9RRkQRvt1eRvnki75w5c5SFrkePHp6o3qE68V6ZOXOmmv+JEyc6VMbRTL169ZJKlSoJ\nXBbtudnhvYP3ECyg9erVs1n93XffLVWrVpVp06ZJSUmJzXy8QQIkQAIk4L8EqCD579ywZyQQ\nlASSk5Nl2LBhamzvvvuu3THCvWvlypUqD9yrrMm4ceNUMpQte252+tf/q666ylo1Dqd5qr0j\nR47Id999J1lZWQ73xVZGuDf+8ssv8sMPPzhkpdP1wJ0R+8X8bWH/zjvvCCyAUJJhSSxP8L6B\nK5wjbojYfwTlr6ioSKzts9JtwfqIPsCiBgXIlsTHxytXULgeOuK2Z6seppMACZAACfiOABUk\n37FnyyQQsgS0mx1cpg4fPmyTAxQoLFybNGkiCBZgTfr16ydJSUmCfSQbN260lkXdw/6RCy+8\nUJo2bWo1j6OJ7mwvPz9fsG8lISFB6tatK926dVOvGzVqJNgvVVGBFQ0WsujoaGnVqpV06dJF\nsGCvXbu2vPjiixaKDxQP5L3zzjuVNa9mzZoqCEKdOnVk0aJFqnnsG0MerWAiYAautXvdpZde\nqq5feuklWbhwoXqNsUBJsybY+1WtWjX1wD6e8gRK7zPPPKOyXXnllRbZEbQB/YGbJfqM9wqU\ncARTgLVn0KBB5QaS0EqvPSukHv/VV19t0QfzhDFjxqikp59+2vwWr0mABEiABAKAABWkAJgk\ndpEEgo0Agi1gEQ5Lhb2IZNq9DgoV3KCsCdz1Ro8erW7BBcqaYD8IFtqOLG6tlTdNc1d7UI6g\nsMF1DAEQoADefPPNKu3333+XG264QcaOHWvXKmbaLzDCQh/RA6HE3XbbbWq8ULYQ2AGuX9g3\nZCpQPtEPRIe78cYbS5UeWEowPxC4tyEPXMwgDRs2lO7du0tYWJi6hkKGayhhUAwwp7CGffHF\nF+q++R8ovQhuAKuNbsM8j+k1Qmfv2rVLEhMT5ZJLLjG9pV7DSoT+zZ07V/HD9dChQwVRCjE+\n9KNz586KsUXhPxPQb+xF+uqrr+TUqVMW2aDs/fvf/1Z9uOyyyyzumyfAQgpL14YNG+TAgQPm\nt3lNAiRAAiTg5wSoIPn5BLF7JBCMBLC4hgIAseVmt3XrVsHiGAoJFu/2RFsAbLnZ4dd/LIB1\nPnt1OXJP1+NKew8++KDs3LlT4OIF6xZcuBCtD252UPRgFUH95qGkrfUPnN544w2JjIyU1atX\ny5dffikIOQ3lEwrTFVdcoYrNmzfPqmUH+REdbsWKFSo6GyxLthSBSZMmKUUC/YPAMgXFAkoG\n9ojBBQ2COqyJtoyVN6e6LOqGwJKF94Itefnll1UAByiXCACCs5IQLAHzDquVPUUcitrFF19s\n080OShai3mGMERERtrpQmg7Lld7r5q1w7KWN8wUJkAAJkIDLBKgguYyQFZAACThDANYSyE8/\n/aT2vZjXoa1HQ4YMUdYJ8/um1wickJKSYtXNDgeLYi8O8jhisTCt19ZrV9v79ddfBS5pkH/+\n85/KwmHaFhbi//d//6eSoEjBQmJPsAiHBQeKW8+ePctkhVKhWWN/E6xJ1gT9gDsa6rn22muV\nYmEtX3lpN910k8oC5US74ekyUOSwxwnKGPYTOSLffPONymYvMAIywJ1w9uzZZRSYyy+/XOAC\nCFm3bp16tvVHK73WrJAVca/T9UPxhcCNlEICJEACJBBYBKggBdZ8sbckEDQEsBeoT58+ajzm\nViS4Rulf/CdMmFDumGElgDsaxHwfiTOL2/IadLW9LVu2KNc57JfBIt6a3HvvvSoZLl8IuGBP\nEFpanwdlLZ9erOMeXOasiTX3NWv5ykuD5QmHqEKpg1uaqWjrEeZKW6BM71t7rV3UylOQBg4c\naNUNU4cnz8nJsVZ9aRrcNGHZNHezwziWLl2qxgQrk6Oi+wuLFoUESIAESCCwCFBBCqz5Ym9J\nIKgIaOUHypBpBDq4eiESGRbasCA5ItoCYO72BgUJblF6n5IjdTmSx5X2tMLTrFkzm01Vr15d\nWcWQARYnRwT7hHAeFNztYIEaPny4Or8IgQy0mHLWadjfg2AO7hAoGePHj1dVmbrZoW9a6XXU\nvQ6VnDhxQtVlquSpBLM/DRo0MEv54xKBJyB6D9UfqZZ/cYYR9m5BOTdV7JYvXy5QrjDfUIwd\nFd1f3X9HyzEfCZAACZCA7wk4/m3v+76yByRAAkFGAEoLFAFEoMPeGS3avQ4LaR0MQN+z9QzX\nMkRPQ1Q8bI6HYB8K9vkMGDBAbbC3VdaZdFfa01YFuLPZE0RjgzgS7e3tt99WEfoQMAEBGxBB\n7bPPPlMBEaxFfzNt112uh7pO7WYHa4zuO/Y5wb0PlkOcPeSo6LDncKG0J9j346poTqZuds5a\nIHV/df9d7RvLkwAJkAAJeI8AFSTvsWZLJEACZgRwnsw111yjUrW1AYd1YmGPqHV674xZMauX\nyG/uZqcXt66efWStQVfa0woJosXZEwQXgFg7INe0HCwzCHoBxQuR8R5++GEVqAChr9GGt8NN\nN2/eXO2FQkQ7PQdQ4CA6OIdp/+291mM3389kr4yz9xDMAnu2EDDj5MmTag8VLEhQ6rDHqSKi\n+wvrHIUESIAESCCwCFBBCqz5Ym9JIOgIwNoB+eSTT1SENbjI4cBS7InR+0ccHbR2e0NdcCVD\neG8oYSNHjnS0igrlc7Y97VqH8Nq2JDs7W7kZ4j5cDe3JnDlz1HgRXAEudrNmzVKhrvU+GFMX\nvfJczey1U5F72ooEdzWEyYaiAaVSu985Wpe2skFh8bRAmUFQB7jZ4ZBXBJpA2HBnFGzdX91/\nT/ed9ZMACZAACbiPABUk97FkTSRAAk4QwBk1HTp0UGGUEbFMuzfp/UkVqRIHrTY0zumBm92C\nBQsEEexwJg0OJvWEONseykFZgIK0cuVKq11D+GwIXMfsBQfAGUpwI4RgzxHqNRfTUNNY/LtD\ntOujrQNhoTwiEAPcHaGoQuHDHh9be4Vs9Ukrh9pVz1Y+d6WbKr36vejM+Vna+qf7767+sR4S\nIAESIAHPE6CC5HnGbIEESKAcAtqKtHDhQoGShF/yHQ0DbV613kfywAMPqFvOLG7N67R37Ux7\nOMRUuw/eeeedpQqObgdKEw4+hSDMNw4dtSVQQrQbl3k0QJR57bXX5MknnywtDoXKHRITE6Oq\nQZh2awLFDnvM4Gb397//XWWpSHAGXSdCqkNgGfOGwNpYpUoVFc0O5x8hwIU+06gi7W/cuFFl\n1/2vSFnmJQESIAES8C0BKki+5c/WSYAEDAJwDcMhp3Cvg4UDbli4dka0BQAWCwSAcDQKnjNt\noYyz7cEtrkWLFrJv3z7p2rWrCvd99913K9dC9Bl7WB566CH1KK9vd911l8oClzAs5qdMmSJ3\n3HGHtG3bViZOnCg9evRQASyQSYfNLq/O8u5rpeGee+4RRIB79NFHLYpoNzvsg4LCpA+stcho\nJ0GHQYeC5C7rl53mVDQ/hAyHmyfc65xRsDF3UBwR9W7o0KF3agv2AAADPUlEQVT2muM9EiAB\nEiABPyRABckPJ4VdIoFQI4CN+KYWI2fc6zSzTp06qU31uEadzipaur7ynp1tLykpSbZu3So4\nwwgL6WXLlgnc6nCg6UUXXaReP/bYY+U1r+5PmzZNZsyYoVzadu3aJU899ZTMmzdPuS2+8sor\nsnbtWuVqiMxQQt0hcGGEdQUufQhljUNgzaVv377S0HB5hODwW211UgkO/sF+LSiSubm5oq0y\nDhZ1OptWelGBM/uPcDgs9nrBlRLKI4UESIAESCCwCFQyNjKfD6wus7ckQAIkEFwE8DWMCHTY\nZ9OxY0eHD1E1pwD3OVikMjMzpWXLll5ZnMNSh/aw1wYR4MwFys3u3btVGHd7e6nMy5leL1q0\nSLkkwhUTLoP+LnAtRHAKBHoYMWKEv3eX/SMBEiABEjAjQAXJDAgvSYAESIAE3EMA1jCceQQl\nSR+O60zNUCARvhzR+BD8wFNBN5zpm3kZHHCM87iw92jVqlXmt3lNAiRAAiQQAAToYhcAk8Qu\nkgAJkECgEND7hKDI6L1RCEThisCN7/nnn5ecnBxZvHixK1V5vCxcDxGY4rnnnvN4W2yABEiA\nBEjAMwRoQfIMV9ZKAiRAAiFJAIEZsJ9KnwMEy8/q1avtRuJzFBT2BiHKIdwI/dGKhL1YOFQW\ngR3mz5/v6LCYjwRIgARIwM8I0ILkZxPC7pAACZBAIBPA4bRaOcJ+qqVLl7pFOQIThD7HnicE\nofBHwQG9sHbhmUICJEACJBC4BGhBCty5Y89JgARIwO8IwMUO+43i4+NLQ4u7s5OI/Ifw2927\nd3dntW6pa82aNZKQkKDCq7ulQlZCAiRAAiTgEwJUkHyCnY2SAAmQAAmQAAmQAAmQAAn4IwG6\n2PnjrLBPJEACJEACJEACJEACJEACPiFABckn2NkoCZAACZAACZAACZAACZCAPxKgguSPs8I+\nkQAJkAAJkAAJkAAJkAAJ+IQAFSSfYGejJEACJEACJEACJEACJEAC/kiACpI/zgr7RAIkQAIk\nQAIkQAIkQAIk4BMCVJB8gp2NkgAJkAAJkAAJkAAJkAAJ+CMBKkj+OCvsEwmQAAmQAAmQAAmQ\nAAmQgE8I/D9eSxOpFPVMuAAAAABJRU5ErkJggg==",
      "text/plain": [
       "plot without title"
      ]
     },
     "metadata": {
      "image/png": {
       "height": 420,
       "width": 420
      }
     },
     "output_type": "display_data"
    }
   ],
   "source": [
    "df <- read.csv(\"Supplementary Data File 2-Development Data 72 hours.csv\", header = TRUE, sep = \",\", stringsAsFactors = FALSE)\n",
    "df$Ratio <- with(df, Adults / Total_Worms)\n",
    "combined_worm_data <- df\n",
    "\n",
    "\n",
    "confidence_level <- 0.95 \n",
    "\n",
    "\n",
    "ggplot(combined_worm_data, aes(x = as.numeric(as.character(IVM_Molarity)), y = Ratio, weight = Total_Worms, color = Genotype)) +\n",
    "  geom_point(aes(size = Total_Worms), alpha = 0.4) +\n",
    "  geom_smooth(method = \"glm\", formula = y ~ x, method.args = list(family = \"binomial\"), level = confidence_level, aes(fill = Genotype), alpha = 0.2) +\n",
    "  labs(x = \"IVM Molarity (nM)\", y = \"Percent adult at 72 hours (%)\") +\n",
    "  scale_color_manual(values = c(\"MUT\" = \"#ED2224\", \"WT\" = \"#3A53A4\")) +\n",
    "  scale_fill_manual(values = c(\"MUT\" = \"#ED2224\", \"WT\" = \"#3A53A4\")) +\n",
    "  theme_minimal() +\n",
    "  theme(legend.position = \"right\") +\n",
    "  scale_x_continuous(breaks = seq(0, 5, 1)) +\n",
    "  scale_y_continuous(labels = scales::percent_format(), breaks = seq(0, 1, 0.1), limits = c(0, 1)) +\n",
    "  theme(panel.border = element_rect(linetype = \"solid\", color = \"black\", fill = NA, size = 1.5),\n",
    "        \n",
    "        axis.line = element_line(color = \"black\"),\n",
    "        axis.ticks = element_line(color = \"black\"),\n",
    "        plot.background = element_blank(),\n",
    "        axis.line.x = element_line(color = \"black\", size = 1.0),\n",
    "        axis.line.y = element_line(color = \"black\", size = 1.0),\n",
    "        axis.ticks.length = unit(0.25, \"cm\"),\n",
    "        axis.text.x = element_text(color = \"black\"),\n",
    "        axis.text.y = element_text(color = \"black\"),\n",
    "        legend.background = element_blank(),\n",
    "        legend.key = element_blank(),\n",
    "        legend.title = element_text(size = 15),\n",
    "        legend.text = element_text(size = 12),\n",
    "        plot.title = element_text(hjust = 0.5)) + \n",
    "  theme(axis.text.x = element_text(size = 12),\n",
    "        axis.text.y = element_text(size = 12)) + \n",
    "  theme(axis.title.x = element_text(size = 15),\n",
    "        axis.title.y = element_text(size = 15)) + \n",
    "  labs(color = \"Genotype\", fill = \"Genotype\")\n",
    "\n",
    "ggsave(\"3Day_Plots.svg\", plot = last_plot(), width = 5, height = 3.5, units = \"in\")\n",
    "\n"
   ]
  },
  {
   "cell_type": "markdown",
   "id": "b050e131-0a7f-4d0d-a7df-bbd65b9c7ca2",
   "metadata": {},
   "source": [
    "## Plotting the 96 hour data"
   ]
  },
  {
   "cell_type": "code",
   "execution_count": 7,
   "id": "49afcfd3-a782-4ec5-af91-7e8827a68657",
   "metadata": {
    "tags": []
   },
   "outputs": [
    {
     "data": {
      "image/png": "iVBORw0KGgoAAAANSUhEUgAAA0gAAANICAYAAAD958/bAAAEDmlDQ1BrQ0dDb2xvclNwYWNl\nR2VuZXJpY1JHQgAAOI2NVV1oHFUUPpu5syskzoPUpqaSDv41lLRsUtGE2uj+ZbNt3CyTbLRB\nkMns3Z1pJjPj/KRpKT4UQRDBqOCT4P9bwSchaqvtiy2itFCiBIMo+ND6R6HSFwnruTOzu5O4\na73L3PnmnO9+595z7t4LkLgsW5beJQIsGq4t5dPis8fmxMQ6dMF90A190C0rjpUqlSYBG+PC\nv9rt7yDG3tf2t/f/Z+uuUEcBiN2F2Kw4yiLiZQD+FcWyXYAEQfvICddi+AnEO2ycIOISw7UA\nVxieD/Cyz5mRMohfRSwoqoz+xNuIB+cj9loEB3Pw2448NaitKSLLRck2q5pOI9O9g/t/tkXd\na8Tbg0+PszB9FN8DuPaXKnKW4YcQn1Xk3HSIry5ps8UQ/2W5aQnxIwBdu7yFcgrxPsRjVXu8\nHOh0qao30cArp9SZZxDfg3h1wTzKxu5E/LUxX5wKdX5SnAzmDx4A4OIqLbB69yMesE1pKojL\njVdoNsfyiPi45hZmAn3uLWdpOtfQOaVmikEs7ovj8hFWpz7EV6mel0L9Xy23FMYlPYZenAx0\nyDB1/PX6dledmQjikjkXCxqMJS9WtfFCyH9XtSekEF+2dH+P4tzITduTygGfv58a5VCTH5Pt\nXD7EFZiNyUDBhHnsFTBgE0SQIA9pfFtgo6cKGuhooeilaKH41eDs38Ip+f4At1Rq/sjr6NEw\nQqb/I/DQqsLvaFUjvAx+eWirddAJZnAj1DFJL0mSg/gcIpPkMBkhoyCSJ8lTZIxk0TpKDjXH\nliJzZPO50dR5ASNSnzeLvIvod0HG/mdkmOC0z8VKnzcQ2M/Yz2vKldduXjp9bleLu0ZWn7vW\nc+l0JGcaai10yNrUnXLP/8Jf59ewX+c3Wgz+B34Df+vbVrc16zTMVgp9um9bxEfzPU5kPqUt\nVWxhs6OiWTVW+gIfywB9uXi7CGcGW/zk98k/kmvJ95IfJn/j3uQ+4c5zn3Kfcd+AyF3gLnJf\ncl9xH3OfR2rUee80a+6vo7EK5mmXUdyfQlrYLTwoZIU9wsPCZEtP6BWGhAlhL3p2N6sTjRdd\nuwbHsG9kq32sgBepc+xurLPW4T9URpYGJ3ym4+8zA05u44QjST8ZIoVtu3qE7fWmdn5LPdqv\ngcZz8Ww8BWJ8X3w0PhQ/wnCDGd+LvlHs8dRy6bLLDuKMaZ20tZrqisPJ5ONiCq8yKhYM5cCg\nKOu66Lsc0aYOtZdo5QCwezI4wm9J/v0X23mlZXOfBjj8Jzv3WrY5D+CsA9D7aMs2gGfjve8A\nrD6mePZSeCfEYt8CONWDw8FXTxrPqx/r9Vt4biXeANh8vV7/+/16ffMD1N8AuKD/A/8leAvF\nY9bLAAAAOGVYSWZNTQAqAAAACAABh2kABAAAAAEAAAAaAAAAAAACoAIABAAAAAEAAANIoAMA\nBAAAAAEAAANIAAAAAN/ryxkAAEAASURBVHgB7J0JfFvVlf+PNsuSvG9xYjt24qxkJ4GEAGGn\nZStQoMAMdNpS2oEudDozdCi0ZUqh00IZ2k5LoS3lX6BQoKVQoGUrW1iSAFnIvseO933VLv1/\n50pPlhxZkh3ZkeRz/Xl+2333vfu9kt49955F50ciSUJACAgBISAEhIAQEAJCQAgIASFAemEg\nBISAEBACQkAICAEhIASEgBAQAgECIiDJJ0EICAEhIASEgBAQAkJACAgBIRAkIAKSfBSEgBAQ\nAkJACAgBISAEhIAQEAJBAiIgyUdBCAgBISAEhIAQEAJCQAgIASEQJCACknwUhIAQEAJCQAgI\nASEgBISAEBACQQIiIMlHQQgIASEgBISAEBACQkAICAEhECQgApJ8FISAEBACQkAICAEhIASE\ngBAQAkECIiDJR0EICAEhIASEgBAQAkJACAgBIRAkYBQSqUegq6uLli9fTna7ndrb2ykvL08t\nyX7S8BjBOp0u2cVPWHlaPdK5Dgwrk+ohbTFhH/+YN+LPlLRFTEQTdlLaYsJQx72RtEVcRCpD\nbW0tvfrqq4llllxCIMMIiICUgg3q9XrpwIEDoSfr7OwkXiQJASEgBISAEBACQmAiCFgslom4\njdxDCKQkARGQUrJZjnyompoaKi4uPvLEURxhQczn85HBYCC9Pn21LbkenLge6Zq4Hbge3A7p\nXg8enU3nOvDzezyetG8Lrgd/pozG9P2Z19qCZ8EyoR4mkyldf6LUc7vdbrXOhHpkQh24Mcaj\nHtu2bSOHw6HaWv4JgclKIH3fnJOsxb7//e/Ttddem9RaDwwMUG9vL+Xn55PVak1q2RNZGNeD\nO1I5OTkTeduk3otfRqxayXXIzc1NatkTWRjXw+l0qs/URN43mffiTiCrtvJ3gr8b6Zq4Hn19\nfVRUVJSuVVADOC0tLWQ2m9O+Hh0dHVRaWpq2bcEP3tzcrAY/0r0e/JmaMmVKWrdFW1ubGgAp\nLy9Pej0WLlxILCRJEgKTmUD6ThtM5laTugsBISAEhIAQEAJCQAgIASEwLgREQBoXrFKoEBAC\nQkAICAEhIASEgBAQAulIQASkdGw1eWYhIASEgBAQAkJACAgBISAExoWACEjjglUKFQJCQAgI\nASEgBISAEBACQiAdCYiAlI6tJs8sBISAEBACQkAICAEhIASEwLgQEAFpXLBKoUJACAgBISAE\nhIAQEAJCQAikIwERkNKx1eSZhYAQEAJCQAgIASEgBISAEBgXAiIgjQtWKVQICAEhIASEgBAQ\nAkJACAiBdCQgAlI6tpo8sxAQAkJACAgBISAEhIAQEALjQkAEpHHBKoUKASEgBISAEBACQkAI\nCAEhkI4EREBKx1aTZxYCQkAICAEhIASEgBAQAkJgXAiIgDQuWKVQISAEhIAQEAJCQAgIASEg\nBNKRgAhI6dhq8sxCQAgIASEgBISAEBACQkAIjAsBEZDGBasUKgSEgBAQAkJACAgBISAEhEA6\nEhABKR1bTZ5ZCAgBISAEhIAQEAJCQAgIgXEhIALSuGCVQoWAEBACQkAICAEhIASEgBBIRwIi\nIKVjq8kzCwEhIASEgBAQAkJACAgBITAuBERAGhesUqgQEAJCQAgIASEgBISAEBAC6UhABKR0\nbDV5ZiEgBISAEBACQkAICAEhIATGhYAISOOCVQoVAkJACAgBISAEhIAQEAJCIB0JGNPxoeWZ\nx07A73SRr76RPAfqyX2onqi7h1yFBWSsqSIDFn3VNNJlmcZ+A7lSCAgBISAEhIAQEAJCQAik\nMQERkNK48Ubz6H6Xm9wffUzu194hb08v6fR68upQgtdL/s4ecuw5QDqfn3QQlsxnn0LGpQtI\nZ5KPx2gYS14hIASEgBAQAkJACAiB9CcgPeD0b8O4NfB3dpP9j8+Rd98h0peVkL96OvXbXdTf\nbyeHw0FWs4VstmyyWbNI19tLDuQ1bt5G5ssvJH1BXtzyJcNREvD7ydfbR9TeSeRDWVYrkcFw\nlIXK5UJACAgBIZCRBDCwSX0DRB4PUQkWo3TlMrKdpVLHlEBafav+8pe/0OzZs2nBggVRoXnx\no7Fu3TpqamqixYsXq7xRM+JgonlbW1vpqaeeos7OTjr33HNp5cqVRxTZ19dH3/ve9+izn/0s\nLV269Ijzx/KAD51u+28fJ293L/WUTKGGxn7q6GwnL2aLvF4feT1u/Lb2kV5vwFpPJUU2mjpl\nCuXvOUTe3/yBbNddjVml/GNZhYy9t39gkFwfbCb3h5jZa2ol3SD2zVnUX1qiZvDMK5eRrqgg\nY+svFRMCIxHwQvXX884H5Fy/iehgHXmtFhqYU0tZJ68g4/GLSCcdwpHQjc9xH94VLe1EB+rI\nj8Ebn19H+tJiIh2rIUiaKALeQ4fVO8OzcRv5GlswoOajvqlTyLRkPpmWLybDrBppk4lqDLlP\nxhNIGwHp17/+NX3pS1+ie+65J6qAtGfPHvrUpz5FO3fuDDXacccdR3//+9+pqqoqdIw3Es3b\n1dVFJ554ohKOZsyYQbfffjv96le/ouuvvz6ivPvuu4+eeOIJuvPOOyOOH+sdv92B2aC/0kBr\nN+11m6m9rlkJQTZbFhkNenJj9Mnj1pPJhH2jAfs+auvop+a2PiortlFtYzvpn3qeLP9yBenQ\ncZeUPAIezOY5nnwe6o1dSghi2y+/0wG1Rth/ub3kfuM98rz3IZkvPle9+JJ3ZylJCKQwAcym\nOl94jQYffIy8zW0BNV+eYUVH3LFxO74zmN1euohs37yejLNnpHBFMuTRMOjo3rydXP94l7xt\nEJAwqOPX62jAaiP9tClkPgvq2MfNlk75ODc3q8g7X3qTHC+8Qr6GVuJ3u9+LmSM/XheHm8m9\nZRvpX3mbzOesoexPnUM6DChIEgJC4OgIpIUXu2effZa+8pWvjFhTP16g1113HTU0NNAjjzyi\nBKAHH3yQDhw4QKeccgoNDGAqOphGk/fFF1+k9vZ22r17N23evFkJRjfffDMNYqRfSyxE/eQn\nP6Fbb72VLJbU+lFyo4PdtWU3fdRF1NFlp4L8bMrLNSvhSHv+8LUJM0j5edlqaesYpI3dOur+\naCe5N2AUV1LSCHj2HiT7Q3/ENKaHDOjk6YsLoVIX/CrCNkyfn0uG2mrS5eWS/YnnyP3+R0m7\ntxQUm4DT5aWD9d20c28n7TnQRZ1dQ9/12FfK2WQQGPjN49T/g5+Rf9BOhjn4bsyoIu+UUvJj\nlNwwu4Z00yvJs3Er9d70PfJsGRoMS8a9pYxIAuzQx/7UC+T4w1+IO+jGmdVENZVE1ZWkr6kg\nf08f2R9+khx/fVXZskZeLXtJIwAh1fGnF2nw0T+Tb18dZo28mL0rgmodL4WkKyuGTbGRvHWN\n5MCApv2RpzHY5kra7aUgITBZCaT0DFJHRwfddNNN9Nhjj5HZbB6xjXhW5+2331azO9dcc43K\nN2vWLLXmWadHH32UvvzlL6v90eR9/vnnadmyZVReXq6uPe+88+iBBx5QAtiSJUvUsR//+MdU\nUFBwxKySOnkM//nw8mr765v0cTcG92w6KoRwFJ7sdje1YrbIDlskqyWLykpyKTs78HEwYISw\nsCCb+gfdtK3LRwufe53Kly1EObCNkXRUBPx9/eR88q9ElmzYg0FFJUbS5eVAbtKR87lXyFA5\nlfRYJI0fgX0Hu+j1tfuou9dO9gE7mbKy0ExQ110whVafOJ3MWSn9czl+YCaoZOdra8mBDrf6\nXmBwoKfXSZ3dgzRod5Jep8fgTjYVF1rJMqsGncHD1P/f91Legz8KDDBM0DNOptvwTB4Pjhlq\nIZhCwyA86aCSrZsCe1aoX7vffI/0mLHIgnMfSckn4MJAp/2vL/MoZ+Czrv0Osf0Rko4H1wpy\nSe+xkq+tg1yvriV9xTTKvvCs5D+MlCgEJhGB4LB1atb4/PPPV8LRFVdcQTwjNFJ6+OGHlQB1\n5ZVXRmTh/ezsbPrNb34TOj6avPv374fzAlvoWi6LUy8cGXBqaWmhn//85/Td736XstCZSqXU\n/fEeOrinGVPtVjhfgNpWWGpu7aetHzdQ+4EWcjS0UxvWWz4+DPW6oZk2zp6D6zwWKx3Y0UA9\nW/eGlSCbYyXgWreJfF09ZIgjHGnl63JsSqXF+Y93tEOyHgcC+w910V9f2kkmOC2Zqxugue4O\nmuPtokqjiz7a0kCvvrUfdhfQZ5E0LgT8DifZf/0Hwg8pQRIi/o1qbO6FiYUfgqkBasB6aHe5\n6NDhbuofcJFhegV56xsww/rsuDzPZC+UZ7l55tqAWaPhwlE4Gw4JYcCMkvMfa8kHlUhJySXg\n7x8gx/OvwYEPVLHZYZImHEW5DbeTAbNK/H5xvvQG+VqhEilJCAiBMRNI6SHR5cuXK7ues88+\nm5577rmolXS73bRp0yaaO3eumskJz5SXl0fz5s1T6nGcj1OieU2wBZkBu6OPPhpSb9q3b58q\no7a2Vq3vuusumjZtmnLOoA6k0L9dL6wjB+kh4EUKbvbWLvJBbW6hs49MUGDmPx3+3Mjb2dVM\njuXzKbt4yClDbk4WDbYS7fz7Blq1cnEK1TANHwUGte4PNweMm4OPzzNK3tYO8jQDMpx9eKGm\n6SkvVd4G9XC5zskA9SL3jr1khqMN8SoYBJfEFdvevffiRprz8RYqbT9MfozMuqBSZMDIbBac\nAUzNL6Cd9bW0v6aAZs0qS+KdpSiNANu5uBGbzQjVUhaAurvtmNk2QXVIBztJL3wB6NQMnhvb\nTa19NKO6iPRFheSG3YX/i/8kNpIayCSt3R9sQWcc/BMJ9ZBthj0Mftu2bCdz+WlJegIphgl4\n99epuIXsDENnGVmLJkSL2wu/Wf6mFvLu3q/eI6FzsiEEhMCoCKS0gPTLX/4ybmXYBsjlclFx\ncXR1paKiImLhqK2tDb8bxoTzsuDDzhhYOLvhhhto1apV9MMf/pAuvvhiJRTV19crdbuHHnpI\nlRv3QZGBn3PDhg1xs3Z3Qy9uWPKoTltiesWNzX3UvfMA5RbmKE91gaL8ZGltId3mHURQnfNg\nZskJexc/Rmi5E2KAnnNhXydZPvyQjIuPI0fpUEcwOz+HOrbuo8ONXVDFG5pRG/aIx2yX2bBt\nGfNN5eSDioSnrZN0sKsgjJh7d+2DTvkh0oG9D50R9DLIh+MujBaSfxdU6qaRYeFs0mHm0ofP\nsKuhCaoskaqSqVZfbgv2EJnqbRHOrfGV9VT63DOUbzORvbCYfPDS5Xa7lGdHF7aNEFxrP1xL\nrf4eqvqva9LGAJrbwgehPB3awonONb7EbHOuhCO9IeAdzY/n58THeTaJhVanClHgoDyooLoR\n9Np1sD7wnVI5U/Mft0M6/EYpevyZ2bGHCLaQPFigEpwC+BAuws+hCNAGrmIIqOzdFMIRJ3+u\njZxbd5Hu9JPUfqr/S5e2cMNrIHug9fPMEYTQ4Ym/Mb7hxyFIeXv7ybFrP/lPXDr8koT2+fPK\niTlJEgKTlUBKC0iJNIqm7lZSUhI1OwtInNhRA49CckokL+c766yziL3n8UwRe6m74IILlEod\nn7vjjjuUG/GrrrqKd1XiHxU9hI6RErsMZ6cRY0n9/XDPDZusRNKHmxvJYreTywbDTZdTXcLC\nkeXgAer068mOuEdGzBpBZ0idYyHJAx1/hxnCD35sp+7eSS50yB1BpkYdfoRhk/HRlkN0wpIp\niTzCMcljR51TOengytsPFS7imEcwNIe7QIKxF5FpSL+fX0vq1cQvvQMHoVoBNYkVmLlD3exN\nzURFealcxdCzOZ2Bz13oQKpuoBPheOIZssOToy4fHT4YQKsFz+vDtosXdAKdJWWUt3ELdTz6\nJ9JdfE5axR1J9HfjmDYR1OV06Ix58Hs1AJsjTl5vYNZf7fjhZjrYEWQB3I48ZhM65zBG74Qb\ncMpLD/vItGgLCEOQUiH8YNAGA5C6rbvJjxls9buFdwW/NexskwQBihYdRzQX3gQRLoIwMDeQ\n4DtKtekx/pcWbdHQiAFNvNd49ij4Lh+OzTn8OH9P8J5xNTZR/xjbg79jnDRBafg9ZV8ITAYC\naS8gaXZBI32RtS+6ASPBmp1QInm1xv/iF79IvISnvXv30u9+9zt68kkYFEMgev311+nGG28k\nPr5o0SK6//77o8ZLys3Npf/4j/8ILyrqNnvJGz57xk4qwu2hol6Ig9yJaGiy06KcbDJC6OF4\nIQaUV9BwmLw5eKF5MMsCBw08a8SDQ00GGzVl5RHGnEgPtaI8M9zpoq9hPdxGztxCMuGH2QRZ\nyppnoV1Ng7RmlRV1DgiaIz3DRB/nGUIe6dLad6Lvn+j9/Pl55Dai0wG1CS9mifRQndPiiHgc\nLnKjs2eAikQWvwyNYDyljPyYddJtx2guDKJNsM3Qh9nEJXrficynzSDFcqoykc8T817Q73e9\nslbp7XsxY8QzzJz4s+Tj2Uj8ZhiCx1zoD/qqqygLApVxbx3ply+KWXQqnOTfOZ490n4jU+GZ\nRnoGN2YjvKxGhO+HCQMGHqg9cmw27oz7WWjFgI42+KTX+5DHSCb89nrRPtnwAqlL8e8Ff6Z4\nAMfKQaBTPeFd42aPrE43ed9eR7799aQP2ob58LPEKtk6nmHgQKVvvU+61jYyIAYPYUbPlOLt\noKHnAdNE3qda/mO19sIBlIdnj3jgld8dYcnLmhP4Mw47TvjucF5DQT4Zx9ge2ndNG1QOu61s\nCoFJQyDtBST2MMdfYg7kGi1px/MxOsxLonmjlaUdu/3221VA2EsvvVSpE1122WW0YsUKuvvu\nu+nee+8ldi7B9krs3S488f05T7zErsWHC0jsQpxtquIldkvsxVvMiM51Vg8617ClymlrVV6g\nfFDVys3Rka93gAoddjK7HLSubAk9W7jwyGLZdKk+cFhHuWTG77P+jx/TC6/uo1ybmXJg26Qt\nbKeUg2PsQjw3J7Dk4Zi2HVhjhD44g3fkzY7uCL/suAOSk5NzdAWN89X+LDP1gYEbHQ4zuy7G\n/foRa8rR1E4ezND5MWqnw4vQgBkLS3kx2SrLSA/ByNfSQXp4vcurgnvdBD4D41yNmMU7MHLJ\ns0eJfFZjFjQBJ12bdpAOgwIlM6sou+MQZSE4qa27k4zdXeRFHfQQkMiWQ04E7u3HQMLUmRUE\nnyXkf38j5ZyyEjN/qf3zyQMHLCSlQ1s458+lft1flUBakG+lFjhpMGQHBCQPBCT+7eBBLg5w\nzWp2ubkWMkDgYJf4eXNmwSV+an/3NWE1HdqCv3oDVRVw8f08Ud1hMnKw6uBn3e8OqNwZOC4e\nfpPwZSf/zv0IxuMh6/X/RJYU/33SflZYWE2HtnDPmE4DGFjzQWVOz23AM3iwW2XnDV4sPMqp\nx3tPD2c+eDErj3Y+CK56fB+yZ82g7DG2B3/XOGmCksZN1kJgMhFI7Td8Ai3Bo75lZWUxBSQe\ntWNhhb/0ieYd6dbbtm2jxx9/nF544QWV5Z133oEWQhexLVJlZaUKYjtz5kx65pln6POf//xI\nxYzb8UHMDvEYn316FVnXN5InJ49MnR2IRI+ZH3SYytsbaUoP1LY8sHdBp8MJlbt4id04ODAo\nxTNPdYd74mWPep5loxwrC01Zyl2vts6HUFVQYKGifAvW2XBHjm3sFxdZlUvfLHiwypSkg+Cj\ngw2RHy9nH1SEenbsJ2fvIDofJtgWmZXGI3cEuRPSf6CB3FDBy5tbQ3qoF0HvSLnVzRQWqVAP\nN9QcdUX5lIVZ1TkdddS7v5GM3D7ZWeTl2Qu0hREzMMZde2k6OoRltbmkq0Bcnr0HyQPbF+PM\n6alQjYx4hqwTlkBlCx1B2LkUYOS7t88JzSI3+uBDryivF7MwDjeVwg6SPdt56jso67RVKS8c\npWMD6aFC591zgAwYoNGEo6j1wGyTPwczrjv3kR6/b5KSS0APAUlXAvtqeKbzd8OJT3ML+fEu\nUDNKGGLDaxV2qy54rIO6Nn6jDFPLEbPKhXdFKUkg5eS2hZQ2+QgMvX3SuO7z58+ntWvXqqCu\n4fZF7Jhhx44ddNJJJynhiKs4mrzRkHznO9+h1atX0yc/+Ul1+tVXX0X/1qSEIz5QXV2tRjs5\nSO2xSDzCigcgx5RpsGXBqCvU6/RsaGv0knX/XuxjpgIvMqcfMxnwCOU0TMxHAANd0MhwqaWx\npT9hNNw/ysf0FS952XoqwFIE26oii4GKsS7OMeIcYRuG9fk2jECzWhRmYTDKrONRMJbMWD0B\naoEcu4OjwPMsDe+rc5wneE6tsQ80Q3mxr/JzOZyOWAcOa8eVgKOyQdCJsuaAi2w3MbBpJ1ZQ\na0SHnNUiXTA85w4gqy8aoWJkQlwRB6vcwb26FTGqOA6SD97ueCbpyHLxosRzacfVE4U9Z/g5\nLc+R60AZw6+N2Fc7mfGP3UpzzBB2o+5au56KvA7yVk2hzl7YX7BGF39gmaHfQObCQppWAJ+P\nH32McQWcZNZdsNEgEZCS9WnQQU3OcvkFNAhX3/o8G1VOy0MYhT7qg2tvL89a4DtrMvppSqmN\nihALydfRTexi2nrtZcl6BCknjIB75144h4HwA/bMOVZidTu/2aQcO5g/dW6srHJulAQM8Ghq\nPvMk6t+2i3x7D6nBgNBsKX8vkEKeBvG+8GzfDa2DUjKdtIwMMoAzStqSXQhEEpiY3nHkPZO+\n97WvfY3eeOMNNYtz8803h8r/7W9/C112D339618PHRtN3tBFwY0PPvhAzQzxvbTEs1N8D1Zn\nYUFJU/carl6n5R/vdRYb/KNz54JXv8EZtZS3fSv2fWSFgwZWSfFBVY8FAH7lmSBIXHf4Hbqs\nfgMNGLPIrs8KrA1mGjTAvTeODWLbzttYeO0wmCK2+ZgLx8YrOfAOcECnumWAp7BiJ4vHSflu\nOxW4B7EepEIXVAmxFLv6qdTZSyVwbV6E43rwMcBjnAFro1r7sB2/fNVhhuCFV1JAwGJBC51l\ntufCP7UdErxwLnRcO4+1H6oSHOWcPdflIA/Ls+FJjQmiOE4W1UGH+1yoSHrrm8i5cVugs8LH\nQ/cOE/aCxwLn+HFwjp+X80dcM3S9Vg6vA8877ByeWZXDddDKV2Vy/uC9g2ved6OzxPGCejlm\nGAup6hznCz6HOobPaPC5OMihXz1n8D58HHn5uoAwOyTAqn0WYPk8l6PVT5XFx8A3eK0qA8Iy\nl60CKYbKDOz7BiEQNbZAfbEN6iqYnSvMo1Iwz/H4abAbtkkwVNdDj98CoTuHBdQsPBfKd3/4\ncUBYZY9eCMY8XNBUDQdUgXVwg9lzCq5HElgDWTRBF19bdYm2H1mGVhZfkynJ8tnLyQNPaO73\nP0RsnQqqmJYPDS7MpmLEXKnV5cC5DH6zfPCk5oNnL+vXPk/G4+ZkSvVTph5+fPbdmBEyzKom\nP7xu+vsHVTw9RIKITKzuxc6P8A40lML74yZ4IpSUdAKGmTXqteJnlUb0M1QsJB7YC08spOK9\nQhhw4x8OAzylqt/e8DyyLQSEwKgIZISAdMkll6iZoVtuuQWhZProtNNOUwITu+VmO6HLL788\nBGU0eUMXBTduu+025faby9fSypUrlf3Ls88+q+7Da048y3Qskg1qbNxxxO8l9SxZQrZ9u8nc\n1k7Gfo6xY1XCUfhzFXrsVGqPbr8Vnm/4NnfefLiPF4tLZ4BgZaZeo4X6TdnUgzXv9wXXfGxA\nCVlmdVwTvFj4YsFMdZCH32AM+3bck5dmS6TtV3hRJp9HCU0FEJyK1NJPJRCgiiE8TYEQVejq\noyzAM0Jg0oQnE2wgeJ+FKANUE4cnZhEtjXSc86q+Bu4zvM8RrRxI4OSDrj+7CU+XxIqe6ZhY\nDIE2v1q050e3YygFhZxBDlCqZhdxBb4DmsAXEO6CxzShEsIZCzQBYRHneD907Mjr1UxmWB4t\nf4TAHTwfcYw7Tfx8OMdCIYv8HsxOdrJqZ1Dw1MqKuEdQwFTHuIywe6sgoVymqmtQaOX6QlDh\nenO54UKp4hC8v8aFZ3JZXTHwDFw+b2v34bLhUzPIygiVOS865e5NUH/EjK8BdhVW3MrA92yF\nR0HYXehtVrJccT6ZIByxQMV19qvy4MghWK56Jva0xnXh50diwVRL/N0M3w/kGfaNDcuvrhu2\nrwm6Wpm81soML0nl4w4sBGofe94LJi0v7w7Pr+UZ6bh2PnBt2Oxv+IngNpcRfq8oWSIO+fCc\nBDsXHYJZs22LD943WSBVs6rBER0erGBmesz86adiaAGDDB4MGrCtTGhGI6LUse+M5tkTvYuO\nhQnMIiea2MZ1wlLYvXgGz/nq22Q6fhHpDx4mD1za+2FDzIOcrCbPY3V+DMziG4VYYGYyVk0l\nw4I55H5vI5lWLQ/YJk3Yg8uNhEBmEcgIAYkNCd966y269tprVWDZH/zgB6qVzj333COcHYwm\nb3hTv/322/TSSy/R+++/H36YzjjjDLriiivoM5/5DC1evFgFpeX4SRw36Vgktu0phM5ZXz9G\nwAsKqWPNGTTltVfwQ8oj9VGeKOzHOMrZEQ9xUUpggNCQRR7K8TqVgDHSBSxMsStxD4Qp9lbl\nQZt5se3CMRakurOsELCs2GahKZv6sfShM9GPc31qO3gM2x792D+2blzbmp2vlmjPaoAwxLNO\npRCUeNap1NGHmSesIUAV45iZBSfkMWHmyagEKZ6Jwj62TX6POhcNc7R7ybE0JKB9X1hVEuGV\no3Wboh07ljWF0mDaJx6WCB+acG3YjCM/TLxeLCipBd9OrIdmNgP7Q8eG9gNCZECgC1wbKGO4\noDu0P5Q3Wvler4e6eGaVBS0W5LBWQiN+AzXBMkJw5eeFABqaKVXXhT8Db/PzBu47dM9gHiX4\nBu8VrLvKownEXLY6Hsgf4gOhmm3BYPCF4KR4Xs6fCycYECp4dolnUnXs5c6Mc3AcwOqO7PhH\nl5VFKsBsUNgdXjd1r8RbbFxz+uHUyd3GarKpnbyHIBRt3UmGqmmk44UdEvVCSIIAywNnfmiM\nsIAEl3xkrKkiE7xr6iHYehAk1guPm+ngbTO1W0CebjITQOgJ7Y2fGRh4Bmn37t1UUVFB7OEu\nVhpN3qeeeoqampoi1PW0shkhzxyxvdOyZctC9kna+dGu2YtdaSkr/Ayl3//+90oAHDoy8tb6\nj+pp7fp6ml6RT5bDdTT/9tvIiNEyPxxaqB9UHnbihJ6cH/ErDNyjC/sY6PDDq4cQ4MUL8OC/\nXEfuvHxqa++jxfOnUG11IaaOMDaN/OqjwyOKEBqUrhiXwQuPloa2jzyvgj+qkUjOG8ivrsM1\nbqg48ag3L27Y5Lhxnl3+wlyKXFBL83p1NIj9HqcfC2bJkL/Tjn30V3u9BurCwGC3R0ddbjig\nYJ+0SUys7FSs91C53kXlBji80DnV9lSdg3J1eEBw0AGFAYJSlhKkIDShW8dLFupjcMK4dv9B\ncg84yIHs/HTc59Gp68BB627zQZzlI8zHhDhURhil82gtO3TQWGntwHkU0yB7rQ3U8SjH+Dk5\n9lV4Pj6m2oLzSxICQkAIjAeBMCFPCaVhwlpof5jQdoSgxdeE5QkJfXwsWF5gtjKYD8d4NjJw\nDr+t2HdhZsbMQl6wrMA9+BwLm4HrQmVoebQy1HkIiep+CeZXzzD0PCzUhsoPPvdQPQJl8nn3\npm3k3rJTvVt8DXDQgPeyDjHb+OXhZmcMCOKexWrzEEp1cMvOM6em2mrSQaA1YibJcs2nx9SK\nCxcuJHZIxTbb27eL6uSYIMpFaU9g7EPxKVp1jjW0fPnyhJ5uNHl5lmikxCoArLrHSyqkObNK\naf3GRhqEx6d8eNjz5sI9eJYTHXSMCLpg1IMfV1ZJwU8qtnkHnWN0x/Xc0eYtGOW6TVCtwJqD\nN/ZlQ+moxEyVS2aSASp845nile7DM7LQ5HYHBSgIHr19gxCeMLOD2SflpCL4gHY4Qejqd1NH\nnytsGdpv70XsIQhhiSa2D2r3mdSyNWAfG7rUajZQZXE2VZVYsOYlsJ1rMZI2gu9rbiXP6++Q\nq66JOhrhThosMQarZqNYIGUhh1WN9DyiHEwsTJXlw4Pawhlk/uTpZFo8Xzs1buuA4IvPhBKu\nwEcTiINrtR8mYIXyc7tAFZBj79j4pc35Vb7IdUA4izwWEqo5P1iEhDWUET0/C+jBMtR9sB0U\nBiPzB54/9CzBOrCbXBfsifxoEx8cl/DMoheCtxbjS5Ud+IYozny9mWNTQa1FX1Kk7JD0sLvg\nZ40QNoPPoOqj6jL0XKFjw58b+RRDdgChMUceVa5WtyBHPz7nWj1Da+QJ5eXrVZ7gMVUmqhB+\nz3H75EjBQiAOAf58KjVlfNaRsBeRhu9HnEzyjva7nORiJ7a4C8+EpggCXGsJNkqePfvVYCgi\nKWtHZS0EhMAYCGScgDQGBhl3SUFeNq1YMo3eWV9HU7nzBGHIUT6VzC3NLBKhrwS1MHRkuXOn\nC+ox8wibD5HTfTxKhteWq7iEDLBb4o5bJwSME5ZVIFisFuQwUuc9/KU2XF9cOzf8OEOPdy7a\nNfx0vLBgoYQ7rPIK4G0Jz6kcZkDgcaGj6+LZJwhR5eypj2egsLBwpSUum/d6+l3U2u2kth4H\ntQXXrV0OasbS0YtZt6FLtEujrgedXtrdOKCW8Az5NhNVT7FRTXkOVWV7qcJgpfz5c2igdSNm\nmwzUkxXwSofGULN2WZiCMuOmPANl9sKLHdRyjIsWY0SQA//l4WUYPxZW+P1H2o5VLf6MREsj\nHQ/Py7ZSBghIJgxUREtKEIh2Ings2j1GuiY878h50M5RGtEPt7nkfZQ8O2ET0tZFdlZJzc9W\ncpkH3wkOMK3HZ8TIXhExkuvDwILRgJlADoY5G/FFLvkEGeGaevgzjLQf/gycJ7Cvhiginy/8\nWUfajsEv/BQ7j+Gg08Pjvah7xxK81Dl8Qvi3g58hKHApOHyMzw87HhBAcVwTCrV8QcEuUEZw\nppOvH34c92B7C19jM7Eb9Z62HuXxkuPtwIk0BmpwSxZgMeNdiHbKKkYQzEqoHMFGKSQ0BgXM\nwP4Iz6Luzee4HoE68nZg4ecLE865vBHzaddo9wkKyqGyAsdDXFA/H77LqsWDz6lxHXr+sDLD\nG1K2hcBIBHiAMzxBw0Bfhth5ze3kgh2S93CTGswJzyLbQkAIJEZABKTEOKVdruMhIDU09VFj\ncx3VoIvh4UByunI4bEC8BCRPfgGcLOD9jxc3G0yzRzedCwIBDKZdUO/juElmjEbtKaykslUL\n6biz5ygPUqkIQh8MFGtEwDz+QCvhKcqDspDkglcsdq/tRIeXPWRlYbsIDOZFyc8d5db2AWpG\n0MqWtn5qwrqxmZn2UkcX1OUSSD0Dbtqyv1stgeylxKGdiqefQuV9HTTd10dlBO97bM+CzpUD\nM0is8mhCEF83atNXW0trli2ltsZGKqiqppyKaQh3YQzNdCTwCBOaRY9AsToWkhAUOZUTu/nW\no3PNBv9exBlxb95DOni2Y4cjXnwHlBE6urN6CNkmzLwaoLriRPBMG2LwcJfEuHgemaDCcsxS\nUHhiASbURRp+jN0A9/aSqahICTqcLyCYqQ316NGOKeGHzwbLC41kYF+7X6z10HX4IPPThV0X\nvq2eBef4GbwQWJ3Pv4Jb4bdq0ULaU9eHWUgThFJwR1BrVj8yw8aln0MFYLZ2fiFmWSGIG49f\nSFkwRlfqSdoz83NHuaeqR/BcqN68PwGJA8X29PRQIVzGJ5IUG/wu4UchKKCCTPh+UBALCGCo\nQ8S+dk1gHZEHwlmo7OA1ASEQeZXAGBQQcc4LD4/OF/8R8GLHAzP4bfKyBgISDxr4We8Zny8d\ngpFmnXoi7JIwUKUJneHCath91L24HmHHVL3C9hPJo+qklYN1oI5h5WrHVJ5AnUJ5+FxQ+A08\nxxC/RNompfIMF5CCD8dtwbZr9sefJduXr5FYYSnVaPIw6UJABKR0aalRPie7+z73jFp6Fsaz\n7PTACKNOD0b1fbArMvb2KK92rLPM7qY5gK4ysC2EcScHa0QH0YCXea/ZQtYFtXTWmtqUFY5G\ng4XdmpvgNQ/2rBGJbZwcEJZcLDhhzdssQPHswbTyPLVEXIAdztOEOC0sLDVAaDrc2EN1Db1K\nmFIdkOEXhO3jNtREZmqyTaONweNmeNeb6u6jqZ4+qvD2UwE8EtmLcmnh8TXkQMfdrkOcEVMO\ntR3qwotPRxxA12I2UjYCRVnQkcyGOsUI78qwO8umRoBjvOjhStr/4RbywZlJg62YbIYBynXZ\nyeSBMTo6bGqWEd8FhzWHuvQWmmrLpSLu72NmxjC9Qivq2KyDjR1tlpU7/yqh8688isGQXjum\nrbUsvI52LPx8+LaWN946/Jp42xyPyvnCa8Te04zw1tWL75OzzUe2Qgu50Xd14fn1mNnWYzbJ\nhInJNsSqmj23irIx28pe7PQYzLFccUHAfiTezaKdDwpNQwIbajfsmLY/tEZBo8jDv7M6zNAb\nIKwOXYcy8DkL3Rfl8TarNWvCnOrUB++jXcdrJYiEH49WryQcyz7rFHI88gzi6+xS9/RCMOLE\nM2E6C9rjlDPJ8s+fTtrMdhIeOaEiOuGkoYjbYlgKF6JCgpompHJbsSCnCV2aEBY6xoIXzofl\nD5XBM5PquvAyAmUFZi21cgNl+OCcwb1rH+lgN+xtgOYHBB6VwtqcB/CUvdSwOvAuu/xmz3d+\neLB1vrWOsi88K0ouOSQEhEAsAiIgxaKT5udyc8xwc76Etry1mvJeepnccPNtwg+uq6iYeiy5\nNNA9SD52yIAOSE6BFZ3tgAUQB5A1dHSS9+KL6JILF5IVHfBMThxbJQeCU4RvZ1SYZ5ocsONi\nocnOghO2OZgrp2wIJzOmF6pFHQj+Y3YsMNVDYKpvgNB0uJsO1HdTN1T4YiUnbGAOmgvVouUr\nNPnpUJuRZrX20bxVc6gGHURO3IniZ+KF4H2XE/eXWUiywObJgo6YlTsvpiFbpkAu+R9OwHTi\nMnI++Tz19QwCIEZbbXkYIIDbYqhCeaHKpVxGI8YXui5q5LwP6pjuwQGynHqCskMKL0u2x0bA\nD/sv+xPP4XPcT8YZ01UhShVWk8AgKbAasC74psIkhvr8cx6d1Qx1x5nk2bCJnEX5ZD73tLE9\nBH95sIRuGVZKtGNhp9VmInnUTAU7WhnmfGd4WWPeV0ITPqlYszpiQIgK7PO2th/1HHfwh13D\nQhoLA2xnl/M/c8mLAKQuOAtw7zsIQVRH1hk1UP2dRxxvR9UtmF+pQqryAvccc32O0YVqJpKd\nJgQ/bwm1bZKfVX0nHn2GzCfBlhoDZe4PNqnZPR3HOApLPgxwRhOQeHacYD+sR5BZHkBxv7OB\nsk5colTvwi6XTSEgBOIQEAEpDqB0P81xkZbdfj017d5K/qY26svHqBl+NHthX8OCkQ4zTV74\n/+7Cfj6/0/CuzO9pJ+ucGTTne18iU4YLR7Ha14wODS/hiQUgnj2y291qPYh1uG2TCTxrqgrU\nEn5dD0a9WVA6VNdJ+9btpgPtdmp1RZYdnp+32RPf2gYPrWWlwT/XUc5LzXTcnFJaMLeMFswr\noyoE0tQS94HsEOB4wZY6zIIfC7f8GeC1GUKdpCECWbAh8kNtzr71AFSfitV3gL0n8owqxmaV\nRyjuILnQ5jk2M/yc2Mlh9FH++WcOFSJbR0XA9eb7xKPlhjkzQ+XwjKgRQa2tXc2U1dlOPmyr\njmtOLvUXlpC5oAiDOcFBG8xoGKoryfXaO2REGQa4Op6UiQU8fG7D0/DOffh++Hb4NSNtG2oq\nKQuf+/7mZvX9sCUq6AWFJZ7x0oQuJbDhOAtgmkAVeS4oXAXzBPLjWKgsvi4gwAVs2QLnAuUF\nZ9eCeUeqTyof99Y1kB+qyvqSgDqmcdYM8mzZoYQe6JzGfnSe1eruw+zRQsw6BQQqVid0b99D\nZtgmSRICQiBxAtJjSpxV2ubMnlpGlT/5NnX/553wagc1MHO+mgnBqwQvKXivw4gZe38z4a1Z\n5u4lS3UZFdz7bTLCEFpSJAEWgHjh2TktcQeaBSYWllhAccJhg1Kb0TJgnQ/HGUsXlKvFd9oM\ncr/8JvXuradD2cW0366nPR1uOtDroz64KB8psf3F+o0NauE8eblmWjAnICwtPm4KTSlFrJKw\nxKqDvX1OtfBhthvQBCabVQQmVrOzn3cu4oU8TLn2fjLYsqkLLuNZ1ZJtRnRQ4eKOOdvCFPqd\ncL7lpW7YhFWdsDSMsmyOlYC3FYbka9eTvmpaRBH53bDNO7gLHhGh6gg3xm6o0MFRMxmxb0YI\nh9nTS0nfX8ZfgMB1HAgXI+au19aS5QtXBaZTI0qUnWNGgGdjkGDaF1gHVhHb2i+etg7LcvSb\nmpCF95smmLGg5W9G3KBSfIZC54OzaNiPODb8OnU+UiDTHJMo9bujf2Ly1jVGBNtVXjNnVpOX\nZ+9sFqhqDr17wm/HM0f+HvyOzakh/czpoVN6fE882xAw/vSTQsdkQwgIgfgERECKzygjcrA+\ncuH//YAG7vo5GaC3b4ZqHQJBIOgqnALA/kUPO5cSjFpZls2nnFu+TsbZNRlR74moBNt78cJC\nECcfRjeHBCbMNg26lACqPYveasFo7FlUsHEr2eBqer4ZKl0waXFN9UJAgqrdoIH28uKzUl0P\nPHvxSzpKYuHnvQ/r1cKny8tyaElQCONZpuEzRl6MLvb1O9XC+ZVqoY1nl7IwQ5KVEXZmXK/R\nJNeJK6i99l3lMMPSh8EBA1Qp9fCECFVKA0bls+Exw4hAwG7Y5g3qEYD5lDW0mB2eSDpqAp6P\ndyrPddpINxfIXre8Gz+msqoiakRQsz6eoWXbDbSJAfZgRdPLKR9t5HrvQ8o6dSXU7BDLBklf\nMQXBMQ8EvHYNE7hUBvk3OQlAQAs58AgjoMN3WAePlJySKpiFBK6AEDUkbA3tB45F7vMxFrRY\nyPJ195CuqIB0rFLNqgFYDLUQeCAcefccID8C88IIFfkxzw2HPez9kW2OeJDAtGyBEo7CbRP1\nqCc73PAjuDXnkSQEhEBiBERASoxTRuQyzp9FeQ/9hLJeeYtaHvk7uaBXrseokxvR3S0nLabC\naz9J5jNXK8PQjKjwMaoEu4dmtTZeOAVshrw0AEGJF6WWxy+zlcvIcNwc8jU0kbOxhai9g0ry\nc6E6N5VOQ4dPX1So1Pj2HuigXXvbafvuNtq1rwPuy1kB7MjE3vaaW/fSS6/vVcLO/NkltGzh\nVFqxtOKI2SW+mmeY2DZKs49igSoHz5yLmSkLnD+Ev2SPvFtmHLGUFdL+lWsob/sGMsEjlw+C\nrgExkoyDiFSPgIxOxBBzYRCB+ymHq+dR4fIlmVHxFKgFqw2Fx3DhEXD3pu2ky7FSFgSf6egQ\nDrDXugE7NIt41taibOz40X1tnXDRvgeqRIsDNYETB45d5WV1PRGQUqB1J+kjRBHIRiOAKTVB\nqMYZOLbRMJsjQ+VU8sPuy9eC2G2NiKnX3sk6IAggXkT6qZhVnQKbo6BaXQR9FqIgHLHanghI\nEWRkRwjEJCACUkw8mXeSvVpZoEu++BOn0/ZdTdR0uI0qqspo3typcGU8mp/yzGMzXjViQYO9\nzfFSXBSIJeVweGjADoEJMzeDUCPyQSXCjg66AepERixaYmcQC+dNUctlOMjC0Z79HbRtV6ta\n9hxARxGCzvDExz7e0aqW3z+1GUJXnhKUViypoNqawqjCj+b4oaNrUKnj5ebwzJIZXv+yMvaz\nUYr20COezt6Sc6hy71bK2b8fLu4tAc9pmLEwocPjKiygrqUrqM5YQEurEnPTPLw9ZD+SAAfq\n9cJ7HXf6tORrboNnFCfp8hGAF4mD9uZAldUIuy/2Yhc+I6orhJrwoUYyzps9NIuE7433UAPR\nKVqJshYC6UWA3xWBtzBGZKIknlUyTK9Ui6OvT80umeBmPWaCjTHbHU+GAa+YHOSkEBglARGQ\nRgksU7KzPcrM6gIqQTyRfMSsEeFoYls2JDAVWpUKXWdXHzXrMcqnKeuP8Dhs/3Qc1Od4uQJ5\nXHBHvn1PO23e1kybtzYpD3rRLq1v7IVnvV565sUdKtAmzyqdtKKK5s/GyGMUwZjV8bTZJbxb\n1WwY2zyx7RV/djIlMc+VyyrplTf3kWn1GupecjwZ2xH/pauLDDySi4DJTizNHXaaBrfT7LlQ\n0tET8A/Ac6DyTjf0CvLBJonDDSSSdDBWZ/tJP1yDa2p28KhCvk6oH0kSAulKgH9soRKnVOaC\n6qNHXRWo37GLfKgFHHVRUoAQmEwEht5Ok6nWUlchkEIE1Eg5ZmmKi7IxYp4DNSIb1Iqc1A+3\n0qxixDZNI6UsqE9ozh/oM0uhpTdAm1hYwvLxjhY4jYCt2bDUBbU6Fgh4KcjPplXHV9JJJ0yn\nubXFUUcZ+fbsIIIXna4fwpJJqeHlZYiwtGjBFAQE7qfN21uoBDNKlunV1A9X+FnorJuyzNTc\n0q9stM45fdaktNMa9vFJzi4+U9wXDE9+u4P8EHyGHQ7PErkNF2h+l2voGBcY47sylFG2hEDq\nEmB39y64rjdiljQZydcDzYTKclGdTwZMKWNSERABaVI1t1Q2HQiw84TCfItauL/HdkssnPT1\nOcgdRZ0uvE4lxTY6G4F9eeFAglt3tdEHmxrog82N1NUdcP8dnp9nif4OmyVeijFDwrNKp66q\nOcJNuXYN21NpwlIzhCUrhKUCOKfgmaVoM1Hadam8ZpuxM8GL2a3/6DC1dfST0wG7F9ggZZtd\nNHtmCa0+sUq1RyrXI52ejT1xwfEzZoEQ4wjqc5xYfUiHgNajSTpTmNE5jNX14kBjNPgkbwoS\nMM6eQa53P0jak/n6B8m8cF7SypOChMBkISAC0mRpaalnWhLgQXH2MMcLe6lj26VeCEoctNQJ\n9bpYyYjReG126bp/Op72H+pSwtIGCEysbjc8dXTZ6flXdqulujKfTls9g05dOR3elKOrZrCw\nxDNcvBhgq8MqeIhriO3hJaf+PquYLls0VakuNjR1UyNihuXYrFQzHS7vMcsmKbkE2IOYHg5J\nqB9Cu+ZNrKSI/A3NCc0g+VXAZthV5A55FPQNwLlGmE1Tcp9YSmttH6A9B7rVd11vtGFAZchW\nUugkj4BhVg0ZSovIh2Dt7IDhaBLb+unh7MEwb9bRFCPXCoFJSUAEpEnZ7FLpdCUQsF3KobJS\n2LMjXg8LS+zumx0sxEpsoFtbU6SWKy9ZRIcbe+jdD+rp3Q311NQCY99h6dDhHvr9k5vosT9t\nVp7wWFg6HgIEz25FS164p+3qscMmCipPcItdMc0IwcKCmFHR80crIxWOcWBgdmhhyXJhdswK\n+zwRjsalXSBQG4+bQ+51G8kQFJAMiNfG8VqU/QXbTMRIfrhCNpTDa1duWOwvCE0mBDSVlFwC\n7BjmjfcO0radrZjFHlCqkes3d9AJS1k1t5J4BlZS8gjw7GrWOWvI/uifSc9qdsEZ1lHfAQNY\nXgw4mC86B94i4zhyGHXhcoEQyHwCIiBlfhtLDTOUAHfmS6EWxgsLSD29AWGJA9fGS5XT8ukz\nn+JlIR2s76b3PqhTwhKPEocnLzqdrJ7HSz5miM48dSadjYXV0UZKfP822ELxwjNfRQUW5Y1s\npPxyfHISMMJlsRuqRH7lrAG2R5ixMy2A0LRxG1FJgXJYMoA4SKxiyo5Bcnx65QkSOp4IPAp3\n7AvmhsD52uFUowzujmuqQsdkIzkE1kHtdNPHTRg4yKc8fO15sMWcbaX3NtTBw6VJzVIn505S\nikaAvxscu9C9aRtiEs7QDo9qzS7vjXNmUtaq40d1nWQWAkIgQEAEJPkkCIEMIMAukMtKeWYp\nR8VZ0oQl9kYXL9VUFSibo6svXUw797TRG+8epPcRgHa4g4cezFSxF7y//G0nHb94Kp17Wq0K\nTBvLfaxmr2Riuyqo5BRiRiaTvODFYyvnRyZgrK0mI2wjPDv3kiE486PHMQO8bvVv2kHtfW6y\nG7LIDW91OkxEdvn6KZfcVDwln6yrlwdU9Lh4Dq7Z2UWWaz4tcV5Gxj2mMxyzbSOEo4ry3IjZ\nYw6MXVJkoQ0bG2jRvDL5To+J7sgX6YwIC3HJJ+ClsZc8CA5rmFmNQYEEZ+N55ujAYajnFVD2\nFRcSz0hJEgJCYPQEREAaPTO5QgikNAGrxUS8sM0SCyjsnGFgEC7E8eKMl+bB7TcvX7h6Ga1D\n5+fNdw/QVqjWhF/K5XyIGSVeppTa6Bw4ODgLs0rWYGDcaPdg5xKtbf3UBm9xbNPE3uLC49pE\nu0aOZT6BrHPXkGf/IdhbdKFDF4jP1V1eQbsK+qnQ10p5CNjrcbP3RD2cOJip3VZCraWVtBih\nCbRun2d/HQStuWrJfGITW0NW3/V6/PDoeGRXwYYYaYcbu9VvTD4ctUhKLgGeUbX8yxXk+MvL\n5Nn4MekQOFxfEjvMgK8bwa5b2hAfrJYsV1xEOlGtS26jSGmTisCRv3qTqvpSWSGQuQR4Zoe9\ny/HCgWO7oYLXA6918Zw7MBHuEJ26slot7Z2D9I+1++kfb++HnZEjAlhL2wA9+qct9PTz25WQ\ndPaaGtjcj/yzwoIWz27xotTvMKvEa0mTkwDbEVmuvIgG/9/TAOAnX34B7d7bDhW7YnJWlSub\nNhc823HcI2NOrhpF7+l20KGGHpo9o0iNlLPtUvanzxM3xuPwEeKZIjhTR6gBmMIMMzXyYHaa\nHcHIQMc4gA8WqYSkqy4iz4LZ5Hz5LfLsPUCATvo8ODjBwAGPXLHDEl8vvD+63comz3z5BZS1\nfLHMpo5fs0jJk4TAyD2ZSQJAqikEjjUBVoNrau2nlpZeKijw0wyzBTEvk/vVZOcKPGvDC6vN\n8KwSO3gInxkaiQNfw7ZKl11wHLEHvJff2EfbdrVGZHfABuqFV3fT3/6xh1YsKadLz1+IQMSx\nRzs19TvuYLFHLB6FFnvvCKyTYsc4fzZZP3cF2Z94jnq37Sen3U8FRQEbNx9crXsQMFMPQ3Vj\nUMUoB67lWw+1UbWzk8y4ltWIVIdxUtCa2EqyB8dp5Xlq9pdnpMNTC36z5iB2Wja+v5LGkQDs\n7YxLF5ABn3Xv3oPk2XcQAwP10DlFUGT+Ac/Nhb0Szs+aoeyVQoGTx/GRpGghMBkIyC/bZGhl\nqWPKEqiHN7k31h6AgNRLLqdDBSctLGyiU06cTvPnwFXdOKQhFbxc6uweJI6FxJ6q4iW2HVq1\nvEotjc299DICzbK9kh0Cl5Z8GGpev7FJLQvmltKnIVQtnDdFOx11zQ4muDx26sDCGHu/E0Ep\nKqqMPWiEG2LbDddS48PPk23vBsp2WcgND3UeOAPQkg4j5MaBfsoetFO3E3ZHV19Mlk+couIn\naXlknVwCHNvs9JNr6PE/f6zsjQYGBtUNbLm9VFtdhPhg05N7QyltRAIcJ8wIJya8cBpsayOv\n10u28vIRr5ETQkAIjJ2ACEhjZydXCoGjIsCutp95YQeEIgNVTs2FoGGEuoqZXG6dmolhFZZF\n82MLF0fzAAaDTnnAY6GEZ3M6EQeJPYYlknhU+XNXLqMrL16oVO9eeG0PdUAVLzxtQ5Dabbve\npLmzSujyCxfQ4uNi14WFNHY5zip9IiiFk5wc2/oppeT61Pm01w139K4OstYdInNbK+kRtJdn\nkAyWbHIXlVD3wsW011xMJ5y+WoSjCfho9A+4yQc1Lv5+Dto9cJjBXuwC+xwDjQNFSxICQkAI\nZBoBEZAyrUWlPmlBwAfViDffP6jiBLEw4MbouJY44CqP3L697hDNmF447jY64bZKPJvT0TWo\nbIQSUb+zZJvognPm0ifPnK083z330i7lNlyrC693wabkzvveVOo4LCgtWRB7xFMEpXB6k2u7\nmIX1klJqn1pL+hUnkt4+SAOdnWQwmchSCJujrCz12bTh+8G2dZLGlwAPVvzttd1Q/c2m6VX5\n1Nvbq9x850Kti38nXnh1D/3TpxeN+2/U+NZSShcCQkAIHEkgQb+RR14oR4SAEBj4+iBUAABA\nAElEQVQ7gY6OQWptCaiURSuFHRc4HQHVs2jnx+sY2wPx7NCsGcXEnVUDAnomklj97uQTq+mO\nb51O/3njyqhC0O59HXTXT9+i2/7nNfp4R0vcYjVBae+BdqUGGPcCyZD2BMrhpr4agwJNzTA6\nh56l12IlV24eueGggYUjnlXthP3cimUIUAohSdL4Evh4ezPUuPzwPHmkMMp2g339Dtq1D041\nJAkBISAEMoxAYr2fDKu0VEcIHGsC7CiB8O2LFUPIj/7f8FhEE/XcJnivmoLO6mwYYXNsJXby\nkGiaN6uYvn3TGrrzlrNo2cIjZ4v27O+gH/zvm3QXZpUOHYahcZzkdvuUjdL+Q50JqwDGKVJO\npygBFnrOPGUG7NDMVHe4hxwYJODEruXZC2M9vNctxWfqONi3SRp/AofQBtGEI+3OPJBTjzyS\nhIAQEAKZRkBU7NKkRVkFy+l0JvVpPZ5A54PXyS47qQ8apzB+fu5ApVMd9HofRmZ9SrWOhSQ2\ntuXkQ9DLULtA55/zHet65doMZLPkKNUmVrlhl+EjJX52roPL5aLpFbn0zX9dRfsPddEzCC67\naWvkrNHm7S205Y6X6eQTquiyC+cru6ORyuXjXGZv76BS52GhzQzbrfFIGn9uk2PN/mjqp7VF\nutXBYtbRRZ+YRR9tbqLtCFzcgzbnGcqykny4kq+B85ISeDhOzFbuaPgl81r+TqTbbxTX3+2G\nzREGajyewAAJ14F/r8K/I65xeDclk320stKxLYbXg+swXvXgzysnLl+SEJisBERASpOW586h\n3W5P6tNqLzkuW/tBTOoNJqgwrke6/ZBbYdecazWowKk8Wq49P3fKVVtj5NwA4agwz5j0dh9r\ns3BA9mlTLEpQ6kQsmmiCEn+OhgsWFeVW+urnj4dtUg899/Ie2rK9LfQI/P5du76e3v+ogc46\npZouOLtWBbkNZYiywR3+zq5+uAU3Q6iyqM5zlGxjPqR9F/hzlezv3JgfagwXam2RjnVg7bkV\nS8to0XFF1NnZTya4vS8qsCm1OqcjMhbXGNBM+CX8/eb2SLe2KCky054DnZRlGkLGdeHfKE49\nvXaaM7Mg7erFdUi3thhqgcCW9js1HvXQ3kfaevi9ZV8ITAYCIiClSSvbbDYYyhYk9WkHBgbU\nDIbVaiVe0jVxPfiHPCcnMk5HqtfnE2fNp7/8bQe5MTprtRjUqKwJxug+n0F5lTvjlDlUWVGW\nctUoKiKqhjvv7h678jgXLihxx4mXaG2x6LhcdHgraQdmBR59ejPtRcdLS1zGS28coHc2NCij\n7zNOnhnXxgQTcNTe5YMqILsGT54nLW22lj0K5ufna4+YdmuuR19fX9J/NyYSBHcCfV638u5Y\nVBQ7rtZEPtdo78X16OjoSLu2WLncgKC8A1AHNpEVDlk0Jw38vujrd1GuzUrLl1SjXpbRIjmm\n+XmQJdnv04muUFvQzfd41MOA2Euc9AnaoE503eV+QmAiCCRuWDARTyP3EAKTiEBNVQFddO48\nJdzVN/RSY0s/HW7qo3642j7z1Jm0bNHUlKXBtiJFMNJmZw5TEEByNAbz82eXwj7pbPq3L59E\nw4NPsrvxBx/5EI4cXoUA1RG3/qymyDGUDkCNz+EY8gQY90LJIASEQFwC08pz6fTVNZjFG4QL\n/n4agO3kANx+Nzb3Ye2kT5w5iwrTTDiKW2nJIASEgBAAAZlBko+BEDiGBGprCqly2jI6VNdO\nzS08wpxHtTOmkM0aptNyDJ8v3q1ZMGJvVoUI7sqBXptbErcN4aCzK5ZU0Gtv76Onn99OvX1D\nNnb7DnbRrT98TRnsX33p4piG4vyMdghHB+q60VnLptISW8Le9+LVT84LgclOYOnCqbD/yqGP\nYTO4Y08DHLboaOFcqD8iADR/1yQJASEgBDKRgAhImdiqUqe0IsDOBqZX5kNdxadU09JFOAqH\nzIISe72zZuupoamLoIGXUGLveJ84YzatOamGnv7rNnoRAWd9YRf/Y+0BWvfRYbrqkkV09hrE\nxmHjlBESq1lysFsWtMrLcuMKVSMUI4eFgBAYRoBnknhZclwObP4MVFoqXgSHIZJdISAEMoyA\nqNhlWINKdYTAsSRgMulp6pQcmlldiFmwrIQfhQPOXnvFUrr7u+fSAoxOh6eBQTf99g8f0e13\n/0Op04Wfi7bN9kyHG3vUwip4koSAEBACQkAICAEhMBoCIiCNhpbkFQJCICEC2RB4qmFjVTkt\nnzimUqKJ83/330+nm65fdYRtwy4Emr35+y8rxxaJCD48k7TvYCeMyYdU9xJ9DsknBISAEBAC\nQkAITF4CIiBN3raXmguBcSfAQSZrZxSpGEccTyXRtPqE6XTfHefRpz4xDyo9Qxe6MTv0+DMf\nwz7p1YSCzPJsEgcXbWjqjVDdS/Q5JJ8QEAJCQAgIASEw+QiIgDT52lxqLAQmlIAekhEHdq2F\nx7ucHARTSjBlm430z5ctpru+fQ7NmB7p4p4dMtxy5yv0x2e3wj16IMhurGJ7eh3KK16/zCbF\nwiTnhIAQEAJCQAgIARAQAUk+BkJACEwIgSyo2k2vyKcqLOycIdHE7tDZLfjVly4iU9h1Xq+f\n/vzCdvr2Xa+pGaJ45fFsUh1mk5pb++BaPV5uOS8EhIAQEAJCQAhMVgKJ91ImKyGptxAQAkkl\nkItZJI6fVADX4Ikmg0FPl5w3n34MJw5za4sjLjt0uJv+C7NJr7y5L+L4SDvs6e5AXSe53PFn\nnkYqQ44LASEgBISAEBACmUtABKTMbVupmRBIWQLsrpvdBrMjB55ZSjRNK8+j2//zTPrclUuJ\n3aNryeXy0m8e+5Du/sXaiHhK2vnha4fDQwfgwCE89tLwPLIvBISAEBACQkAITE4CIiBNznaX\nWguBlCDArsBn1rATBxvpEvTiwMLVeWfNof/5zrmwTSqMqMcHmxvpP7//Em1BUMt4yYt4S+wO\nvKmlTxw4xIMl54WAEBACQkAITCICIiBNosaWqgqBVCTAAk9ZqU0JO+GzQvGeddqUXPrBf52l\nPN2Fy1bdPQ6687436dGnN1Mi7sC7ulnlrktU7uIBl/NCQAgIASEgBCYJARGQJklDSzWFQKoT\nyM420ozqIioqtCb8qOzsgT3d3fZvpx8RN+mvL++iO/73TeqGB7t4yen00H6o3PUPuOJllfNC\nQAgIASEgBIRAhhMQASnDG1iqJwTSiQDPJpWX5VB1ZcGoPN0tnFdG93zvXDpxWUVEdXfsbqP/\nuuNl2rW3PeJ4tB0fVO44ZlJH52C003JMCAgBISAEhIAQmCQERECaJA0t1RQC6UTAZsuiWtgm\n5eVmJ/zYOTYz/fsNJ9MX/3l5hHDVBZW7//7J6/S3f+yJW5Yf/r9b2weopW1A7JLi0pIMQkAI\nCAEhIAQyk4AISJnZrlIrIZD2BNi1d+W0PHi7yyMONptoOue0WvpveLorLhpS1eOYSQ8/sZF+\n9pv3idXp4qXePhdmk3oRhNYXL6ucFwJCQAgIASEgBDKMgAhIGdagUh0hkGkECvKzaQZmk8xm\nY8JVmzWjiP7n1nNo0fwpEde8s76Obv2f19QsUcSJKDsOtks61El2hzvKWTkkBISAEBACQkAI\nZCoBEZAytWWlXkIggwiwdzt26c3CUqIpL9dM375pjQowG34N2xnd+sNXaff+jvDDUbd5BulQ\nfbc4b4hKRw4KASEgBISAEMhMAiIgZWa7Sq2EQMYRCASXzaOpCDDL24kkznf1pYvoP288mSwW\nU+gSDhD7/Xtep3c31IWOjbShOW/o6rGPlEWOCwEhIASEgBAQAhlEQASkDGpMqYoQmAwECvMt\najYpy2RIuLorllbQXd8+W3nI0y5yY3bop79+n/70wnbt0Ihrdt7Q1NxHbR0DI+aRE0JACAgB\nISAEhEBmEBABKTPaUWohBCYVAbZHmlFTSLk55oTrzYFl77zlLJo/pzTimief3Ur/99A6OGTw\nRhyPttMGD3eNEJRYYJIkBISAEBACQkAIZCYBEZAys12lVkIg4wkY9Hqqqsin0mJbwnVlV+C3\nfWMNrTmpJuKat98/RHfc+yb19Tsjjkfb6YaqHdsxseqdJCEgBISAEBACQiDzCIiAlHltKjUS\nApOKQGmJDe7A8xO2SzIaDfSVz59IV12yMILTTgST/d7dr1Nnd3xbo/4BF9Ud7iavCEkRDGVH\nCAgBISAEhEAmEBABKRNaUeogBCY5AfZYV1NVSKZR2CVdev5x9I0vnRRxTUNTL/33PW/ADfhg\nXKKDdjfVwcOdzCTFRSUZhIAQEAJCQAikFQERkNKqueRhhYAQGIlAdjbskuAK3JI95K1upLza\n8ZNWVNH3/v10yrFlaYeovdNOP3ngQzp0uCd0bKQNjpF0sL6LvF4JKDsSIzkuBISAEBACQiDd\nCGSUgGS322ndunX0/PPPU19fX8y28Hq99O6779Kf/vQn2rNnz4h5W1tb6Re/+AXdcccdquxo\nGfle3/zmN2nTpk3RTssxISAEJoiA0ainmlHGS5o9s5j+++YzqajAEnrK/gE33f3LdbR9d1vo\n2EgbDocHQhLU7URIGgmRHBcCQkAICAEhkFYEMkZAevbZZ6m6uppWrVpFF110ERUXF9M555xD\nzc3NRzQIC0QLFy6kk08+mS6//HKaM2cOLViwgOrr6yPydnV10Yknnki33HILPf3007R69Wr6\n9a9/HZGHd+677z564oknaO7cuUeckwNCQAhMLAEdQiRNK8+jkiJrwjeunJpHd3zrTJpalhO6\nxg7B566fvkUfbmkMHRtpw+mEkFTXBU94MpM0EiM5LgSEgBAQAkIgXQhkhID0zjvv0KWXXgpb\nAB/9/ve/p3379tHjjz9O27dvV8edziHPVOye97rrrqOGhgZ65JFH1OzRgw8+SAcOHKBTTjmF\nBgaG4py8+OKL1N7eTrt376bNmzfT9ddfTzfffDMNDg7ZJ7AQ9ZOf/IRuvfVWBKIcGoFOlw+A\nPKcQyFQCZaU5NBWuvRNNJfCG930ISTVVBaFL3G4v3fPLd+jtdYdCx0bacLq8dAgzSSIkjURI\njgsBISAEhIAQSA8CGSEgfeMb31BxSf7yl7/QtddeSzNnzqTLLruMnnnmGaUW961vfSvUGr/6\n1a/o7bffprvvvpuuueYamjVrlhJ8fvrTn1JdXR09+uijobysqrds2TIqLy9Xx8477zzq7u6O\nUMn78Y9/TAUFBaqM0IWyIQSEQEoQKITaHLsC1+sxrZRAysvNplu/cSrNmjEkJLEThl8gTtLb\n7x+MW4LTJTNJcSFJBiEgBISAEBACKU4g7QUknh3auHEjLV++XM0AhfNm9bh58+bRk08+GTr8\n8MMPk9lspiuvvDJ0jDd4Pzs7m37zm9+Eju/fv59stqEYK3yeU29vr1q3tLTQz3/+c/rud79L\nWVlDRt7qpPwTAkIgJQhwMNnplQVkMCT2c2e1mOirn1tCSxeUhZ6f48L+4ncbEppJcmHW6RC7\nABebpBA/2RACQkAICAEhkE4EEusxpHCNmpqa0BHxKvujaI+Zl5dHnIdV6txut3KkwDZHPOsT\nnjgfC1OsSsf5OM2YMYNYSNISq+5xqq2tVeu77rqLpk2bRp/97GfVvvwTAkIgNQmw0MPOG0ym\nxH7y2F34jZ87nk5aXhWqEKvn/uKh9fTO+gTU7WCTVIdgsl6o/UoSAkJACAgBISAE0ouAMb0e\n98inraioIKPRqOyOhp9lBw0bNmxQhzs7O9E5MpHL5VIOHIbn5f2ioiIlHLW1tSnBh22Ozj77\nbLrhhhuU84cf/vCHdPHFF6tz7NDhgQceoIceekjdP1p5w4+x4LVjx47hh4/YZ7um4cnj8YQE\nt+HnxrrPgiUnXmtC4VjLOpbX8fNz5zXd68AM2Y4unevBn9NUrQNr2VVOzVUBXtleaKSkfS/Y\n2cMNn1tOPr+P1n3UoLLz5+znv12n6sguwmOlvj6o2x3yIohtXsIqfrHKG+25VG6LROvCnyVO\nqfqZGk090v03SqtrJtQjU+rAbTIe7wvmw0lbqx35JwQmGYG0F5BY6GHnCm+88YZSpfvMZz4T\nasLHHntMvVj5ALvi1pwolJSUhPKEb7CAxElz1HDWWWcpr3U8U8Re6i644AKlUsd52O337Nmz\n6aqrruJdlfglrtePPELNKnlLlizRso9q3d/frxxGjOqiBDNz2bykewp3npGudeE6ZEI9HA5H\nyjaBzeKjru5+DJaMLCTxw/NgCi//fOlstd64NeDym/sOrG7H7bR88ZSY9YTJIuwWu+AswkY6\nlriOQWJHM+meuBOYCfXIhDrwAEIm1CMT6sDf6/GoBw+ucNIGKNSO/BMCk4xA2gtI3F4/+9nP\naMWKFXT11VerGEiLFy9WqnLstGHNmjX01ltvKVsizYZopC+9NnJsMBhCH4MvfvGLxEt42rt3\nL/3ud79TAhkLRK+//jrdeOONxMcXLVpE999/P61cuTL8ErWdk5NDX/7yl484PvwAx3Nib3zh\niW2crNbE3RaHXzvSNnc6eOGyeRYuXZM2gsbCcrom/uyxPR3XIZ3roc1apLpN3lzYFtY39hLH\nMBqe+PeBBSP+HdDa4oZ/WU4PPLIJLr8DYQNYSHr4ye3qu3PC0qnDi4jYZ1Ok3n6/EpIiTozz\njlYP7XdvnG83LsXzCDb/HvLvbLrXgwcNtEG6cYE1AYXyoAAL+plQj2S/TycAf8Qt+HvB34/x\nqIc20HusBnUiKio7QuAYEUjfXnEYMBZK3n//fSV88KwRu/hmAeVvf/sbPQynDCwg5efnK290\n/IVndbtoSTvOeWOl22+/nZYuXapciHPHlj3msYDGnvHuvfdeOv/885XK33A7J95nL3rxEo8I\nDReQ+Ecw3nPFK3f4eZ4pY+GCX3bj8SM7/H7jtc/14BcFC6DpmrjzxAISOxDJzU3cNXWq1Ver\nR7I/q+NRzzx8z+vhTGHQHrA51O7BQh4LSCwchX+m/v2GU+i+B9+j9RsD6nbs3e7BRzdRfp6N\njl88Tbs86hpZadChH5Xb8agFjeIgf7d55jwd2mKkarGQxx1Bbot0rwe3RzrXgduI24IHDtK9\nHvw7le514N8o7n+MRz20QWJNUBrp+ynHhUAmExhZHyzNas3uuNevX688zLENz9q1a5XqHTtZ\n4M6/ZqtUVlYWU0DivMMFm3AU27ZtUwIYq9hx4hhMfD+2Rbrwwgvpt7/9rSqfXYxLEgJCIHUJ\nGGCUNB0xj2zWxGYe2QveTdefRCcsHRKGWEi694H3aNfe+GpsXd12ausYirOWumTkyYSAEBAC\nQkAITG4CGSEgPffcc0ow4aZkt9zaqC/PxLAAw7NJmqrM/PnzVQDZ4Xq77JiBHSiwu3Bt9CTa\nR+M73/kOrV69mj75yU+q06+++qoqu7KyUu1XV1crFQQOPCtJCAiB1Cagx4xyVUUBfjPMCT2o\n0ainb3xpNR2/aEitjoPJ/uj/3lZe6+IV0tY+QN09qWufFe/55bwQEAJCQAgIgclAICMEJFZH\nYzshDgAbnn70ox8hqr2HWCVOS1/72tfUMZ7xCU8888N5v/71r4cfjtj+4IMPVPDZH/zgB6Hj\nPOPE12l2MJq6V6xZqNDFsiEEhMAxJ8BBZKum5Y9KSPq3L59Ec2cNOXsZGHTTXfe9Sa0QgOKl\nppZeGhh0xcsm54WAEBACQkAICIFjRCAjBCQWenjW57rrrlNe5p5//nn6whe+QPfccw/dcsst\nylGDxveSSy4hnkXi4zwbxDNAt912G916663Kpujyyy/Xsh6x5nzs9vu0004LnePZKbZ/efbZ\nZ9Uxbc2zTJKEgBBIDwLsYK5yal7C6nZZWUb61ldPoekVQ/aKXZgZuhNCUk9v7Bki/FxQPWIk\nOV1HOohID1rylEJACAgBISAEMptARghILLA8+uijyiCZZ4Auuugi+sMf/kBf/epXI2aPuCnZ\n6JCdNpx77rl055130jnnnKPWLPj88pe/HLG1eXbqpZdeovDZI858xhln0BVXXEHsXpwdN1x7\n7bXE8ZNWrVo1YllyQggIgdQjoGaSoG7HQWUTSTZrFn37pjVUWmwLZW9u7acf/uwtsjsiHT+E\nMgQ32Hap/jACybKLO0lCQAgIASEgBIRAShHICAGJiXI8Ig7eumvXLtq0aRN1dHSo2aRo7qs5\nDhJ7uOvp6SFWm2tqalLCT3l5+YiNw0Fnf/rTn0Z13/3HP/6R/vznP9OVV16pyn3wwQdHLEdO\nCAEhkLoEWEiqrMijbHNiDj4LCyx027+dRvm5QzZMB+q66e5frIXabZw4SzhfByGJhSVJQkAI\nCAEhIASEQOoQSKwXkDrPG/NJWBiaM2dOzDzhJ9mdMjtlSCTxLNFIiV2Hs+oeL5KEgBBIbwIG\nzDJXTM2h9q7EVODKy3Lo299YQ7ff/TpmjgLXbNvVRvf/vw309S/GnknmmabG5l6qhA2UJCEg\nBISAEBACQiA1CGTMDFJq4JSnEAJCIBMIBBw35JI5ayhodKx61VQV0s1fOYVM8HKnpXfW19FT\nf92m7Y647u1zEnu3kyQEhIAQEAJCQAikBoGht3lqPI88hRAQAkIgJQhw3KNqCD5ZpsSEpOPm\nltFXr4ucMXoaAhILSvESx0fq63fGyybnhYAQEAJCQAgIgQkgIALSBECWWwgBIZCeBDjuEQeT\nNRjg5i6BtGp5JV196aKInPc/vJ527++IOBZtp7GpD57tYtstRbtOjgkBISAEhIAQEALJJSAC\nUnJ5SmlCQAhkGAGeQaquLCQOKptIuuS8+XTaSTWhrG6PTzlt4FmiWMnr89FhuP/2itOGWJjk\nnBAQAkJACAiBcScgAtK4I5YbCAEhkO4EsrONVIWYRwnKSPSla5fT/DmloWqzndGPfv42Ddpj\nu//m2EiNTb2h62RDCAgBISAEhIAQmHgCIiBNPHO5oxAQAmlIwGbLoqlT8hJ6cqPRQP9xw2qa\nUpoTyl/f2Ev3Pfge3HrHjn3EtkjxZptChcqGEBACQkAICAEhkHQCIiAlHakUKASEQKYSKMjP\nprIwoSdWPXNsZvqvr59KNutQ4NnN25rp909tjnWZOsde7foHXHHzSQYhIASEgBAQAkIg+QRE\nQEo+UylRCAiBDCZQUmSlokJrQjWcNiWXvvmvJ0c4efjba3to7bpDca8/3NhDrjjBZuMWIhmE\ngBAQAkJACAiBURMQAWnUyOQCISAEJjsBDg6bm2NOCMPCeWV03T9FBqR+4JEPqO5wd8zrfXDW\nUA+nDbyWJASEgBAQAkJACEwcARGQJo613EkICIEMIlAxNY/YeUMi6axTZxIvWnLBnfc9979L\ng4Ox1eicTg+1tPVrl8laCAgBISAEhIAQmAACIiBNAGS5hRAQAplHQK/X0fSKAuJYSYmkL1y9\njGprikJZWfD5v4fWkd8fe4aoq9suQWRD1GRDCAgBISAEhMD4E0jszT7+zyF3EAJCQAikHQEW\njtj9NwtL8RJ7tvvmv66OUM37cEsT/fnFHfEupQa4/naLPVJcTpJBCAgBISAEhEAyCIiAlAyK\nUoYQEAKTloAl2wT337kJ1Z8dPHzjS6sQT2lIoHrqua20Cd7tYiW2Q2IhKd5sU6wy5JwQEAJC\nQAgIASGQGAERkBLjJLmEgBAQAiMSyM/LptJi24jnw08snDeFrr50UegQa9j97NfvUytce8dK\nHGSW3X9LEgJCQAgIASEgBMaXgAhI48tXShcCQmCSECgtsUWoz8Wq9sWfnEcrj68IZRmAs4Z7\nf/UOeTze0LFoG+2dgzQw6I52So4JASEgBISAEBACSSIgAlKSQEoxQkAICIGKaezZbigwbCwi\nN3zuRJpWPqSad6Cumx7705ZYl6hzDU095PX64uaTDEJACAgBISAEhMDYCIiANDZucpUQEAJC\n4AgCetgWVUFIMhji/7Sy7dK/33AymbMMoXJeRBDZjz5uCu1H2/B4fHQY9kiShIAQEAJCQAgI\ngfEhEP8tPj73lVKFgBAQAhlJwGQyEMdISiRVIt/nrz4+Iusvf7ee2LV3rDQw4IqbJ9b1ck4I\nCAEhIASEgBAYmYAISCOzkTNCQAgIgTERyLFlEdskJZLOOHkGrT6hKpS1r9+p4iOx57pYqaW1\nn1zi+jsWIjknBISAEBACQmBMBERAGhM2uUgICAEhEJsAe7XLyTHHzhQ8e/01KyK84G3d2UrP\nvbQz5rU+uL9rFFW7mIzkpBAQAkJACAiBsRAQAWks1OQaISAEhEACBFiFzoRgsvGS1WKim65f\nFRFw9o/PbqU9+ztiXsquvzvg2U6SEBACQkAICAEhkDwC8d/cybuXlCQEhIAQmFQE9Ho4bago\niBB8RgIwe2YxXXnxwtBpVrH7KeIjsRAUK7V1DJDTFds9eKzr5ZwQEAJCQAgIASEQSUAEpEge\nsicEhIAQSCqB7GwjlZflJFQmx0daNL8slJeFn18/+kFoP9oGC1KNzb3k54izkoSAEBACQkAI\nCIGjJiAC0lEjlAKEgBAQArEJFORbqCAvO3YmnNXBTfhXPr8yIuDsuxvq6e33D8a81o5ZJg4i\nK0kICAEhIASEgBA4egLGoy9CSpgIAh6Ph1wuV1Jv5fUG1HJ4neyyk/qgcQrj5/f5fGldB25f\nTuneFlyPTKjDeLRFUaGZevvt5HQG2lo1eJR/OTYjffna4+me+98LnX3o8Y00t7aICgssoWPD\nN5qau8mMGLVaoFpui3T/XvDzc8qEevAMXzr/znI7cB0yoR5cF2kLphA9ad87mZWOzkeOTg4C\nIiClSTs7nU4aGBhI6tNqnXIuW9tO6g0mqDDt2ZPNZ4IeX92GhQpObrc76e2sCp6gf5qwms5t\noXUO+HOV7HoU5hvpUH0/Ovyx1eHm1ubTGSdPp9ffqVMtx3ZIDzzyAd30xRUxW3LfQTdVV+Zj\nJiogVHB7JLsOMR8gySe1Dlom1IM/V+ncFlrTZkI9MqUO3Cbj8ZnSvnfaWmt7WQuByURABKQ0\naW2bzUaFhYVJfVr+Ye3t7SWr1aqWpBY+gYVxPfiHPCcnMTuPCXy0hG/lcDioq6sLo//ZlJub\nm/B1qZaR68ECd35+fqo9WsLPw0Jqe3s7mc3mcalHVpaVmlr64j7P569aQdt3d1JLW7/Ku3Vn\nO23Y3E5nnToz5rVeP2IwFdmUsN3X15f0342YN0/ySe7ItrS0kMlkSvt6dHR0pHUduGmbm5vJ\nYDCkfT34M5Xs92mSP/pxi2tra1Oz9eNRD25jTnq9WGHEbQjJkLEE5NOfsU0rFRMCQiAVCbCa\nXG4C8ZHMZiPd+PkT1WyQVo/fP7mJ2HFDrNQuXu1i4ZFzQkAICAEhIATiEhABKS4iySAEhIAQ\nSC6BaeW5mBUJjNLGKnnerBK64Jy5oSwO2C/d//CGmB7r2JldE7zaSRICQkAICAEhIATGRkAE\npLFxk6uEgBAQAmMmYDDoiYWkRBLHRqoIy7ttVyu99PremJeyzVJ3jz1mHjkpBISAEBACQkAI\nRCcgAlJ0LnJUCAgBITCuBGxW2AoV2+LeIwszTTfC9TcHndXSY3/eQs2tse2YWtoG4Hwl4AVO\nu07WQkAICAEhIASEQHwCIiDFZyQ5hIAQEALjQqCk2EqWbPjmjpNmzSiiSxBEVksul5d++bv1\nMb3hsae8tg6JjaQxk7UQEAJCQAgIgUQJiICUKCnJJwSEgBBIMoH/z95ZwMlRpH//IesuSTbO\nxl0hrkACBALBgh5wcLjLvXB/9OBwt8OCa5AgwRIghAgJEQgJcXeim3XPbt7+1V71jnTP7MzO\nzO7s/p7PZ3e6q6qrq7490k8/Tz0PEsO2aZ0sEQ7WIbtTnHVKLxXCW9ev25Ql3/20Xu9avuYX\nlBlhgAObP83yRCwkARIgARIggQZEgApSA7qYnAoJkED4EYALXYsM7+uRIiObKFe7iIhqV7tP\npq2UfQc8R7X7ywjY4C3vUvhR44hJgARIgARIIHgEqCAFjy17JgESIIEaEUhNMfJf1SD0d/t2\nqXLmyT3NPksNV7s3Pvzd3LfaKDfWIXkLDW51HMtIgARIgARIoLESoILUWK88500CJFCvCLRq\nkWQk4fT+lXz6Sd2lTatkc+zLVu6R+Yu3m/tWGwezi6Wk5JBVFctIgARIgARIgARcCHj/NXY5\ngLskQAIkQAKBJwAXOihJ3iQyMkKuvPBop2bvfPyHFHhYa3TYSI60e6/nqHdOHXKHBEiABEiA\nBBoxASpIjfjic+okQAL1i0ByUozgz5t079Jcxo3uaDbLzS+V96cuN/etNopLkBupxKqKZSRA\nAiRAAiRAAg4EqCA5wOAmCZAACdQ1gSpXu+pADHbj+duZfSUlOdas/nn+Flm9fr+5b7Wx70CB\nVFQyN5IVG5aRAAmQAAmQgCZABUmT4CsJkAAJ1AMCWIfUumX1GiO7IcUbiWYvPW+AU/Xk936T\n8vIKpzLHHSSOPcDcSI5IuE0CJEACJEACbgSoILkhYQEJkAAJ1C0BRLRztA7ZjWbYwHZyVJ9W\nZjXWGX0xfY25b7VxMLtISssYsMGKDctIgARIgARIAASoIPF9QAIkQAL1kABc7RC4wZtcdsFR\nEhMTaTb7cvpa2bk7z9x33TDiNciefQWuxdwnARIgARIgARL4HwHvv75ERQIkQAIkEHICTZoc\nUSNXu2ZNE+S803qb46uoqJTX3//N3LfaKDQi3uUXlFpVsYwESIAESIAEGj0BKkiN/i1AACRA\nAvWVQGJCdI2i2o0/rot0zEwzp7FmwwGZv2SHuW+1sdewIlVWGuYkCgmQAAmQAAmQgBMBKkhO\nOLhDAiRAAvWLQMuMJIE1yZOg/ooLB8oRDs0+/HyFlJTarzUqM4I5ZBnrkSgkQAIkQAIkQALO\nBKggOfPgHgmQAAnUKwJYh9QyI9HrmGBBGjuqo9kOOY+++XGTuW+1kXWwyGPUO6tjWEYCJEAC\nJEACDZ0AFaSGfoU5PxIggbAnkJoSJwlGWG9vct7pfZzazZy3Vf4yItvZCVzs9u5nwAY7Piwn\nARIgARJonASoIDXO685ZkwAJhBmBli0SnVzorIaP8ODnne4YsOGwvD1lqVVTsywvv1SKS8rN\nfW6QAAmQAAmQQGMnQAWpsb8DOH8SIIGwIBATHSmIWOdNxo3uJJltU81my1fvlSXLdpn7VhsI\n2EAhARIgARIgARKoIkAFie8EEiABEggTAs3SEyQmOsLjaBGw4R9GbiRHeefjZYKgDHZSVFzO\nsN92cFhOAiRAAiTQ6AhQQWp0l5wTJgESCFcCiFLXqmWy1+F379xMRgxuZ7bbn1UoX81Ya+5b\nbezbXyiHkUWWQgIkQAIkQAKNnAAVpEb+BuD0SYAEwotAfFyUpKXGeR30+Wf0lpiYamvTl4aC\nBEXJTkrLDgki31FIgARIgARIoLETaFAKUklJiSxatEg+/fRTWbx4sZSW2meKr6iokAULFshn\nn30mGzZssH0f7Nu3T1588UV54IEHVN9WDfPz8+XWW2+VZcuWWVWzjARIgAQCSqBF80RB+G9P\nkmZEvjv1+M5mk3LDxe7dTzx/R+07UCgVlZXmMdwgARIgARIggcZIwPMvbBgRmTVrlnTv3l2G\nDh0q55xzjgwZMkTto9xVoBD17t1bRowYIZMmTZKuXbtKr169ZMcO58zz2dnZMnjwYLnjjjtk\n6tSpMnz4cHnttddcu5Nnn31WPvroI+nWrZtbHQtIgARIINAEsM4oo5n33EhjR2VK65ZJ5ukX\n/7FLVq/bZ+67blRUVMrBg8WuxdwnARIgARIggUZFoEEoSNu3b5czzzxTcnNz5bHHHpOVK1fK\n448/Lnl5eXLGGWfI1q1bzYsKH/vLLrtMdu3aJe+9956yHk2ePFm2bNkiI0eOlMLCaheU7777\nTg4cOCDr16+X5cuXyxVXXCG33367FBVVZ5+HEvXUU0/JXXfdJXFx3t1ezIFwgwRIgARqQSA1\nJVbgbudJIiOayKXnDXBq8u6nyz2uNcrKLpJDh2hFcoLGHRIgARIggUZFoEEoSJ988olSjm64\n4QalwMAadNtttwn2oSS9//775kV95ZVXZN68efLEE0/IhRdeKJ07d1aKz3PPPSdQtBzbfvPN\nNzJgwABp2bKlOv6kk06SnJwcJ5c8KGKpqamqD/Mk3CABEiCBEBBomYHcSEbkBg/St2dLGdCn\nldliy/Zs+WXRNnPfdQPJY/cxeawrFu6TAAmQAAk0IgINQkGClQcycOBAp0s3evRotb97926z\n/O233zYWLsfIueeea5ZhA/uxsbHy+uuvm+WbN2+WhITqvCOoh0Dpguzdu1deeOEFuffeeyU6\n2nuWe3UQ/5EACZBAgAjExkYJLEne5MKz+jopUlO+XOkx7HdOXomxhvOQt25ZTwIkQAIkQAIN\nkkCDUJCOP/54dXGg/DjKO++8o3Z1fXl5uQqkgDVHsPo4SnJyslqzBFc6tIN06NBBoCRp2bRp\nk9rs1KmTen344YeldevWcvHFF+smfCUBEiCBkBJAwIYIw5XOk7RtnSJjR3Uwm2QdLJLvZq43\n96029tCKZIWFZSRAAiRAAo2AQGRDmOMxxxyjrDgPPfSQCr5wyimnyA8//KCUIUSXmzBhgpom\n1guVlZVJ06ZNLaednp6ulKP9+/crxQdrjsaNGyfXXHONCv7wyCOPyGmnnabqENDh1VdflTff\nfNOIJlUzjIicBzc+b3Lw4EG3Jjj20KHAPtGt/F+0KrwGum+3CQSxAOPH2rJwngOuLyTcrwXm\n0RDmEG7XomlajOzeW6DeQ/qf/lzo99ZZE3rIPMO1rrS06r325fQ1MmZYpiQnxehDnF7z8ool\nNy9aEuLrzjqOOUDC/T2F76dw/47Sb46GMI+GMgdck2D87oEPRL+qHf4jgUZGoGZ39vUcSkRE\nhLLifPHFF7JixQpZtWqVGjEsPVdffbVERVUtZNaucc2aNbOcERQkiA7UMHbsWBW1DpYiRKmD\nogWXOgjCfnfp0kXOO+88tY9/+BFv0sT+SS5c/Tp27Gi292UDocShuAVD0Df+wl30dQvneSAA\niGMQkHCdC0Luh7tgDuE0j+KifCmxcIvDgyEtx486Ur6ZuUXtFpcckg8//0POnWgffbOkOF/a\ntq6Ogqf7CfUrrPrB+v4L5VwawhygcDeEeTSEOeC9G4x5aKVLP6AI5WeE5yKB+kKgQShICNJw\nySWXSL9+/VT+o549e8rq1avllltukf79+8tbb72lQn/rNUR2H3r9pBUKl5bLL79c8OcoGzdu\nVH3ivFCIfv75Z7n22msF5X369JGXX35ZhRl3PAbb8fHxcsEFF7gWu+3jpuzzzz93KoeSp8fv\nVFGLHXwJ4g99O865Fl3WyaH6y7ymlrw6GaSXk+K9h5tAzCGc54HPFuaiH0p4mXa9rMYcYGnG\nZyKc5tGuTaRs25nrxBSfDcf30/jjOssvi/+SnLyqHHHYPn50B0GwBysxon4b17OJsRazbqxI\neIKNfHb4ng33dZ6YB9a/hrPgtwlBQRrCPAL9exrq64r3Ez4fwZiHftDrLQBMqOfM85FAKAkc\nYXzAqmypoTxrgM81bNgwFVkO4bi1FQinQNjvHj16SPPmzVWYbtws4Ed2zJgxSqlxHQZc9ebM\nmaNCe9u54eEYRL9bt26dLFmyRN0Mon8EiLjxxhvl6aefVufCeiXXdU6u57PbR9AJ9Oko7777\nrlx00UWORbXehsUFVrWUlBSlvNW6wzrqAPPA2zgx0fomr46G5dNpceOBJ/2YQ1JS3T+x92nw\nDo0xD/xw4z0VrgJFFZ9BPNAIt3n8tSdfcnKr8hjh+w7WSKyvdJTZC7bIy28vMYsG9mstt103\n0tx33YiNjZSOmVXWdde6YO9DWUUwHNyQO363B/u8ge4f88jKynL7Xg/0eYLd3549e9SDA9ff\np2CfN9D94z3VokWLQHcb0v5gOcLDKB1lN5AnR55IeOLg/gkPmykk0BgJ2PuDhQkNfEksXrxY\nRo0a5fYDipsbBGj4888/1dofPEnNyMgwEiG6r/HBdFGOmyJPig2+NKZMmaJc7HDM/Pnz1Y0t\n1iJh7dMbb7yh+oG7H4UESIAEQkmgRfMEw9riOez36KHtJbNttQL72/K/PCaPLTFc8fILqixO\noZwLz0UCJEACJEACdUUg7BUkuMHg6dy+fdbZ4eEqA9Huc/qJiA4NrsFD0VqzZo0cffTRHt3N\n7rnnHhk+fLiMHz9eHTpz5kzlhtO2bVu1n5mZqVwQkHiWQgIkQAKhJIBodhnNPFtSoUBdOKm/\n07Dem+o5eey+A9UJtJ0O5A4JkAAJkAAJNEACYa8gwe0Ca47g7vbbb785XaJdu3bJ9OnTpU2b\nNipkNyqRPBauJ7D4OAosPyiHm5ydoH9Yhh588EGzCSxOOE6HBtfuXp6sUObB3CABEiCBABNI\nS42T6KjqdZRW3fft2UL6965KgI36zduyZcGS7VZNVRlyIuUauZEoJEACJEACJNAYCIS9goSL\n9MorrygL0QknnCCPPfaYWl+EhK+w9GAd0uTJk81refrppyu/2jvuuENgDYIF6O6775a77rpL\nzjjjDJk0aZLZ1nUD7RD2G2uYtAwZMkStf5k2bZoq0q84N4UESIAEQk3AWEMvLWyCLjiO5cJJ\n/ZySx348bZXxPVoVVtuxnd7eb1iRGsCSVT0dvpIACZAACZCALYEGEcUO649mz56tIsn93//9\nnzlZJIRFPiSdKBYViM4yd+5cFfAAeZO0NQjK1UsvvWQe67oxb948+f7772XhwoVOVccee6yc\nffbZKkpe3759VYAG5E8aOnSoUzvukAAJkECoCCQlxqj8RZ5CxrczkseOGd5eZs+vcgfeaySG\nRQCHsaOqEmG7jrWsvMKIflciaSlxrlXcJwESIAESIIEGRaBBKEi4IlCSkAMJkYK2bt0qRx55\npG3EIORBgusdcv8g8h1c8LxFgkH0nueee84yfPfHH38ssBxhDdOjjz5qrk9qUO8UToYESCCs\nCGQ0S5D9B3I8jvnsU3rKvIXbTMvR1K9XyygjiIOdi96BrCJJTY4zLE8eu2UlCZAACZAACYQ1\ngQajIOmrgPDcnkJ063Z4RThlBGWoicBKZCfIFQDXPfxRSIAESKA+EEB47uQkz/mLmjVNkOPH\ndJIZszaoIR/MKZYfZ2+UCcdbJ48tN6xI2TlFkp4WXx+myDGQAAmQAAmQQFAINIg1SEEhw05J\ngARIIMwJNEuP9xr2+4yTe0hMdHVQhy+mr5WSknLbmR84WGREDg379Hm282MFCZAACZAACVBB\n4nuABEiABBoogcjIJtLUi7UnNTlWThrbxSSAnEffzlxv7rtuHDpUaViRqpLRutZxnwRIgARI\ngAQaAgEqSA3hKnIOJEACJGBDoGnTeIGi5Ekmnthd4uOizCZf/7heCgrtk8NmZdOKZMLiBgmQ\nAAmQQIMj4PlXs8FNlxMiARIggcZFoImxRrK5EbDBkyTER8vEE6vXHRUXl8u0GetsD4EVKSeX\nViRbQKwgARIgARIIawJUkML68nHwJEACJOCdAEJzx8R4jslz0tiuRlCHGLOzGT9v8KgEZWUX\nG3mRzObcIAESIAESIIEGQ4AKUoO5lJwICZAACdgTaNk80b7SqIk1FKgzjYANWsrKKuSzb9fo\nXbdXRLTLzaMVyQ0MC0iABEiABMKeABWksL+EnAAJkAAJeCeQkBCtksd6ajludCdpakS+0/LT\nvM2y70Ch3nV7RV6kwzQjuXFhAQmQAAmQQHgToIIU3tePoycBEiCBGhPIaO55LVJUVIRMMpLH\naqmoqJTPvlmld91ey5QVyT6Yg9sBLCABEiABEiCBMCBABSkMLhKHSAIkQAKBIBAXGyVJidXr\njKz6PGZ4e2mVUe2ON3fhNtm7v8CqqSrLMvIiUUiABEiABEigIRGggtSQribnQgIkQAJeCGR4\niWjXpEkTmXRqL7MXJIX94jv7tUilZYeMtUglZntukAAJkAAJkEC4E6CCFO5XkOMnARIgAR8I\nIJpdakqsxyOGD2rnYkXa6nktEq1IHnmykgRIgARIILwIUEEKr+vF0ZIACZBArQk0b5ooRnok\nW4EV6cwJjmuRDsuX0z1YkUoPSV4+rUi2QFlBAiRAAiQQVgSoIIXV5eJgSYAESKD2BKKimkha\napzHjkYOOVJaOIQGn71gqxzwYCk6cJAhvz0CZSUJkAAJkEDYEKCCFDaXigMlARIggcARaN40\nQZp4MCNVWZGq8yIhop0nK1JJSbkUFJYFboDsiQRIgARIgATqiAAVpDoCz9OSAAmQQF0SiIho\n4pTzyGoso4ZkChQpLT/P3yIHs+2j1h3Iss+ZpPvgKwmQAAmQAAnUdwJUkOr7FeL4SIAESCBI\nBNLT4wSKkp2g7swJ1VakQ4cMK9KMtXbNpai4XP3ZNmAFCZAACZAACYQBAftfxjAYPIdIAiRA\nAiTgP4EIIxhDs/R4jx2MHtreqc2seZvlYI79eiNakTziZCUJkAAJkEAYEKCCFAYXiUMkARIg\ngWARQLCGyEj7nwLUnXFytRWp3LAiffW9vRUJ65BKyyqCNVz2SwIkQAIkQAJBJ2D/qxj0U/ME\nJEACJEACdU2gSZMjDAtR9Tojq/EcM7y9NE2rjno3c+5mycm1tyJlcS2SFUaWkQAJkAAJhAkB\nKkhhcqE4TBIgARIIFgEkjvVsRYqQ009ysCKVVxhWpHW2w8k1ciJhvRKFBEiABEiABMKRABWk\ncLxqHDMJkAAJBJBAlRXJ81qkY0d0cMqd9OPcTUZy2FLLURw+LJLlIdqd5UEsJAESIAESIIF6\nQoAKUj25EBwGCZAACdQlgbTUeI9WpKioCDltfHdziGXGOqMZP28w9103cnJKpLLS0JQoJEAC\nJEACJBBmBKgghdkF43BJgARIIBgEkDPWMeeR1TnGjuwgSYkxZtWMWRulpPSQue+4UVFZ6THa\nnWNbbpMACZAACZBAfSJABak+XQ2OhQRIgATqkEBqSpzAUmQn0dGRcvLYLmZ1YVGZ/GS42tkJ\nksrC3Y5CAiRAAiRAAuFEIDKcBtuYx3ro0CEpLy8PKIKKiqpQvHgNdN8BHaiXzjD+w8ZdWLjP\nAdOsNJ66h/s8wn0O+Kw1hGuBefhzLVKSomTPPuu1ReAydlR7mWYki9WWo29+XC9jR3eQSIuE\ns0B5ICtPoHj5Ixg/xJ95+HO+YB2D8Yf7d5Rm01DmEc7fs7gWuA6QYMxD961f1Yn4jwQaGQEq\nSGFywYuLiyUvLy+go9UKEvouKysLaN+h7EzPQ9/YhvLcgTqXvhEsLS01on9ZuywF6lzB7Afz\nwF+g36vBHLNr3/pa4DMR7vPAZ8PXORhRv6W0tNhjFLrRQ9vKD3O2KnRIGjtr3gYZMaitK0q1\nv31HiTQ5IsWyzluhvkHDZ8LXeXjrO5T1mEe4fy7Aq6HMoyFcC8wB1yMYnwv9m6q/C0P5WeG5\nSKC+EKCCVF+uhJdxJCUlSdOmTb208q26sLBQfbkmJiZKfLznCFa+9Rza1pgHfigwj3CVkpIS\nyc7Olri4OMG1DlfBPKDkpaT4d0NcH+aNJ7IHDhyQ2NjYsJ9Hfn6+pKen+4w1IjJedu/Ntz3u\njAl95KdftktFRZWF58e52+WksT3lCCxkspDomESntUsWTSyLcIO2d+9eiY6O9mselp3WQSHm\nkZWVFfDv8FBPZc+ePRIRERH288B7KtC/p6G+Fvv37zc+fxVBmUdkZNWtIa41hQQaKwGuQWqs\nV57zJgESIAEbAt7WIqWnxsmYYZnm0X/tyZcly3aZ+64bB7KKXIu4TwIkQAIkQAL1lgAVpHp7\naTgwEiABEqgbAjWJaHfqid0Ni1H1+L6cvrZ6x2WruKRc8EchARIgARIggXAgQAUpHK4Sx0gC\nJEACISaQkhzrMaJd6xZJMnhA9bqjTVsPysq1+2xHmXWQViRbOKwgARIgARKoVwSoINWry8HB\nkAAJkED9IADrUNM0z9HnTj+pOnEsRv3l9DW2g88vKDMiblVFzrRtxAoSIAESIAESqAcEqCDV\ng4vAIZAACZBAfSSAtUgREQ5+dC6D7JiZLn16ZJilK9bslc3bss19xw0EUkHEOwoJkAAJkAAJ\n1HcCVJDq+xXi+EiABEigjgg0MWJ+N01P8Hj208b3cKqfNsPeipRtKEiVhqJEIQESIAESIIH6\nTIAKUn2+OhwbCZAACdQxgTQjYh0UJTvp06OFdMxMM6sXLd1pJJq1DhFeWXlYcmhFMllxgwRI\ngARIoH4SoIJUP68LR0UCJEAC9YJABKxIaZ7zpDlakWAg+nbmBtuxH8ymm50tHFaQAAmQAAnU\nCwJUkOrFZeAgSIAESKD+Ekg3gjU0cYzp7TLUwQPaSIvm1Yma5yzYIgWFZS6tqnbLjEANdnWW\nB7CQBEiABEiABEJMoCpdci1PumXLFtm6dasgs3NOTo7K7NyqVStp3bq1tG/fvpa983ASIAES\nIIG6JBAR0UTSDCXJLlQ3XPAmjOsib075Qw2ztKxCfpyzSc442Xl9kp4D+klMiNa7fCUBEiAB\nEiCBekXAbwXphx9+kClTpsisWbNk+/bttpM68sgj5dRTT5WJEyfKuHHjDF92Gq1sYbGCBEiA\nBOopAbjZHcwuErsYC2OGd5CPp62UwqKqhLDf/7xBTj2hm0RGun/nFxaVSWnpIYmJ8fsnqJ5S\n4rBIgARIgAQaAgH3Xy4PsyovL5d3331X+vbtKyeeeKK8/fbbTspRQkKCdOrUSTIyMozQsBGq\nJyhPL774omo/aNAgmTdvnoczsIoESIAESKA+EoCig+SxdhJrKDvjRncyq7NzS2T+EvuHZ3bW\nKLMDbpAACZAACZBAHRGosYK0ZMkSOfroo+Xvf/+7rFixQrp27Sp33XWXfPXVV7Js2TLJysqS\ngoIC2bhxo+zdu9dICFiuXqdNmya33367Onbp0qUyevRoOeecc5RLXh3NmaclARIgARLwg0Cz\npglyhIe1SOOP6+KUN+nbH9fZniU3v0QOHaq0rWcFCZAACZAACdQVAa/+DaWlpXL33XfLM888\nI4mJiXLHHXfI+eefL3369PE4ZvyIwpIE1zr8QaBYvfHGG8oK1aNHD7n11luVkhUf7zlCkscT\nsZIESIAESCAkBKKjIiQ5KUZy80osz5duhAQfPuhImbdwm6rftjNXVq7dK727t3BrD1c95EVq\n3sxzniW3A1lAAiRAAiRAAkEm4NWCtHLlSvnvf/8rt912m2zbtk0efvhhr8qR3ZihVD377LOC\noA633HKLUroWLlxo15zlJEACJEAC9YxAs3TPD7ROOb6r04i/+cHeinQwx35Nk1Mn3CEBEiAB\nEiCBEBLwqiC1a9dO1q5dK4888oikpKQEZGjoB4rWhg0bpFu3bgHpk52QAAmQAAkEnwACKyQl\nxtieqH27NOnVLcOs/2PlHtm1O8/cd9yoqDhsa41ybMdtEiABEiABEgglAa8KEtzkMjMzgzKm\nNm3aCP4oJEACJEAC4UOgqa9WpJnrbSeXncvEsbZwWEECJEACJFAnBLwqSHUyKp6UBEiABEig\n3hKIj4uSuNgo2/EN6GPkwWuZZNbP+3Wr5BlBGaykuLhcikuqQoNb1bOMBEiABEiABEJNwGuQ\nBl8H9Pvvv8s333wjmzdvlqioKBX2G0EdmDDWV5JsTwIkQAL1l0CzpvGyY1eu5QARpGfCuK7y\n2vu/q/pyI1rdD7M3yaRTe1m2R7CGuJb2CpflQSwkARIgARIggSARCKiCdMMNN6icR4ddMgne\nf//98uSTT8r1118fpGmwWxIgARIggVASwDokRLUrK6+wPO3oYe3loy9XSH5Bmar/fvZGOW18\nd+PBWVWOPMeDEBWvRfNEI0Q4nRocuXCbBEiABEigbggE7Nfoww8/VNHuBg8erBLI/vTTTzJj\nxgylMMF6dPPNNwtyKVFIgARIgAQaBgFPa5Ggnbgm1AAAQABJREFUPJ1wTGdzonn5pTJvUVX4\nb7Pwfxsq5LeRWJZCAiRAAiRAAvWBQMAsSEgIm5CQoBLHIrCDowwbNkwlikWbQYMGOVZxmwRI\ngARIIEwJpCTHyr4DhVJRYZ3wFQrStBlrzYSw03/aIMeN7Gg5W7jZNU2L85iI1vJAFpIACZAA\nCZBAgAl4tSCtWbNG/vOf/0h+fr7HUx88eFDS09MlNTXVrV3btm0lNjZW0IZCAiRAAiTQMAg0\naXKEpBtKjZ2kGgrUCCNxrJbtxpql1ev26V2n13LDVa+gsModz6mCOyRAAiRAAiQQYgJeFaSS\nkhL597//LR06dJDHH39cioqKLIcIy9COHTvk9ttvl927dwvWIeFv69atcu2110pxcbHAkkQh\nARIgARJoOATSU+MEipKdnDS2i1PVjJ83OO077hzMtv59cWzDbRIgARIgARIINgGvCtKAAQPk\nu+++U7mQ/vWvf6modC+88IKUlpY6jQ11PXr0kOeee05at24t0dHR6g+K1dSpU+WEE06Qv/3t\nb07HcIcESIAESCC8CSCwAlzt7KTDkWnSrVNTs3rxH3/JgYPWilBhUbmUllkHfTA74AYJkAAJ\nkAAJBJmAVwUJ5z/ppJPkt99+U4oO3OhuvPFG6dq1q7z++uuGb/khNcSUlBRZuHChPPTQQ2q9\nUXJysrRq1UpGjRolr776qnz77bfGU8Yanc6nKcNKtWXLFq9/rgpdRUWFLFiwQD777DPZsMH+\niea+fftUoIkHHnhAFi1aZDk2uB/eeuutsmzZMst6FpIACZBAQybgKVgD5u1oRcJ39g9GRDs7\noRXJjgzLSYAESIAEQkWgxhoL8lqcddZZsmLFCnn33XclMjJSrrjiCmU1+uCDD6SyslKgFN15\n551KmcrKypLt27fL3Llz5corr1TtgzGpgoIC6dixo9e/5cuXm6eHQtS7d28ZMWKETJo0SSl7\nvXr1Ui6CZiNjIzs7WxCV74477lDK4fDhw+W1115zbKK2n332Wfnoo4+kW7dubnUsIAESIIGG\nTgAR65KT7K1Igwe0lTTDFU/LrF8224YHz8srlQrj94RCAiRAAiRAAnVFoMYKkh4grEAXXXSR\nrF27Vl555RXBGqULL7xQ+vbtK59//rlad6TbhuIVrny33HKL5Z926YMlC0oUBE8vL7vsMtm1\na5e89957yno0efJkZYEaOXKkFBYWmsOGa+GBAwdk/fr1AgULCiHWWDmuw4IS9dRTT8ldd90l\ncXHVNwBmJ9wgARIggUZAoGm6/fcf3PCOH9PJpIDcSPNtQn5DOYKSRCEBEiABEiCBuiLgs4Kk\nBxoVFSVXXXWVUjCeeeYZ2b9/v7IwDRw4UK1Z0u2C/RoTEyNPP/205R8CQ0CBghtds2bN1FCg\n1M2bN0+eeOIJpdh17txZKT5YOwWL1/vvv28O+ZtvvhGswWrZsqUqg6thTk6Ok0seAlcgch+U\nJwoJkAAJNFYCcbFREh8XZTv9caM6Gp4E1T8502fRzc4WFitIgARIgATqlED1r1UNhwELDMJ1\n4xWC8N1IArt582a1/givEyZMUO5rP//8cw17DXyzKVOmKIsW3OMco+e9/fbbAqXq3HPPdTop\n9jEXrKvSgrkgt5MW1EPy8vLU6969ewUBK+69916liKlC/iMBEiCBRkrA01okBHIYPrCdSWbb\nzhxZu2G/ue+4gUANCNhAIQESIAESIIG6IFBjBen777+XoUOHKoWhadOmEh8fr9bnwA0NAkUC\n648QMAHuZn/++accd9xxMm7cOBW8IZST27Nnj1x//fVqbREUJC3l5eUqkAICTLjma8L6qe7d\nuytXOrSDIAIflCQtmzZtUpudOlW5ijz88MMqYt/FF1+sm/CVBEiABBotgaTEGMF6JDsZf5xz\nyO/ps+wD5GTnWEe6s+ub5SRAAiRAAiQQKAKRNekIbmdYd4RADXA3g+KAtTeIbAdrEQIXXH75\n5aorKB4PPvig3HTTTfLII4/Iyy+/rCw4aAeFAmuVgi0IOQ4rF84Na5EWjLmsrEyg4FkJIvRB\nOYK7IEKVw20OCt4111yjlEPM57TTTlN1yPmE6HxvvvlmjQNQIJBFTZLlIsCFq+BY/AVStBUQ\nr4HuO5Dj9NYXxh7uc+C18HaVQ1evPwvh/p6qq89Fakqs7NlnnVi8w5Gp0qVDumzYUpU0fPEf\nu+RAVqFlstncvGJp9r91TbwWoXv/eztTuF8LzK+hzAFz0d9X2A6UgA9EvwaqX/ZDAuFE4Ajj\nA1D1SbAZNaqxfgdreWbPnu0UqQ0WFeQ3gsUGygfauAqCISBENhSJM888U0V7c20TyH2MA8pN\nWlqabNu2TbBWSsvGjRulS5cuKnLdp59+qovN17PPPltFq0NQBrSDwOUOih36hZIHlzr0jch8\nv/76q7I46fDl+KLS22anDhs7d+6Udu2qXUwcqrxuPv/882rcXhuyAQmQAAnUIYGKysOybXue\nbSS635bvkbc+Xm2O8MRjMmXiCdUBHMwKYwOBH9JT7aPjObblNgmQQGAIHHPMMSo4Fbxt1q1b\nF5hO2QsJhBkBrxYkuMzB6vHoo486KUeYJ1zNbrvtNmVhWbVqlQpo4Dr/Nm3aqGh3iP4GhSLY\ngsh0iKwHBcZROcJ59RoiuycuyI0EiYiodhGBZUxbx1Sl8Q+K1ltvvSWffPKJUoiw1uraa69V\n5X369FGWqyFDhujm5iui3J166qnmvt0Gcjb98MMPTtUIq+5oDXOq9HMH80UeK/TtOGc/u6uz\nwzAPKPKYR7iKvha4DuE8D3y28Bfuc4AlGQ87XL9Dwun9hc8EPt91MYemTSskJ9c6Et3go9rK\n599tktz8qvr5S/6S08Z3kyiHAA6ac1FxhaEgifJesHoAp9vV91dcC7ynwnkOYIzfJniSNIR5\nBPr3NNTvQXjD4H0VjHngGlNIoLET8HpHCXc0fFhgPYLrmqvMmTNHFTVv3ty1ymlf5ypyKgzC\nDtz9cHMGBclV4B6Iudi5uelyJL31JPfdd5/0799fzjjjDMGNLfJDIXofIuMhot7JJ58ssK65\nrnMCy6+++spT16oOocVdeSYmJgpcAAMpCGmOgBNYP4Y1ZeEqmAd+KMAoXAVKPayUUKKTkpLC\ndRrq4QRuorx9hurzBHEji88gHqiE+zyQxDrQ3xs1uXaJSSmycbO7q7A+9oRjOsunX69SuwWF\n5bJybbaMGd5BV5uvULYLC0uNOSTVyTzMgdRyA/OA63RdXItaDt3pcHiL4CFOuM8DAZbCfQ5Y\nCoD7j2DMQz/gCucHp05vXO6QgB8EvCpIuEHAOpwZM2YIwlwfe+yx6gOZm5srv/zyi0ybNk1G\njx4tbdu29eP0gT1k4cKFsnLlSoGrHNzsXAUf+oyMDI8KEhQFV8XGsR9YyhAh79tvv1XF8+fP\nVze2cCEEAySchTL4xRdfyKWXXup4KLdJgARIoFEQQKAGBGzIL7C2Io0zciJ9/t0a4waval3l\njJ83WipIgJWbX2b85jQKbJwkCZAACZBAPSHgVUHCOD/66CO1fghKEv4cZdSoUfLhhx86FtXZ\n9k8//aTOjUAKdtKjRw+l2OEJsc6NhLZ4GrNmzRoVUMLTU5N77rlHhg8fLuPHj1enmDlzpnJh\n0QpiZmamslLBNZFCAiRAAo2VQHpanK2ClGqE/B52dFv5ZfF2hWfztmzZaARu6GwEcHCVouJD\nhntalfuzax33SYAESIAESCAYBGqkIMGECxc7WGgQuQ7maawt6t27t4wcOTIY4/KrTyg4EIzL\nTm644QY1F1h8sC5KyxtvvKH89W+88UZd5PaKucMyBBZaYHGCnz/ccuDrr929PFmh9LF8JQES\nIIGGSiAhPtpYHxFprFs5ZDlFuNlpBQkNfpyz0VCQBru1hftsnmFFatHCrYoFJEACJEACJBAU\nAjVSkPSZkQcJf/VVVq9erfyjkc/ITk4//XSBFQn5keCfP2bMGKXwIIQ31hRNmjTJ7lC5++67\nlbshjtGCYAz4AYerIY7FKwRWJgoJkAAJNGYCSBz71+48SwTdOjeTzLYpsm1nrqqfv2SHXHR2\nf0lMiHZrn5NXor5nuXjcDQ0LSIAESIAEgkCgxolig3DugHaJRbBr165V4bk9RXVBZKq5c+eq\n8OQPPfSQHH/88YJXrLN66aWXbMc0b948QbJc5HhyFKzJwpqnc845RwVuQL4o5E+qz4qk4/i5\nTQIkQALBIpCSFGs8tLKPiHX8mM7mqeFGN+fXrea+40ZFxWEpKCxzLOI2CZAACZAACQSNgFcF\nCZHdsD4nGIK+4a4XCIHiU1RUpNYReesPa4+mT58uCDQBt7ndu3cr5QdR7uwE0Xuee+45sQrf\n/fHHH8vnn38u5557rup38uTJdt2wnARIgAQaDQFEC05PtY+QOWrIkRJruOFp+XHOJr3p9now\np9itjAUkQAIkQAIkEAwCXhUkBBvo3LmzPP744yqEbyAGgZDG6A95lBAVrq4E4ZSPPvpo8aQY\n6bHBSmS3PgluH3Ddg9ueDt6gj+MrCZAACTRmAmmpcUbgGmsCsbFRMnpYplm5e2++EfLb+qFZ\noWFBKmOwBpMVN0iABEiABIJHwKuChPU8cB9DDiSEr0aunx07dvg1om3btglyCEHhuvPOO+X8\n889XCopfnfEgEiABEiCBek8g0kgAm2JErbMTRzc7tPlhtr0VKYdWJDuMLCcBEiABEgggAa8K\nEpKIIvkqwlkjiSUivyGUNYIQPPPMM4I8QNu3b1eR3FzHBUsR1u4gAALW+EDBuv/++1WQhGXL\nlqk1P+GciNF1vtwnARIgARJwJ+DJze7INimCgA1alizbJdk2ilBVsAbdkq8kQAIkQAIkEBwC\n1c7fXvofO3asrFixQilLzz77rPz666/qTx+G3EGtWrVS7mqIDoc8Q9nZ2YLgCVpgOXrqqadk\n4sSJuoivJEACJEACDZxAbGykxBnudMUl5ZYzPcFIHLtu4wFVV1l5WH6at1kmndrLre2hQ5Uq\nt1JyUoxbHQtIgARIgARIIFAEvFqQHE+EnD833XSTbNy4USWPRUJWne+noqJCdu7cqYIerFu3\nTrKyspRylJaWJhdccIFMmTJFrTeicuRIlNskQAIk0DgIIHGsnQw1ksYmJVYrPVCQHB+uOR6X\nnVPkuMttEiABEiABEgg4gRpbkBzPDGsRIrbhDz9icJfD+iJEu8vJyREkloU1SSeTjYz06zSO\np+Q2CZAACZBAGBNINkJ+79mXLwjZ7SqRkRFy3MgOMm3GWlWFiHW/Ld8tA/u1cm0qhUXlKlhD\ndFSEWx0LSIAESIAESCAQBGqtuSC89lFHHaX+AjEg9kECJEACJNDwCOiQ3/uzCi0nN250R/nq\n+7VGQtiq6h/nbLRUkFCLYA0ZzRMt+2EhCZAACZAACdSWgE8udrU9GY8nARIgARJovARSU2KN\nkN/WMb8zmiVK/17Vuej+XL3XsDgVWMKqCtbgbomybMxCEiABEiABEvCRABUkH4GxOQmQAAmQ\ngH8Eogy3uMSEaNuDjz+ms1PdTGMtkpUgWANc7SgkQAIkQAIkEAwCVJCCQZV9kgAJkAAJWBJI\nT4u3LEfhgN6tpFl6df2cBVul3FCGrMQuFLhVW5aRAAmQAAmQgC8EqCD5QottSYAESIAEakUg\nIT5KYqKtAyw0aXKEYC2SloLCMlm2cp/edXpFHSxJFBIggYZB4N1331XBvRDgy5e/008/PSAA\n/vrrL9m9e3dA+vrggw/UHE4++eRa9Xfw4EFp27at6uvrr7+27evPP/80mQ0YMMC2HSquvPJK\n1fYf//iHx3aNvZIKUmN/B3D+JEACJBBiAp6sSMeO6CBQlLT8suQvven0etiI5oC1SBQSIIGG\nQaCwsFCgpPj6hwjKtZXnnntOunfvLps2baptV+p4PZfajg1RofEHJrNmzbId23fffWdyQ2Rp\n5C21Eyha6K9///52TVhuEKh1FDtSJAESIAESIAFfCCQnx8i+/YVS4ZBIXB+fmhJnRK9rLYv/\n2KWKNm7JkT1G2+TkZN3EfEU0O0eXPLOCGyRAAmFH4KyzzrKMiPzKK6/I22+/LUceeaR88skn\nbvNKSkpyK/O14J577pH8/HxfDwtJ+3HjximFZ/78+bbnmzFjhqrr2LGjbN68WbDfp08ft/br\n16+XPXv2qPITTjjBrZ4F1QSoIFWz4BYJkAAJkEAICEQY6SGgJNmtIxo7qqOpIGE48xbukK6d\n3HMilZVXqGANcNujkAAJhDeBjIwMwZ+raNey2NhYGTJkiGt1g9+HgvTMM8/IH3/8IUVFRRIf\nX71OE5OHYrdgwQJVftttt8k111wj06dPF2y7yty5c1VRu3btlMXMtZ771QSC4mIHn8mPP/5Y\nXnjhBdmyZUv12bhFAiRAAiRAAgYBT252fXu2dLIMLfhtl7HeqMKSW05usWU5C0mABEhg165d\nsnjxYiN3Wk5AYJSXl8vatWvl999/l9zc3ID06a2T0aNHS1RUlPEdeEgWLVrk1vynn34SjGvE\niBFyyimnqHpYmwoK3NMkzJkzR9V7sh4VFxcL3PRgbaq0sPK7DeB/BWVlZcrS5e2Y7du3y8aN\nGy27wbHLly9XVjBv/YA/rgOuB9gEWmqlIEFDPemkk5Rmqwe2bt066dChg5x33nly4403Csx9\nN910k67mKwmQAAmQAAmoQA12lh+sQTpuZAeTUkFhuSxZZr0WKS+/RCoqGKzBhMUNEmjkBHCD\nf//990taWpoKcACrE7Zxb4pAEI5y++23K8uLdq+DtQYWGjzgdxS49vXs2VPV9ejRQwYOHCip\nqanSqlUref75531SJBz7rcl2YmKiaTmzcrPT7nUnnniimi/GCWXFas2StiChratAkRw5cqTg\nfAj00K1bN4H74plnnqnWLLm2f//99xWP66+/XqZOnSrNmjWTvn37SuvWreWtt95SzbEPnlBU\nwQk6QWZmpnTp0kVgxXriiSdUu9LSUrnsssvUeiusjerUqZO0b99euQq6nvfXX38VKI3gj+uA\n64Fz4DpDYQqU+K0gYRCnnXaaGjy0TC1nn3225OXlqd3OnatyWgDK66+/rpvwlQRIgARIgAQ8\nWpEQrMExp+xP86wXTxuxGiQ3r5Q0SYAESECgHA0aNEjuu+8+5Y52zDHHCKK1oWzr1q3y97//\nXXCfiiAvENyEDx06VCIiqiJrQrnAPhQfLbhxP/fcc5VF5dhjj5WrrrpKzj//fKVwYT0PjABY\nwxRMgeIG8aYgoY1WfmDEcBTMH9abJoaL89ixYx2r5J133lHzRv9Y63XBBRcIogNC8fjiiy+k\nd+/eopUrfSCsNuC9YcMGueSSS8w1XHv37lVKEtqVlJSoNv/+978VJ1jyMBe4S+7cuVP+9a9/\nyZQpU5Q+AeUVyg7q4+LiZMeOHYJ1aWinBdYlzG/evHlqvdoVV1yh2mCcUPCGDRum3At1+1q9\nGm8Sv2Tw4MF4dx0+7rjjDht+kaqPhQsXqjKUf/vtt6rsm2++UWWG5u7XeRrjQUbUE5MjWOLP\neOMEHIVhfj1sRDI5bERbCXjfoewQ8zCe/oTylAE/l/Elo66F8XAh4H2HskPMw/gCDOUpA34u\n48mbuhYNYR5ZWVkB5xPIDg0XisPrNx04vGrtXsu/i6+berj36BfMv1nzNlm227ilfs+zoqLi\n8L59+wKJrk76MkIgN4h5GDe1dcIvkCfF+wnXIxjSq1cvdd9h3KwGo3uf+7zrrrvUeLp27er1\nWMNzSbU1bvIP//bbb07tP/3008PGjbSqf+2115zqDEuJKjduvJ3KDVczVR4TE3PYUB6c6gy3\ntsOGdUXVG9aMw/jt0PLqq6+qcsPCoYtq9frLL7+o/lJSUg7j+0TLmjVrVLkRFl0XHTYsSqrM\nUP7MMmwYSpAqx/27oxiK02EjCI6qM5Q9p3ngN2T8+PGqzrDqHMZvvBbDSqTKcY9qKJSHDYVM\n/XYaliVzjIalyGxz8803HzaUKnX4gQMHDhtKmllnWJ8OL1myRHd92Fiecxhl6NuwBprlhiKm\nygyF1SzDBq4F9BG0x3gDIX5ZkKA1YrGYcaHk+++/N0MFfvXVV8bYREXO0LHfJ0yYoBaCYS1S\noHxA1Un4jwRIgARIIKwJHGGYiFJTYm3ncNyoajc7NJr1y2bLtqWlxpPMknLLOhaSAAk0DgJY\n4qFd4/773//K0Ucf7TTxSZMmmYEL/u///k9ZNpwaWOxgfQ+sSbAgDR8+3KlFZGSksk6hEPe3\nOjqcU6MA7cB9DO5uWHezcuVKs1dH9zpdCPczWGhgMcL6HC1264/uuOMO5fkFXggGgfVOWhBi\n/MMPP1TubAiBDo8wKwFvQzFRrP72t78pK5VjO1jwnnzySdNS17RpU2X50W1gYYK7nBZY9vR6\nKsf1Sjp8Oc7lKLgWTz31lFx99dXiaX2V4zHetv1SkDBYLAiDGQyD0qLNea4DHzNmjGqiJ6bb\n85UESIAESKBxE0gzwnpDUbKSAb1bSUpytFn18/yttuuNsnOYE8kExQ0SaIQEli5dqlznsH7l\n1FNPtSRwyy23qHLDMuKkPFg2NgpvvfVWtf4GLmhWAnc0LVhHEyzBvba+lzasSeZp9H23dqtD\nBdzToCRBoOBp0S5yrgqEXrcDV0Gr72Ks37r00ktVN1YufqgwrDf6NJavuB7ajVE3gDucFrhC\nugrWKEEMa5NZBfdHyD//+U9B+He482nB2qWXX35Z9DXW5f6++qUgIcwgBJqlFgwSUS8grgqS\n1mATEhJ0c76SAAmQAAmQgPGQrYkkJlQrQY5IEKxh+NGtzaJcIzHs739aB2vIzy+Vyv+tKzAP\n4AYJkECjIaDvNREAwE7g+dSyZUtVDYtTTcVwa1MR5N58801lhZo4caIKOIAgBFoMty69GZRX\n13VIWP8DpQeKh67TJ9ZKkLH0RRUhMSyMG7BCOSomCOaAvEkQw4VRvVr9Q8AGiBUzWIMQMMGT\nIHCDq2DdkBatDOl9vDrW6/IbbrhBBXdAtGyEM4d176ijjhLDDdMywp8+zp9XvxQkaOcQrXVi\nG4u48OZA9AtEwdACs6PWOB01bV3PVxIgARIggcZNID01zhbAsIGtXII1WLvZIelsnqEkUUiA\nBBonAbiUQRwDLKgCl38tWrRQJVAaaiLvvfeeIOgYrBcI2ABXMeRmMtZvyznnnFOTLgLSRitB\n+p569uzZKggC3NccDRY4mbYoaQVJW49g6XH0/EJ0OR0i2xM3T8yslB/XCXszkLhal1yP1/tQ\n1DAnBIWAvgG9A0t+Hn74YXV9+vXrZ6nE6eN9efVLQYIGPmrUKIE5E+G8keEY2hsEPp7R0dFq\nG28gRPwAfJjPEAKQQgIkQAIkQAKOBBIMC1KUYUmykqZpcdKza/Vvx/JVe+RAVqFVU2MdAHMi\nWYJhIQk0AgL6Rt3R7cpq2kZwC1XsqlRYtcX6G0S+g/IFReTuu+8WI/iYigaH80BZCpUYwTOU\n9Wvbtm1qvdOPP/6oTq2VIcdxIOqcEbhBWY3goqaVKm1Z0m2hFGm3Ok/cfGGm+w7Wqw4jDjdJ\nuBAiIW6fPn3U6f78808xglAILEy1FetfpBr0+thjjylTHRLCwjcRg4GJ7KGHHlJHYzEXTJBw\nu4OZTJfXoGs2IQESIAESaGQE0tKq3S1cpz56aJUvOsrhxTJr/hbXJmq/qLhcysorLOtYSAIk\n0LAJaNc6hJ22E6ShMSIAqmooEN7kkUceUVYKBB5AktYHHnhAEHxMu4Q5upzBDS/YosNzGxH6\nBBYkiJWChHKtDMHiYqcgIZhD27Zt0VyF61YbFv90oISaMLM4PGBFYAz9AgJjDCxijz/+uEAx\nMqJnq3JcY608qgI///mtIMGHEXHIYeZC5IvrrrtODUhr8IhAAfCI+oF2rtE//BwvDyMBEiAB\nEmiABFKTY51c6Ryn2K9ncyNYQ3W0u59/2WKbmDE3l8EaHNlxmwQaCwFEeoM1BAqSju7mOncd\nhQ1rceAJpUW7eCEAmRast1+1apXaxQN/bWnR9Xh1DIKgXdUc6wO9rd3sZs6cKcgJhAAKsJhY\niVac0BYKBBLl6vykju31miQdAdCxDttQOOApBtERqtVOiP8ZKXCUWx3mAA81V8HY9Py0Euza\nxpf96hB0vhxltEWWXChDSACr31iOXaAMCamaN2/uWMxtPwkY+UKM6E2BfTqBPiHB6NvPafp1\nGHxQw30O+lpgLoG+zn5B9fMgzKOhXIuGMI9wej8hkF18XKTkF5SZ7z79uUCwhjHDMuWr76sW\nVR80XOmWrtgtR/VpZbbVGwdziowEtNXKlC6vy1fMI5yuhSdWDWUe4fw9i+uD6wAJxjx03/pV\nnSgM/sEFDUlh33jjDbn++utl2rRpgjItUJpgbYAgzDce4mvBGhmsmYcigaUhEHg/IQABXNQ+\n+OADt/VGuP+FN5UWHcBM7wfjVVuQcA+O7xUoTFb34Dg36pAUFm3xPtEWJddxYf0OWMHShOUy\nsJLhOIiRZ1IZQuAllpmZaYY1d+0jFPvQJxCQYcGCBXLvvfcqBdcxOAQsSNrSpUOE12ZcfilI\nuCiImw5/RSMhlMD0aCVUjqyo+FeGxYDZ2dn+HWxzlP5ixYca2Y7DVfQ8EI0lXEXfCCIqTbjP\nAz+qgX6vhvK66psCXIdwnwc+G+E0hyPkkHpaqa+3vhZ4Mju4f3NTQUL9j7M3SOdM68iosdGH\nJCE+SndT56+YR7hdCytoDWUe+L4Np8+F1bXQv3vBmIfuW/8uWZ2/vpbBJQ5hsOH6BssKXLA6\nduwoSDMDlzS8h++880715ziHnj17CgIWGMlM1ZIQeEUhN4+ReFbdjCPPJ9rgxhv3Y8gptHr1\nahURDsaAnTt3CtYG2VlzHM9Vm2249iFQgXbt01Yiqz6h3MHDy0jAqqrt2iLw2qOPPqpCZ0NZ\nQtA1WNdwPzJr1izFBW542PYUyMFqDIEug5ULY8PyHegYI0aMULlWcT10FENcM1jLait+KUh4\nU+jFXN5in9d2gDy+igDMwYEOcoEPOUyniARiFU4xXNhjHvjSwzzCVaCg4ocO1wHXOlwF80Au\nCARyCVeBiwWeGOLpYrjPIz8/3y26UX2/LmXlUeY6Ityg4cklEhd26dRUenVrLqvW7VdTWLF2\nvxzRxLhGDq53em6RUbHG92Wy3q3zV8wDC4oD/R0e6okhESaeVof7PHD/Eu5zgLsRFJlgzENH\nObOzTIT6fefL+XDTjJtnWEImT56sAirgeKxXwc00os4hVLSrvPrqq3L66acrRQps4b4GQT/g\n/MQTT8iaNWvUH8rhQYWcO1deeaVce+21KifP1KlT5eyzz0Z1UAWWoZooSBgElCIoSLiWnu7X\noRhCucNcYEXDXCFQjC666CKlJELRrGuBBQnri3BdoPBCMdIJcKEUQfm9/PLLAzLMI4wbS58D\nt+PJKj6U+PFFkirXvEcBGVkj7gQ3Z67Wt3fffVe9SQOJRStIuAmkghRIsr73pRUkKHlUkHzn\nF8gjtIKEzwQVpECSrVlfWQeLZO/+AtVYK0i4uUlOTpZ5C7fKf99cbHZ04aR+cuoJVfk5zEJj\nAy55XTs1U6+O5XW1rRUk1+/1uhqPv+fVClK4zwMKkg5b7C+Luj5OK0g6p08gx4MIaFh706NH\nD2UlCWTfoewLt7eIPodw3gMGDKjRfQ4eGuNhJYIRaEURY4anDYIDoK579+6SkZERyqmE9Fxw\nq8P1hwVKr+kJ6QBqeDI8dILVDveyiGLn6G5Xwy48NvMrSAN+rJAsCz6b8Pf8/PPPle+mxzOx\nkgRIgARIgAS8EEhNsQ/WMOSotkaW+GrXuZ9totlVVh4WJJWlkAAJNF4CCKoAqwIsRzV9CIwH\nMVhr46gcgSCOx0346NGjG7RyhLniQS0CXtRn5QjjhAIHixJc7gKtHKF/v1zscCBMW3jT/fDD\nD3LWWWehSA1WR7FTBS7/YLajkAAJkAAJkIAdgYiIJpKcFGup4ERHR8qIQUfKzLlVYV537c6T\n9ZuzpGvHpm7dZecWS5qHBLRuB7CABEiABEiABP5HwG8FCRYkLOByFJi78EchARIgARIgAX8J\nQLGxswAdO6KDqSChf1iRrBSkkpJDxnq4QxIT4/fPnL/D53EkQAIk4EQAyUz9uT+GhQQR+Sih\nJ+D3LwcWv4Ui5nvokfCMJEACJEACdUkg3nCjg2JTXOwembJzh3Rp1yZFduzKVUNcsHi7XHJO\nf0tFKMdws2vRPHyDt9TlNeC5SYAEAkcAUfAQ7c5XwfoaKki+UgtMe78VpAsvvDAwI2AvJEAC\nJEACJOBCIC0lzlJBQjNYkd79ZJk6osSwEi38fYeMGe4e1jXHcLPLaJZom4DW5ZTcJQESIIGg\nENBR54LSOTsNCgG/gjQEZSTslARIgARIgAT+RyAlOcZWsRk1JNMIW1v982UXrKGi4rAUFJaS\nKQmQAAmQAAn4RMBvCxLCJiJ0qS+CeOoUEiABEiABEvBGQAdrsFrWmpwUIwP7tZZFS3eqbtZs\nOCB79uVLywz3HGI5uSWSlBjj7XSsJwESIAESIAGTgN8KEsL/uQZpMHu12fAj5ZJNTywmARIg\nARJo6AQQ8ttO4GanFSS0gRXp/DP6ujUvKCwz1stWGmF7qy1Obo1YQAIkQAIkQAIOBELyi3Hk\nkUfW+3jqDky4SQIkQAIkUA8IJMRHS5SNYtOvV0tJdwjjPWfBVkuvBjyYs4uIVw+myCGQAAmQ\nAAnUQwJ+K0jIXots1FZ/q1evFkTs+Ne//mVkMm8iAwcOlLVr19bD6XNIJEACJEAC9ZlAsrEW\nyUqaNDnCCMzQ3qzKNlzplq3cY+47biCaHYUESIAESIAEakrAbxe75s2b254jIyNDevToIaee\neqr0799fzj//fLn11lvlueeesz2GFSRAAiRAAiTgSiA5MdoItGCt4BxjRK774rs15iFwszuq\nb2tzX28gHxLyIsXG+v2Tp7viKwmQAAmQQCMg4LcFqaZszjvvPIGL3TvvvGPp/lDTftiOBEiA\nBEig8RHA2qH4OGvFpmVGovTsWv2w7vc//5K8fGtlKifPObF54yPJGZMACZAACdSUQNAVJAxk\n8ODBkpubKytXrqzpuNiOBEiABEiABBQBb8EaNCaE9Z67cJvedXrFOiQGCnJCwh0SIAESIAEb\nAiFRkBYtWqROzx8nm6vAYhIgARIgAVsCsCDZRaEbenRbiXNwnZttBGuwkqqcSGVWVSwjARIg\nARIgAScCQVWQEAYca4927NghcXFx0qtXL6eTc4cESIAESIAEvBE44ogjJC0lzrJZdHSkjBh8\npFm3Y1eubN520Nx33EBOJAoJkAAJkAAJeCNg7djt7SijfuTIkVJaap2hHAlkUbdz507lWofu\nrrrqKuMJoN+nq8GI2IQESIAESKChEkg1Qnrvzyq0nN6YYe1l5tzNZh1CfnfMTDf39UZBYalU\nVFQKktBSSIAESIAESMCOgN8ay9KlS2uUKDYiIkLOOusseeyxx+zGwHISIAESIAES8EgA+ZAS\nExDRzt1NrmunZtLKCNiwe1+B6uOXxdvlorP7GQ/lIpz6NFIiGUEcSiXNIX+SUwPukAAJkAAJ\nkIBBwG8F6b///a+RnfyQLcSYmBhJS0tTYb4RxY5CAiRAAiRAArUhkGq42VkpSOhzjBHy+6Mv\nV6ju0eb3P3fLkKPaup0OOZGoILlhYQEJkAAJkIADAb8VpH/84x8O3XCTBEiABEiABIJLICkx\nRrnHwU3OVUYPy5SPp60wItVV1cxZsMVSQSouLpfSsgqJiXa2Lrn2x30SIIH6TQDRkf/66y8p\nKiqS6OhoQQ5O/GHNYijkyy+/lC5dutiur6+oqBAEKdu9e7f07dtXtbUbly9t7fpgeWAJ+K0g\nBXYY7I0ESIAESIAEPBPAfQ9CfmcdLHJr2DQtXvr0aCF/rt6r6v5YuUcQ2jslOdatbW5usWQ0\nT3QrZwEJkED9J1BQUCCzZs1SyoejJxMUo65du8r48eOldWv3hNGBnNlrr70mV155pTz55JOW\nCtKGDRtk4sSJsnbtWvO0PXv2lBkzZki7du3MMmz40tbpQO4ElUCtV6qWlJTI448/Lqeddpp0\n795dkpOTpX379jJixAh56KGHlOYc1BmwcxIgARIggUZDAG52doJgDVoqKw/LvEXb9K7TK9zs\nKCRAAuFHICcnR9544w2ZO3eutGjRQjp16mT+ZWZmyubNm+WVV16RjRs3Bm1y06ZNk+uuu862\nf6S0ueyyy2TXrl3y3nvvKQVo8uTJsmXLFhXgrLCwOtiML21tT8iKoBColQUJb1C42m3atMlp\ncPn5+bJt2zZZsGCBQMuGpt+xY0enNtwhARIgARIgAV8JwDUuLjZKikvK3Q4dPKCNyolUXFK1\nPhbR7E45vptbu0OHKtVaJgR9oJAACYQHAURI/uyzz9SDd1iKXAVBwbDmff/+/TJlyhS5/vrr\n1Vp413b+7mdlZclNN90kH3zwgWCdvZ1AQZs3b55S1C688ELVrHPnzuoVVqf3339fRXZGgS9t\nVQf8FzICfluQ4Pd5+umnK+UIwRhuueUWdaG/+OILeemll1T+o/T0dKUojRkzJqjafMho8UQk\nQAIkQAJ1TgBudlaCnEjDBlUHBdpu5ETasj3bqqlyv7OsYCEJkEC9JLBu3TpZs2aN8lLyNMDm\nzZsL3PB+/fVXT818rjv55JOVcnT22WcLLEJ28vbbbysF6txzz3Vqgv3Y2Fh5/fXXzXJf2poH\ncSMkBPxWkKCZZ2dnK19PWJCefvpppRFDabrmmmvkqaeeUubEM844Q+VD+s9//hOSCfEkJEAC\nJEACDZsA1hU1aWIsSLKQYxzc7FA927AiWUl+gZETyXgiTSEBEggPAqtXr1YKRpMm3m9doST9\n8ccfRt6zioBN7uijj5Yff/xRPvnkE0lNTbXst7y8XJYtW6bWQrm2wRIULEVZvny5oJ0vbS1P\nxsKgEvD+LrM4Pcyc33//vTRr1kxp07AgWQneDO+++660adNGfv75Z6smLCMBEiABEiABnwhA\nOUJEOyvp1rmZtDRyImmZv3ibkZLCXRHCGiXkRKKQAAmEBwF4LiUmVn+2PY0a7bDcA3+BEnhH\njRs3zmN3MByUlZVJ06ZNLdvBswqKEdwAfWlr2RkLg0rALwUJi98QVnHkyJGCi+1J8CY97rjj\nlBUpmIvm9Bj27Nkj3377rVLg9u3bp4vdXvFUAWuk4M+KCCJ2gj5efPFFeeCBB1TEFKt2+ADe\neuut6qmBVT3LSIAESIAEAkugpsEa8gvKZOmKvyxPnpvLYA2WYFhIAvWQAB7O11QQ0Q4BEEIt\neXl56pQwIFiJvmdGoAZf2lr1xbLgEvBLQYJyBImPj6/R6OLiqqIOYYFbsARvtDPPPFNatWol\np5xyinL9Q0STRx55xO2UUIh69+6tIu1NmjRJmUJ79eolO3bscGoL7X7w4MFyxx13yNSpU2X4\n8OEq6IRTI2Pn2WeflY8++ki6devmWsV9EiABEiCBIBBIiI+SqEjrn7DRhpudcX9kCoI1WEmR\nkROpvLzmN11WfbCMBEggNARwf+cYAc7TWdEuISGhxhYnT335Uoc1RhA7ZU67/CGghC9tfRkD\n2waGgPWvi5e+oQjABxQWGJgKPQneJIjmAW0eSkiwBGZPBIiAMvPnn3/KW2+9pSLn3XnnnUp5\n0ef1JaTid999JwcOHJD169crn9ErrrhCbr/9dmU90/1BicJ6q7vuuku0Iqjr+EoCJEACJBA8\nAqmp1iG/m6XHS+/uGeaJ/1i523Cns7YW5eQVm+24QQIkUH8JII9QcXFxjSxD8P7p16+fREbW\nKlizzzBatmyp7ncPHjxoeawuT0lJEV/aWnbGwqAS8EtBgiIwbNgw2bp1q9x2220e36z33HOP\nijqCLMI19R31dcZwqVuyZIkKEvHwww9Lnz595JJLLpFPP/1UdYUwilp0SMUnnnhCEH4RoReh\n+Dz33HOyfft2FX5Rt/3mm29kwIAB6k2MspNOOkkQg9/RJQ85oLAQD31QSIAESIAEQkcgNdla\nQcIIxgzvYA6kogI5kbab+44beXlch+TIg9skUF8JIMABUsbgXs2T4MF1dHS08vrx1C4YdVDI\nMjIyRCtCrudAObyvcN/oS1vXfrgffAJ+KUgYFqLWwSoExWLQoEEqGdaiRYvUGxfKyocffqiU\nKCgssDZhcVuwBJmM8WaDq5uj4GnDTz/9JFCGtPgSUhEJx2Ci1aLNodpvdO/evfLCCy/Ivffe\nqz6Muh1fSYAESIAEgk8gKqqJwNXOSob8LyeSrpuzYIvedHotLTtkmVPJqRF3SIAE6pwAFAqE\n2Ib1BdGTDx2qynemBwYPIQRyyM3NFYTURiS7upAePXoIIu7BA8lREJgBYcoRDQ8udhBf2jr2\nxe3gE/Db9oi1OXBju/HGG+X333+Xiy++2HK0SKb16KOPBlWTx/mPOeYY5c+JDwjemPDzhIKE\nABFadEhFuAh6C78YFRUlHTp0kKVLl+rDzYS4yNwMgfLXunVr27mbBzpslJRYu3k4NBGrNpgX\n/oIlwew7WGPW/Wo24T4Hx/no7XB7bUjXQs8l3K6BHq8ef0P4XOi56Lk5viLkd0FhmWOR2o6K\nipChA9vJz79UKUbbdubKViMnUmY79/C8OUawhtgYv38O3c7tWqDHH87XwnFO4T4PfT0c5xSu\n28G4FrpP/Vqf2EDpgcfO9OnT1XIKLONwDMiARLETJkxQ9291Ne4bbrhBZs+eLW+++aZalqHH\n8cYbbyilDvfNWnxpq4/ha2gI1OoX4e9//7tSTLDuB4qE1ujxZm3btq1pQdIKRTCmBGsOosjh\nQ4E1SMhSrLV2RAtBMq+zzjpLndqXkIpQfPAhxNom5HUaOnSoCvhw2mmnKaUIAR1effVV9QGo\nqY/rzp07pV27dn5hwBMRROgLhqBv/IW7IDFcuAvm0BDmAT/xcBfMoSHMI1jfG6G8vgibazcP\nhOvOzs41FkW7P0Dq3zPNVJAw3h9mr5UzT+7iNvScnGw5XJFi3Gi5VQW0wG4OAT1JkDvDU/uG\nMI+GMAdc6mDMQ1tm7AINBPkt5rV7pJa54IILZOzYsbJr1y61LhwudXBtwz2Wts547ShIDZAP\nFJYh3Bvj/nTMmDFKYULQMOQGRXAwLb601cfwNTQEaqUgYYiIFAd3Ogh+xPBmRaQR7Y6mKoL4\nD+eDIBAEshNfd911Kvw4lDW8GfFGnDFjhpx44ok+h1TEh++1115TliJEqcNTCbjUQRD2u0uX\nLnLeeeepffzDl4mnBGZgAkuXNwFHBMBwFHzg8QUQSIGVDX/ou66/UGozL8eoMLXppy6PxXsH\nP0rhfi0wD/zV9KFBXTK3O7e+Fvgsh/M88PQX7ylYw8NVMAdY/vHQzdM80tMSJNdiLVF3IydS\n07Q4ycquUth/W75Xzj61h2WS2XLDWycxIbDfsZp7Q7gWmAt+m7xdCz3n+vyKeQT69zTU88Xn\nAu+rYMwD1zgcpEWLFoK/+ib47Zg7d65cdNFF8tBDD8mDDz6ohnjCCSe4LTfxpW19m2dDH0+t\nFSRHQPigwi0tlKLXAyFy3TvvvOPk7oYAC7AA3XzzzcrvUyttuAGyEqsb7csvv1zw5yjI5wT3\nQmRTxpsbSXCvvfZaQTkCRLz88ssyZMgQx0PUNuLi1yRhLixgrr6zSUlJtonH3E5UwwIdhx/B\nM2oasr2GXYe0GeaBH4pgBQEJxWTgVgkLJwKg4FqHq2AepaWlykc8XOeAGw98BvF9AV/3cBXM\nA08vdd6NcJwHvqux1hO/LZ7mEZ+QLFu2ZVtO8ZgRHeSzb1arutz8Mtm2q1j6927l1jYiMsb4\njg3O9cY8kObCLnmk22DqaQGsFXiIE+7zwHsq3OeA9Sy4ZwnGPPSDoXB+cBrsj9DEiRM9LnvA\n/R7cAPEdjEjIbdq0MQN+uY7Nl7aux3I/eARqrSDhxhTuZtp9zdNQEcwh0AJrFQQKhes6qGOP\nPVa9IdeuXauizwUqpOJ9990n/fv3V6ZSfEHBhW/gwIEqGASCV5x88snK3dB1nVOg587+SIAE\nSIAEROJioyTGWENUWuq8aBtsRg/NNBUk7M/5dZulgpRfUKrc9Jo0CY+n55gLhQRIoH4TwANP\nBGWoifjStib9sU3tCNRKQYIV5V//+pfgSUZNBMpUoAVrhWDFge+pq6AcStKUKVPUGKGw1DT8\nomtfen/VqlWqP4QWh8yfP18ph1iMh3VXyPWEMJRYD3XppZfqw/hKAiRAAiQQRAKpRrCGvfvd\n1yG2zEiSrp2ayvpNVYnKlyzbpaLWQalyFPw85eWXSmpKVaJHxzpukwAJkAAJNC4Cfof5xnqf\nyy67zEk5gkLi6S8YaGEKRi6jdevWOSVw1efavXu3YEEf2kBqG1IReZ2GDx8u48ePV/3NnDlT\n+cZDOYJgTRb8d7dsqYqcpAr5jwRIgARIIKgEUlPi1Hev1UlGD21vFpeXV8jC33ea+44bObnh\nH1zEcT7cJgESIAES8I+A3woSEqTCInTqqaeqUIuI9gR3M09//g3R+1G33HKLWoyMMTkK1iUh\neMOIESPMH06EVMTCZVh8HMUq/KJjPbZ/++03ZRnSC+5QhrU76A/+/hC9HobudQoH/5EACZBA\nSAhERBxhG2RhmBHuOzKy+udu7q9bLcdUVFwuZYYCRSEBEiABEmjcBPxysYNL3YYNG9RizVde\neUWFva5LjHBle/755+X+++9XFi0obVgXdffddwsWvyGZrZbahFREfwj6gJCNWhCMAYritGnT\nVMQ8vEJgZaKQAAmQAAmEjgDc47CWyFUQne7ovq1k0dKqqKer1++XA1mF0qxpdSJwfUxuXok0\ntyjX9XwlARIgARJo+AT8UpCQzwcyevToOleOMA4ko120aJFcffXVKtT3Sy+9pMLzIpktwnJj\nTZAWuADWNPyiPgavsER9//33snDhQsditcYJmZ3POecc6du3ryxfvlzlT0LeJAoJkAAJkEDo\nCCQmxBgP7poYngzukUrhZqcVJIxo7sJtcuaEnm6DyzWSxlJBcsPCAhIgARJoVAT8UpAQiABh\nV3UOovpADNE/PvjgAxV+G1HrEG7cLlyyPyEVEd4Uliir8N0ff/yxsiCtWbNGHn30UXN9Un3g\nwjGQAAmQQGMhgPQtKUawhoPZRW5TRmjvpMRow8JUpursFCS42BWXlKvIeG6dsIAESIAESKBR\nEPBLQYJyhMSrX3/9tVqXgxDX9UUwNlhyaiK+hFSElchOEJQBrnv4o5AACZAACdQdAUSzs1KQ\nsAZpxKAjZcbPG9Xgdu/Nlw2bs6RLx6Zug80xrEiuUe7cGrGABEiABEigwRKoXrXq4xQR1ACJ\nr7AmB+tucnNzfeyBzUmABEiABEggsARiYyMlJjrCstPRw9o7lcOKZCUI9x2ErBRWp2IZCZAA\nCZBAPSRQIwsSghIg87SrIHIdFCNtOWnRooV4it4G1zcKCZAACZAACQSTQGpqnOzd554TqVP7\ndGnTMkl27clXp1+wZLv8/Zz+ThHuUIE1TAWFpYZLXkwwh8m+SYAESIAE6imBGilIGzdulL/+\n+svrFKBEWSlSXg9kAxIgARIgARIIEIGUpFjZt79QRRh17XKUEazhoy9XqOKCwjJZumK3DB7Q\nxrWZIJodFSQ3LCwggXpDABGE8aC+qKhIBetC2pWICGvrcb0ZNAcSNgRqpCC9+OKLlklYw2aW\nHCgJkAAJkECjIYD1RvHxUUZeuqqADI4THzU0Uz6etsJ0oZv761ZLBQnKU2XlYSP5uRH5gUIC\nJFBvCGRlZcmyZcvU38GDB1UeSihGiYmJgiBi/fr1U4G66s2AOZCwJFAjBUm70IXlDDloEiAB\nEiCBRkcgLSXOUkFqlh4vPbtmyKp1+xQTWJDgTocQ4Y4C5Sgvv0RSjX4oJEACdU+gsrJSpVz5\n8ccfpaysTNLT01WqmaioKMMttkI9yF+8eLEsWLBAEDxswoQJkpDgnuusNjOBtWrFihWybds2\ntQ6/d+/ekpKSYtklxoQUNLt371bBw7p06WLZDoW+tLXthBUBJVAjBSmgZ2RnJEACJEACJBBk\nAkgOC+sPFB1XGTMs01SQsN7o1992yPFjOrs2M9zsSqkguVFhAQmEngAUiM8//1zlomzbtq2b\n4gMLEiIT46+8vFyWLFmilnxcdNFFHtfG+zKTd999V2677TbZt6/q4QqOxfkefPBBufHGG526\n2rBhg0ycOFEc19737NlTZsyYIe3atfO7rdOB3AkqAb+j2AV1VOycBEiABEiABGpBAMpRcpKz\nVUh3N/iotkYuv+q1CnbR7AqLyoybrQp9GF9JgATqiMBPP/2klKNOnTq5KUeuQ4JFCdYa5Oqc\nOnWqsja5tvF1H1arSy65xHDdjZeHH35YWZGQG7N169Zy0003yXvvvWd2ibVRl112mTo/yqEs\nTZ48WbZs2SIjR440LNuFfrU1D+JGSAhQQQoJZp6EBEiABEgg1ATSjGh2VoIcRwP7VQdmWL8p\nS/bud496h2NzjZDfFBIggbojsHPnTpk1a5ZkZmYaESdr7vjUoUMHWbNmjfz++++1HjyUIig+\nr776qtxxxx0C1zpYjbRi9Oijj5rneOWVV5Qr4BNPPCEXXnihdO7cWa644gqBQrV9+3Z5//33\n/WprHsSNkBCgghQSzDwJCZAACZBAqAlAEYqOqrYUOZ5/tBGswVHm2eREQjQ7CgmQQN0R+OWX\nXwx32SYSGxvr0yCOOOIIQfoZKFdYs+SvYO0TrD5wkRs7dqxTN4MGDZJu3brJunXr1DoiVL79\n9tsqqt65557r1Bb7mMPrr79ulvvS1jyIGyEhQAUpJJh5EhIgARIggbogkJJifVPVt2cLJxe8\nXxZZJ40tLT0kJSXldTF0npMEGj0BhPFevXq1UnT8gYHcnDk5Ocpy48/xOAbKGYI/rFq1yi2M\neElJiQrC0L59e1WH9U+IsNe1a1e3tU/JycnSvXt3Wb58uVon5Utbf8fO4/wnQAXJf3Y8kgRI\ngARIoJ4TSE22VpAiIprI8EFHmqPfbSSW3bgly9x33KCbnSMNbpNA6Ajs379fSktLJS7O2l22\nJiOBJQn9BEMee+wxycvLk7POOkt1n52draxVTZs2tTwdIu9BMcJ4fGlr2RkLg0qAClJQ8bJz\nEiABEiCBuiQQZbjYJRg5kazE1c3OLlgD3eys6LGMBIJPAGG1aytYt5Sbm1vbbtyO/+STT+Q/\n//mPCghx3333qXooS5BmzZqpV9d/UJAgcNnzpa1rP9wPPgEqSMFnzDOQAAmQAAnUIYGUZOun\nz53ap0urFknmyBYs2WGsI6g09/XGoUOVRq4k/9cw6H74SgIk4BsBhO+GBag2gjVEiGwXSMHa\nIQRgaN68uUybNs20cOl1UjinlSBcOQTz8qWtVV8sCy4BnxQkXFiEOnz88cflySeflDlz5nhd\n+Abfz+uuu079BXcq7J0ESIAESIAE3AkkJ8eonEjuNSKjHII15BeUyvJVe6yaqaSxlhUsJAES\nCBqBxMREFT0OEeT8FSgrWP8TKIHV6NJLLxXkY5o7d6706NHD7Lply5ZKoTt48KBZ5rihy5Fc\n1pe2jn1wOzQEahwvcfPmzfK3v/1NxaF3HBqiekCTRiQPKykoKJCXXnpJVb344otWTVhGAiRA\nAiRAAkEj0MR4Ap2UGGMkfnWPSDdqSKZ8Mm2leW642R3Vt7W5rzfyjKSxLTMO2ypauh1fSYAE\nAkcgIyNDBTuAOxqUCl8FyhEsUG3aVIf197UP3R5K2s033yzPP/+8uuf9+uuv3YJHwJ0PY9aK\nkD5Wv6IcuZQQPAJWpJq21cfzNXQEamRBQnjE8ePHK+UoOjpahgwZIgMGDFDx6BFdZNiwYfL0\n00+HbtQ8E5krkusAAEAASURBVAmQAAmQAAn4QCDFJlhDRrME6da5er3Ab8v/kmKLqHWVxs0R\nLEwUEiCB0BGAEoEH8Pv27fPrpHv27FH5k2CtqY1A0frHP/6hlKPTTz9dZs+e7aYc6f5hUcK9\n8YEDB3SRekVgBuRlOvroo81oeL60deqMO0EnUCMF6ZlnnlGZgBGecOXKlUpRWrp0qaxfv14m\nTpyoYr//85//FCTFopAACZAACZBAfSOAQA2RkdY/eY7BGsrLK2Th7zsth89odpZYWEgCQSWA\nh/JwkcvKso4yaXdyRL9DkIdx48apUN127WpSjgSx8JY644wzZOrUqcoKZHfcDTfcIIcOHZI3\n33zTqckbb7yhypFgVosvbfUxfA0NgRq52M2cOVONBhe7S5cu5siQpfjLL7+U2267TZ566im5\n/fbblUZ98cUXm224QQIkQAIkQAJ1TQBuNrAiZR10j4o19Oh28uaUP8wADUgae+yIDm5DLjQC\nNSCIA0KEU0iABEJDICkpSc4++2x56623lOdSTVzt4Pm0detWOeGEE1ROotqMFIrZnXfeqbpA\nNDwd0tu1z/fff1+wZgoWJliG7rjjDsnPz5cxY8Yoi9MjjzyiFKxJkyaZh/rS1jyIGyEhUCMF\nae3atUp7hyudq+BHBwEbYmJi5OGHH5bLL79cWrdurTR217bcJwESIAESIIG6IoCcSFYKUmJC\ntBzVp5UsWbZLDW31+n1yMLtI0tPinYaKNQhYx+Ra7tSIOyRAAgEnAA+m888/Xz799FMVHhtr\nipDA1Urg2oa1Pscdd5yMHTvWqolPZb/88otKNouDZs2aZXss8htBMC4Eb7jooovkoYcekgcf\nfFCVQ1nTa/JVgY9t9TF8DQ2BGilIiF7nLUQi3gQ7duyQ9957T6Adz58/X3r16hWaWfAsJEAC\nJEACJOCFQExMpPEwL9JIPHnIreXoYZmmgoSAWfMWbZfTxnd3a5drBGugguSGhQUkEHQC/fv3\nV/mFvv/+e1m3bp0KvpCQkKDuT3GfCnc6KCkIfABPpr59+wZkTKeddpqKpOdLZ8iDNH36dGVB\nwnIUKHR266B8aevLGNi2dgRqpCDBrQ7aMC5y165dbc8I/8pdu3YpDXvChAlKSbJtzAoSIAES\nIAESCDEBWJH27i9wOyssSFinVFhU9RR43qJtlgoSAjiUGeuUoo0EtBQSIIHQEkBobYTY3r59\nuyC6Mh7MI8IdIsNBMcL9KpZ/wKupPgjcAxGUoSbiS9ua9Mc2tSNQIwUJ/pNQkK688kr56quv\nbOPJw8r0+eefy4gRI2TVqlVy7LHHCkN71+4C8WgSIAESIIHAEcA6pH0HCt2eCEdGRgjWIv00\nb7M62Y5dubJtZ45ktk11Oznc7Jo3TXArZwEJkEDwCcCFrX379uov+GfjGRorAWsHThca/+//\n/T+VLRiJYbHwDIlfEcXOSrB4DmbFjh07qsh3p5xyilUzlpEACZAACZBAyAkgkl28YSmyEsdo\ndqhHTiQryc11z6dk1Y5lJEACJEAC4UmgRhYkhFf89ttv5bzzzlMmTSwyGz16tBx11FGWs27X\nrp3MmzdPRfpYuHChZRsW+kYAMfjxF0jRmanxGui+AzlOb33p8Yf7HDBPPRdvc66v9Rh/uM9B\nv48awjwawhyC8blITow21ga4KzldOqZLs6bxciCrKtLd/MXb5PzTe7slhy0prTRc8UolLtZa\n0XL9fOI9Fe7XQs+pocxDf871vMLtFdcBEox56L71a7ix4XhJIBAEaqQg4URI1PXHH3/IlClT\nVLjCzp07ezw/ItktWLBAXn/9dRXq0Nf49R47b4SVBQUFPucA8IZJf7GibyxuDFfR80DOg3AV\nPYfi4mJjAXl4zwM/qjqaTzheD31TUFJSEvbzwPsqnL979bXA+ymQ86isPCwFRvjdCouHToP6\ntZDps7aot252Ton8tmyrdOuU7vZW3rqtVDKaOUe5c2v0vwLMA4vIAzkHu3MFs7yhzCPcPxe4\nxng/QYLxntJ9698ldSL+I4FGRqDGChK4wJJ01VVXqb+acEII8CuuuEItqNu4cWNNDmEbGwJg\n37x5c5ta/4oLCwvV4kYsDMQCx3AVzAM/3Mg/EK6Cm/Hs7Gx1HXA9wlUwDyh4NclTUV/niJtx\nhImNi4sL+3kgB0d6uvvNfX1l7zou3KDt3btXoqOjAz6PispYyTHWErnKuDHdTAUJdX+sOihD\nB3ZybWbkQjpCRdTC75w30Tfkgf4O93beQNfv2bPHmHdEwH+LAj1Ob/3hPRXu12L//v1KSQrG\nPCIjq24Nca0pJNBYCdRoDVJt4eDDhhj2FBIgARIgARKoDwRSUmIth9G2VbK0b1cdmGHR0p2G\nJbHqab3jARUVhwWJYykkQAIkQAINj0CNFKR7771XRo4cKa+++mrDI8AZkQAJkAAJNDoCCfHR\nRv4U6yfko4ZmmjyKi8vl9z//MvcdN3Lzw9cd1nEe3CYBEiABEnAmUCMFCQm5kPj16quvVu51\nZWV8auaMkXskQAIkQALhRiAlyTpXyvBBRxpJKKtn84uRE8lK8g0FqdJw76WQAAmQAAk0LAI1\nUpAcpzx58mQZMGCAilLnWM5tEiABEiABEggnAikpcZbDTU+Nk17dMsy6pSv2SIGFOx2UIyhJ\nFBIggbohgHWvSBSr1yLXzSh41oZIwKcgDbAgITLdn3/+KUgee8kll8g999yjshY3RDicEwmQ\nAAmQQMMlEBMdIbGxkVJScshtknCzW7l2nyqvqKiUhb/vkHGj3YM1INADks9SSIAEQkNg69at\nsmbNGlm9erUKbnTo0CEVPCQhIUG6dOmi8nVi3bsONhGaUfEsDY2ATxYkvPGQ1+jyyy9XUcPe\neustQbhvJIOdMWOGKmtogDgfEiABEiCBhksgJclauRk8oK1EGUlltdi52RUVlRvRxOhmpznx\nlQSCRQDRBz/44AN5+eWXZc6cOSoNQ4sWLaR9+/aC1DKIdrls2TJ55513BPk6165dG6yhsN9G\nQKD627+Gk0Xo29dee0252PXr108lKUMS2ZNOOklp7k8//bTS6GvYHZuRAAmQAAmQQJ0RgPXH\nKlR3fFyUDOzXxhzXmg0HjASyhea+3kCKgVyLcOG6nq8kQAK1JwCLERSjVatWSWZmpnTs2PH/\ns3ce8FFV2R8/JKT3BEIJhN47SgeRKoJrA8Sua9u/rmVdKyquihXXtvaGuuIKlkXXigIivffe\nAwQIIT2kJ/zf7+KbvJl5M0wmmWRm8jt+xnnvvvveu/c7IZnzzrm/o6T/Q0JCtELOAZrgSpAq\nRYNjeHCfnZ0tM2fOlAULFlhqRlV/FLxCfSJQZQdJhwNVu3Xr1sl//vMfOf/889UfmH379sl9\n990nSUlJymF64IEHlCePfr5ciFSfM99JgARIgAT8i0BDLUoUHh5kOqmhA5Kt2peuPmS1r+/Q\nQdJJ8J0Eap4AnCNEheAMIVp0ttQ5PPBo2rSptGjRQn788Uf59ddfa2xQqC2H6NU333wjx44d\nc3pdFNzFspSvv/5a9uzZU2N9nV6IB2uMQJXWINneFUXErrrqKvXCh//BBx/Ixx9/LCdOnFAp\nd0i70w0evl6dWW/jOwmQAAmQAAnUNYFYLYpkVtOod/dmAjnwUwVnlFuRZnfphV3shltYVCol\nWq2kYAey4XYnsIEESMAlAkirmzNnjiranZCQ4NI5eqfQ0FDlUM2fP18SExOlb9+++iG33j//\n/HO5++67VSFx/QKDBg1SzhKubzR8J7744out0vy6du2qvhu3bNnS2FU5T672tTqROx4l4HYE\nyXZUWJ/0wgsvyJEjR+Srr76Sm266SfDDoKcuoJI4jQRIgARIgAS8jUCUJvcdoD11tjVElwad\nW/ll5vDRXDl4ONu2m9rPySkybWcjCZCA+wQQ/UFpmao6R/odEXVq3Lix/PTTT0rpTm+v6vvi\nxYvluuuuk9jYWIGa85YtW+SJJ56QDRs2yJAhQ6S4uFLNEmm3N998s6Smpsqnn36qHCCcc+DA\nAVVTFIp7ulWlr34O32uHQLUiSGZDRB7oxIkT1QvHEY48dOiQHD9+3Kw720iABEiABEigTgnA\nOYKTZJYqN0xLs5u/eJ9lfIgitW4Za9nXN3Bu40YR+i7fSYAEqkkAanVQTW6tpdVVx+Li4pST\nguUe5513nluXmjFjhsqCevXVV2XChAnqGt27dxeMEZlTcKDGjBmj2t955x21Th/v1157rWrD\nuijYbbfdJrNmzVI1RbFflb7oT6s9AjUWQXI05KioKOnWrZuMGjXKURe2kwAJkAAJkECdEkCa\nnZl1at9IGieEWw4t09YhVVTYq9YhxQ6pdjQSIIGaIQAZbyzPONuaI1fuFh8fL2vWrFHCYq70\nt+1zySWXyIMPPijjx4+3OjRy5Ei1j3VSusFhQuRqypQpepN6xz7S/rAcRbeq9NXP4XvtEHDJ\nQYIqCBTrEKakkQAJkAAJkIC/EYBQA1LqbA1p4kP6t7I0Z2YXyvbd6ZZ940ZObmWajbGd2yRA\nAlUnAMU6RH9qwnCd9PR0ycjIcOtyt956q1pGoi8bwUWQHjd37lx1PT0IUFpaqqTGO3bsqNLx\njDeLjo4W1GfatGmTkiivSl/jdbhdOwTs/xqY3BehRWjLI/+SRgIkQAIkQAL+RgBffKK1NDsz\nQ5qd0RzVRMrJLWQ9QCMobpOAmwQKCwslJydHUPy1JgyRKCXJr12zuobI1uOPPy7nnHOOfPvt\nt/Liiy+qTClcNysry+maKUSy4BjBWatK3+qOmedXnYBLDlLVL8szSIAESIAESMC3CMRGh5kO\nuEXzGKt1RyvXH9G+5JTb9UXBWDM1PLuObCABEnBKAMIMZWVlNZJep98ID0Fw3eoa1iFNnz5d\nCTSgHtMFF1xguWRubq7abtSokaXNuAEHCQahhqr0NV6D27VDgA5S7XDmXUiABEiABLycQGho\nQwkJDjQd5dABlWl2hYWlsn7LMdN+OXlMszMFw0YSqAIBlJFB1KcmFZARQcJ1q2uIHkF47N13\n31VriiAfDpU6GNYYwRyNWy93g3FUpa+6KP9XqwToINUqbt6MBEiABEjAmwnExJhHkYb0a6mV\nragcuaM0uzzNQarQvojRSIAE3CeA1Lrw8HBBql1NGJwjvCAcVl1DAdomTZooRbrZs2erSNfr\nr7+uLosCtYhUZWZmmt5Gb4+JiVHFbF3ta3oxNnqUAB0kj+LlxUmABEiABHyJQEyUuZpdfFy4\ndO1YWQwSEaSCPwrIGucH5whOEo0ESMB9AnAcIHSgOxTuX+nMmSg5A5GEmhYbg0rzgAEDZOvW\nraqkDRT3UDTW0bjRDscP9ZSq0re68+f5VSdAB6nqzHgGCZAACZCAnxIICgqQ8LAg09kZxRrK\nyioEa5HMjGl2ZlTYRgJVI9C1a1e1ZgiRn+rayZMnpWfPnoJanVW1/Px8QR0jXdLb9nykAsIi\nIyPVe5cuXQRCDrin0SDMADlwiDvoqX5V6Wu8Frc9T4AOkucZ8w4kQAIkQAI+RCA2xjyKNKBv\nCyspcEdpdhBqgGADjQRIwH0CnTp1EqSznThxwv2LaGcWFRWptDdEetwxOD5Iifv999+VMIPx\nGitWrJBVq1ZJ7969RRdguOuuu1Ta3cyZM41d5cMPP1Ttd999t6W9Kn0tJ3GjVgg0rJW78CYk\nQAIkQAIk4CMEorU0u2NpedqaBesBh4cHS98ezWT1hlR1APWQMrMKBOl3RsMTb0h+27Yb+3Cb\nBEjAOQFEe8aOHSsfffSRclB0UQPnZ1kfxb/FQ4cOCeoUYd2Qu/baa6/JiBEjlGLdn//8ZzWu\n9evXy9NPP61S5YzO0KWXXiqIDE2dOlVLt82T4cOHy6JFi+S5556Tyy67TCZNmmQZRlX6Wk7i\nRq0QcDuChAVpX331lUuDfPLJJ+Xyyy9XnrNLJ7ATCZAACZAACdQRgYCABhIZYV4TyahmBwdq\n2ZrDpqNk0VhTLGwkgSoRgKMxZswYOXjwoBQXV21tH5yjvXv3KmdFL+RapZsbOg8dOlR++ukn\nFSVCbdDRo0fLgw8+KEgDXL16tfTp08fSGyl3ixcvVk7UM888o8aPd5zz1ltvWfphoyp9rU7k\njscJuB1Beuihh2TgwIFWnrCj0b755puqKFZqaqq0atXKUTe2kwAJkAAJkIBXEIiJDpG8fPsv\nZIggYY1SgSb1DUOa3Z/GdrIbc2FRqZRotZKCg6ovK2x3cTaQQD0igLU/qF/022+/KQEECByc\nzZBWh8gRHKzJkydLcHDw2U4563E4ODt37hR8lz169Kh06NBBiS2YnYg6SHCoEEHavXu3JCUl\nKdW66vY1O59tniHgkoN07Ngx2bdvn9UIoPGenZ0tS5cutWo37qBa8ObNm5VzBEWSuLg442Fu\nkwAJkAAJkIBXEoiKDNWe7uZp9Uys8+yCNIcHa5F+W3ZAjfvg4Ww5cixXWjSLtptHTm6RNE6I\nsGtnAwmQgOsEIGgwYcIE5WD8+OOPsmfPHhXJwXdKXSABV0PECA4JxBHwnROOFZyamnCOjKOF\ns4OXKwZZcYgyuGJV6evK9dinegRccpDwQzd+/Hj1g2e83YYNG2TYsGHGJofbPXr0UBKLDjvw\nAAmQAAmQAAl4CQHt+5VA8jsrx74OC9LsdAcJw0UU6cpLe9iNPCeHDpIdFDaQgJsE4GhAuGHd\nunWydu1aOXDgzEMKOEP4nooXpLwHDx4s/fv3dxixcfP2PK2eEXDJQWrevLlMnz5dHnvsMQse\nyB7Cqw8LMy+qh47QeEexL+RoouIwjQRIgARIgAR8hUC0lmZn5iB17dhY4mLDJCv7jPO0dNUh\nUwcJKXZItQsJZpqdr3zmHKd3E4CiHEQP8HAekaKcnByVfofvo4jAoM5RTUeMvJsIR+cpAi45\nSLj5Pffco176QFDoCmuQFi5cqDfV6Xtubq5kZWWZjgFOGvJBjVZeXq6kGZE+CG185JKaGeQl\nv/zyS1X0C2oqZjKRCOn+4x//kOuvv15JPZpdh20kQAIkQAK+RSBCU61DSl2p5ugYDSIOQ/on\ny/e/7FLN6RmnZNfek9KpvfXfGRxEml1iI6bZGflxmwSqSwCpdSjIiheNBDxBwG0VuzvvvNMl\ngQZPDNrsmg8//LC0bt3a9GXUnMe5yF/t3r27DBkyRM0B1ZpRDfnwYWs1IjhcCNNCqhGKfQjb\nvv/++3a3f/XVV2X27Nkq9Gt3kA0kQAIkQAI+SyA60oGaneYgGW3p6hTjrmUbDhJSf2gkQAIk\nQAK+Q8DlCJLtlCBz6E22ceNGVcX4lltusRuWcYEc/lDdfPPNSoXk008/VVEwKKMgQgYZR1Q/\nRsQJhsWACOFCJrJp06byf//3f0rW8ZprrhFE0GBwol566SWBhKOzdEPVmf8jARIgARLwKQIo\nGpuh1TqytTbJcZLUNEpSj+epQyvWHpYbp/TRUs+tnzuiYCwKx9JIgARIgAR8h4DbDpI+RSjV\nHT9+XOnTG5+SIYWtrKxMCgoKJCUlRUVg5syZo59Wo+9Q1INaXr9+/eSVV15xeu133nlHlixZ\nIni/9tprVd/27dur99tuu01mzZolf/nLX9T+999/r7Tt4RzBLrzwQrWWChGoXr16qTY4ipCc\nvPXWW9U+/0cCJEACJOA/BEJCGgpexcVldpOCWMOcb7eq9rz8Etm0PU0VkrXtmJNXLKHVVxm2\nvSz3SYAESIAEPETA+lFXFW4Cp+TRRx9V+Z/JyclqDQ9S1fQXtOehXIc1O1dccYV88cUXVbh6\n1brCYTl16pSce+65Zz3x448/1v7YhciUKVOs+mIfVZo/+OADS/v+/fst0SQ06lWcsd4JlpaW\nJiiY+/jjj3NRoCLC/5EACZCA/xGIiQ41ndTQATZpdpqanZnlaQ5SBdPszNCwjQRIgAS8koDb\nEaQ33nhDnn32WZcm1aJFC7noootc6utOJ6TXwZBKt3z5ciUBCalHiEhAElI3RLvQF222hcbQ\nv3PnzrJp0yZtQW6ptjA3SNq0aSPr16/XT7fUgmrXrp1qw/yh8AdxBhoJkAAJkIB/EoiJCpET\n6fl2k0tsFCkd2yXI7n0Z6tiajalSpEWaQrWIk9HgHOXnl0oTric3YuE2CZAACXgtAevf4lUY\n5nPPPad6X3755XLTTTcJokhQg0O06J///Kfs2rVLFixYIC+88II69tZbb1Xh6lXrqjtIiOQg\nmqQbVE6wtghpcJAcx3ohVGNOSEjQu1i9x8fHK+coPT1dOT5Im0ORsdtvv105W5jzJZdcoo5B\n0AHS5TNnzlTXtrqQgx1UX4aQxNnMmKqo90VRXijuecIgk4mXrxvUBH3dIJ+Pl68bUmt93TAH\nf5iHp35v1ObnW1xc7LHff67Oo+BUvhQUltp179Ot0kEqKSmXhYt3Sv8+Z9KyjZ3Dw4PqfA7G\n8bi7jdR5f/iZ8oc54DP0xDzwkBiGpRI0EqivBNxykPBlGuuOEGHBuiI4HzDsL1q0SFq2bKle\ncC4QbYGj8d5771nW9tQ0bBSshWGt0GuvvaZS+7Zs2SIPPPCAWpMExwc1nPTUOFvJb3086AdD\nuh5s1KhRSrUOkSKo1KGSM1LqYKgLBWnwK6+8Uu3jf0g7NFZ1thz4YwNRqd69e9s22+3jlxMi\nWUaDxj/Or0nDLz+MGdd2Nu6avKcnrqX/Esc8fNXwOWAe+Bx8fR5w8H15Dhg/vgT6+meBeeBn\nSv/97Iv/NvTPAoUg63oe8XHhUlJ65m+DkWX/Ps3ly+/3aL9LzyjVrd2UJoP7tTB2USp2hYVl\n0qBBoDYPtzPbra5ZFzv6F+ea/ltU23PRs0Rq+741eT9Pfhb490YjgfpOwC0HCapuMKSwGf9o\nQTr7u+++U3LZcJJgUJWDDPZTTz3lMQcJa6EQubr66qst64SQ1tenTx+VNvf000/LvffeazmG\nL6NmZvZFG+PHy2iY/0cffaTWVeFLFFTw7rjjDqV2h3VXb7/9tmm9JOj1r1mzxngp020o56HY\nmdFQAM2RY2fsV5VtOIJwGlF4TVflq8r53tIX88AXKczDV62oqEhFOPE54LP2VcM88LQ/JibG\nV6egosj4N4g1h74+D0RV9Qc/vviB4Hc11nqi8GNdzyM+/rQUl6Zrv2usSWoaPdKrW1PZsOVM\nhH/H3kwJCAyV6KjKdUuYBx4sBodESXyc4+Lq1lf2vj08GMXDj5r+W1TbM8XPlK/PAZku+M7i\niXno3+t8+UFXbf9M8X7+R8CtR1m6DDbW7RhNX+8DRTmjoerx0aNHBUVXPWGoqIw0P11EQb8H\nIkpjxoxRX9gg3419PBnJzMzUu1i96+1n+1L0xBNPqEjQZZddpn5BTZw4UUXM5s6dq9Y2jR8/\nXpASRyMBEiABEvAPAigOGxkRYjqZYQaxBkSSlq+xrqmnn5STV6Rv8p0ESIAESMCLCbjlICFt\nDk8YoPJmNCjXwVauXGlstijB7dy506q9Nnb0SAwiJRgzoji6I2R7f7TjCb6tgIOx37Zt2+Tz\nzz9XKXZoX7ZsmXryj7VIEKL48MMP1fXhLNFIgARIgAT8h0BMtLmDdG6vJAkJrkzxXepAza5Q\nW8NUXGIvF+4/hDgTEiABEvAPAm45SMg/xvqbhQsXKtU4HUW3bt3U5rx586wqh6OeECwuLk69\n1+T/kEIC9brBgwer9TS219adMj26BScO0SSk0BgN4eodO3aoazkLK0+bNk3da9y4cer0+fPn\nq7VBSOmDtWrVSkWpDhw4oPb5PxIgARIgAf8gEBUZqq1Ns1+fgTpJ/fpUrjvacyBT0kxU70Ah\nN7fYP2BwFiRAAiTgxwTccpDAA2lmyH8dOXKk3HDDDQoR6hC11lTasM7muuuuU2t0oPoGxwOR\nGV0euyZ5Yr0GlOlWrFihitEar43oDkQjMEbdgbnrrrvUAmxEfIyGyA8WZt99993GZqvttWvX\nCiJDWNOkG+aF8/QFk/p6GGdRKP1cvpMACZAACfgOAaxdjzGsLTKO3Jhmh3ZHUaScXKbZGblx\nmwRIgAS8kYDbDhJEEbDuBwuyf/31VzU3RF4gxoB1Pp999pkqxvq///1PHYOiHJwJTxhEICCW\nAKGE++67TxDVgbQ3ojyIWr3yyiuW21566aWCKNLUqVMF0SD0hcIdhB6wpmjSpEmWvrYb6Adl\nPqyp0g2FcCEQ8O2336om/R0RLRoJkAAJkIB/EYh2kGbXo0sTiYqsTMFbuvqQ6cRLSsulsMhe\nLty0MxtJgARIgATqhIDbDhJGi6gLahDdf//9lsEjcjRr1iyBoh0cJawBgtMEZ8RTBjluqOdB\n5ejll19WwgyPPPKIElJA1Af1mXSDI7V48WIZO3asPPPMM6ov3uH4OKvVtGTJEkHqoDF6hGuO\nGDFCJk+erFT0IOGN+UPWHAp/NBIgARIgAf8iEBEebCrVHRgYoMl7n1FvxYyPHs+T/SlZppPP\nzmEUyRQMG0mABEjASwg0rO44evXqJXgZDXLbeKHIoqeiRsb7YRvKcXihaBpenTt3dnhvyGL+\n9NNPgvVLu3fvlqSkJKVwZ3tN4z7kTVFjCREjW0MtKESOkEr4/PPPq8iVbR/ukwAJkAAJ+AeB\nmOhQyci0L4Y8dEArmffbmTIYmCnS7Nq2sl97m5tXLE0TI9VDRP8gwlmQAAmQgH8RqLaD5AxH\nbTlHxjE0a9ZM8HLFsH4JAg+uGKJEjgyRMqTu4UUjARIgARLwbwIxUSGmDlLHtgmS2ChCTpw8\nU1B2+ZpDcu0k6weIIFNeXiGnCko12fBg/wbF2ZEACZCAjxKoVoqdj86ZwyYBEiABEiABtwmE\nhgZZyXobL4Qokm5ZWirdtl3m9f8o1qBT4jsJkAAJeB8BOkje95lwRCRAAiRAAl5OICYmzHSE\nQ/snW7U7UrPLyy+W8ooKq77cIQESIAES8A4CdJC843PgKEiABEiABHyIANYhmVlSs2hpkxxr\nObRqQ6pAuc7WKipOS15+iW0z90mABEiABLyAAB0kL/gQOAQSIAESIAHfIhDUMEDCw4JMB21M\nsyssLJUNW46Z9svJKTRtZyMJkAAJkEDdEqCDVLf8eXcSIAESIAEfJeAoijS4X7KmUFc5qWUO\naiJBqKGsjGl2laS4RQIkQALeQYAOknd8DhwFCZAACZCAjxGI1tTsjI6QPvz42DDp1ilR35UN\nW49LgRZJMrOcPNZEMuPCNhIgARKoSwJuO0ivv/66fPXVVy6N/cknn5TLL79ce1JW5lJ/diIB\nEiABEiABbyeA4rAoHGtmxjQ7RInWbU4z6yYsGmuKhY0kQAIkUKcE3HaQHnroIXnrrbdcGvyb\nb74pc+fOldTUVJf6sxMJkAAJkAAJ+AKBWAdqdgP6thCsU9Jt9Ybj+qbVe3FxmeBFIwESIAES\n8B4CLhWKPXbsmOzbt89q1BWaPGl2drYsXbrUqt24U1paKps3b5b09HRVMTwuzr6iuLE/t0mA\nBEiABEjAlwig2GtgQICdZDcEHM7p1VxWrjuiprPnQJaczCyQRvHhdtNDFKlJYqRdOxtIgARI\ngATqhoBLDtLp06dl/PjxkpeXZzXKDRs2yLBhw6zaHO306NFDoqOjHR1mOwmQAAmQAAn4HIGA\ngAYSFRVsmiqHNDvdQcLElq1OkUvGdbGbI9Yh0UGyw8IGEiABEqgzApXxfydDaN68uUyfPl0i\nIyMtL3QPDAy07BuP6duxsbGSlJQkY8aMkW+++cbJHXiIBEiABEiABHyTQHSUeU2kPt2bamuU\nKqXAl6w6ZDpBrFGCoh2NBEiABEjAOwi4FEHCUO+55x710ocdHh4uAwcOlIULF+pNfCcBEiAB\nEiCBekcATlBDbb2RrWR3w4aBMujcljJ/8X7F5HBqjhw6ki3JLSoLyeqwcnILrZwpvZ3vJEAC\nJEACtU/ApQiS2bDuvPNOmTRpktkhtpEACZAACZBAvSHQQNP6huS3mRnV7HDcURQpL69EKipO\nm12CbSRAAiRAArVMwG0HacaMGXLHHXfU8nB5OxIgARIgARLwPgKx0WGmg+rcvpEkxFUewzok\nrOu1tXJN+Cgvv9i2mfskQAIkQAJ1QMClFDsINECJrrq2Zs2a6l6C55MACZAACZCA1xEIDW0o\nIcENpbjEWrIb0aUh/ZPlf/N2qTFnZBXKjt3p0tVQSFafTE5escREm69n0vvwnQRIgARIwPME\nXHKQNm3aJEePHvX8aHgHEiABEiABEvBRAtHRIZJ+0tpBwlSGGhwk7C9ZfcjUQTp1qkTKyys0\nASS3kztweRoJkAAJkEA1CbjkICGd7tSpU9W8FU8nARIgARIgAf8lgOhP+kn7v5Utk2KkRbNI\nOXIsX01+1brDcvNVfTRhh0ArGEi9y8ktkvg4+1pJVh25QwIkQAIk4FECLjlI11xzjUcHwYuT\nAAmQAAmQgK8TCA4KlLDQICksspfs7t+nmeYg7VFThKT3+i3HpH+fFnZTRpodHSQ7LGwgARIg\ngVolwDh+reLmzUiABEiABPyZQIyWZmdm/Xo1FW05ksWWrkqxbBs3CgtL7dYxGY9zmwRIgARI\nwPMEXIogmQ0Da5IqNNWdqliLFvZPy6pyPvuSAAmQAAmQgDcTQJpdWvopO6W6uNhQ6dqxsWzb\ndUbwaN3mY1JQUCLh4cF208nJKZLExpF27WwgARIgARKoHQJuO0jt27eXwsLCKo3STNq0Shdg\nZxIgARIgARLwYgIQWIiICJZ8E8lu1ETSHSQUlV21/oiMGNrWbjY5eXSQ7KCwgQRIgARqkUCt\npNglJycLHCoaCZAACZAACfg7gRgHRWMH9G2hCTNU/tld4iDNrrS0Qk5p0SUaCZAACZBA3RBw\nO4KUkmJe7A7TyMjIkL1798qyZcvkxRdflHPPPVe++OKLupkh70oCJEACJEACtUggSnOQAo43\nkAqbgrARWjpd3x7NZPWGVDWa7Vo9pMysAlNRhtzcYkF/GgmQAAmQQO0TcNtBaty4scPRJiYm\nSpcuXeRPf/qT9O7dW6666ir5+9//Lq+99prDc3jAOQGkJ3oyRdGT13Y+s5o56mk+NTNKx1cx\n8jduOz7De4/4y2fhD/PwhzngJ93X5gEthsjIYCXZbfyXinmgaKzuIMF/WrLqkFx8QSdjN7Wd\nk1uorUOKkIAAg7KDXa+6acA8fN38YQ74DDwxD/2a+ruvf9YcPwm4Q6CB9g/A47/pWrVqJTk5\nOZKZman9sq9ML3BnwPXhnJMnT4qtA/rGG2/I5MmTa3T6ENnAx49K7778uehiIb48B3wOmIev\nfxaYB178LGr0n6pbF9N/pgIDrWvtuHWxOjpJnwNu72vzQNHX1ONn6h5h/Pj3jX8Xpdrao4ee\nXqxJgZ8pKJvUNFIe+9tAdLGzZk0iJUpztLzFysvL1VB87bOw5Yd5+MMcMC9PzOO8886TXbt2\nSceOHdW7LT/uk0B9IOB2BKkqcPr37y9fffWVbN26VXr27FmVU9n3DwLR0dGCyFxNGor/5ubm\nCq4dHu67hQkxD3yRioz0XdWnoqIiycrK0hZ3R0hUVFRNfsy1ei3Mo7i4WGJiYmr1vjV5s9LS\nUsFDirCwMJ+fR15ensTHx9cknlq9FpyKtLQ0CQkJ8bl54HdSSXmGlJdXKOcIDwnj4uIUv8H9\nkmXBkv1qG05UfkGAJLeItWMbpM07MdF7/i0dP35cfSG3fYBnN3Avb8DPVE3/Pa3tKaenp2s/\nW+UemUfDhme+GnrC+aoOp7KyMjl27JgSCGvXrp1HnMPqjI/n+heBWgnnrFq1SlHDHwwaCZAA\nCZAACfg7AUSDIfltZsMGtrJqXrzSvCYSolBQu6ORQH0lcOLECXnppZekV69e6kEJRL86deqk\nHib27dtXbr75Zjlw4IBf4EH5HDiANO8g4FEHCTLgWHt0+PBh9TS2W7du3jFrjoIESIAESIAE\nPEzAUdHYzu0bSaP4yqj9stWHtCiT/QNEPFTMyS3y8Ch5eRLwTgI//vijWs9+//33y+bNm1Uk\nFtkucJJKSkpkw4YNMnPmTLXWfdasWd45CRdHhTX6nTt3ln379rl4Brt5moDbKXZDhw5VqTRm\nA0RaBNJsjhw5otYeoc9f/vIXTd7U7duZ3YZtJEACJEACJOC1BMJCgyQ4KFCKiq2jQIguoSbS\nNz/tUGPPzC6U7btPSPfOTezmkpNXLAkGZ8quAxtIwA8J/Pvf/5Ybb7xRpc8jHfL555+XYcOG\nSdu2bdVaPiwPWLt2rcB5gqN03XXXCVK8b7nlFp+kMW3aNEFKNM17CLjtsaxfv96lQrHIYZ04\ncaK88MIL3jNrjoQESIAESIAEaoEA0uyK0kvt7oQ0O91BwsElWpqdmYNUVFSqPXAs09KL3P5z\nbXdvNpCANxM4dOiQ3HXXXco5GjVqlHz++ed2wlVYOz1y5EhZuXKl3HDDDTJ79mz1PfOmm27y\naZEgb/5c6tvY3P6NC1U1LJhzZFhUiwWpkPlGOJRGAiRAAiRAAvWNQHR0iKSl2z8ZbtEsWtok\nx8mBQ1kKyar1R+Tmq/tKcLD9n+XsnCJpkui7IjT17TPnfKtH4OGHH1YCUvgO+dlnn9k5R8ar\nBwcHqzVK//3vf1X9za+//tqp4i/qdO7fv1/at29vEU0xXs/ZNtZDpaamqrS/0FDz9YXG87HM\nBGqASAvE/epK3RWpujt37lTf2TEOCBC5YtVh5cr1vb2P/W9iF0cML51GAiRAAiRAAiTgmECI\n5vCEhQVp6eb2fRBF0h0kyH6v3XRUoHBnazl5dJBsmXDfPwnk5+fLN998oyb30EMPSZMm9mmn\ntjNv3ry5ih7BWRo40F4yHw7C66+/LjNmzFAOjn5+mzZt5Nlnn5Urr7xSb7K8Q3F57969yrFY\nsGCBPP3008qxQgcsF0Fk66OPPpJmzZpZztE3Vq9erdbfr1ixQq2bQjucpAsuuEAQXMB4dXvw\nwQdVG5wp2OjRo5UjhawrBBr+9re/KQVPCFEEBQXpp1neIerQoUMHtb979251bX3smzZtkk8/\n/VTefPNNVWYHnaCUiyUvuL7Zshd3WFkG42cbHhVp8DNWnA4JkAAJkAAJVJlATJT50+Yh/Vqq\n2mf6BZFmZ2ZQssvXFO1oJODvBCDMoDsLgwYNcnm6cCTuuOMOadmypdU5KNtw4YUXyj333COQ\nqYcDctttt6n1TEjlu+qqq5TDYHWStoP1TBgHnCoEBLA/YcIEgdgYsqfmzZsn55xzjhQUFFid\n+sknnygnbdmyZSp76uqrr5ZLL71UOUhz586V7t27y+LFiy3ntG7dWvXXJdW7du2q9uF4TZo0\nSTlYiFrhfmaGCBtKnYCV7njpY0ea4vTp0wWOIBwxzBUaAS+//LLat72eu6xsr+Mv+y5FkBBW\nBNTqWtOmTat7CZ5PAiRAAiRAAj5FAOuQIMxga7ExYdKzS6Js2p6mDm3aflxyNVGG6KgQ265K\nzS4ywnuKxtoNkA0kUAMEkAoGw78XSHtX1/71r38p5wJCD999952gLqdu8+fPlyuuuELee+89\nueSSS2T8+PH6Ics7oi+PPPKIPPHEE5YIDq4DpwfRm//85z8WYYiUlBS5++671dopOGQvvvii\n5ZzMzEy55ppr5Oeff1YOF+qCIk0PTh1eWFMFkQaMFyJoumFcX3zxhUCl76KLLtKbLe8Qs4BB\n0MLW4FRBSfqf//yn5fcPhC0QyXrllVfk3HPPFThwulWXlX4df3l3KYLUp08fFUaER1udl79A\n4zxIgARIgARIwFUCgYENtCfI9ukxON9YE6m8/LSsWHvI9LJ5muNUoaUK0UjAnwkgWgJD1MNR\nwXEUyUX0Bw6J/jp48KDghbIyusEpeeqpp9QuHB2jc4RGRJMQYYHdd9996t32f3AikF5nTG/7\n05/+pM5FX0SKdJs6dapaO4XIEhwQ4zko2A1nKjY2Vkl5wxlxxf785z+rbv/73//sVO6QQrdl\nyxblXF122WV2l4NsOJw048MZzAfRJNiTTz5pOacmWFku5icbLjlIVZkrfqD1UKF+nq9XpNfn\nwXcSIAESIAEScIdAVIS5g9SvTwsJCQ60XNJRmh2co9zcYks/bpCAPxJAiRhYZKRjURIUh23V\nqpUgPU1/waHCa8iQIRYsiJZADhzfQRHxMTPdsUDk6uTJk3ZdEG0xOhh6B8iNw7BmSrd169ap\nTUSPzM6B6ITu8BgdK/18s/cxY8ZIUlKSSveDEIXR9OjR5MmTVQqf8Ri277zzTlNhCPCDYY2V\nPv6aYKUu6kf/cynFDl6qbYod8i6R1wk1EHzgCBFCHQML0crLy1UNJCxggxeNH+RFixb5ETZO\nhQRIgARIgARcJxAZGSyl2Q3sokChmnw3nKSlq1LUxfYcyJTjJ/KkaWKU3cVRNDY2xnw9k11n\nNpCADxKAMwDDeiFHhofwtgID+I5q+z11z5496hJQjzNLn9OvD2cG4gRwGBo1aqQ3q3d8fzUz\nvR++78JQuBbfh2EdO3ZU72b/69Spk2qGup0rhrmixhPqQCHNDpLmMNwXESmYWXod2h2NA2OH\nAwrnCAV4Bw8eLDXBCvf0J3PJQdJ/EIwTxwcGjxv69LYKIPhA8UOFnE3o1EPtAx4ulEBoJEAC\nJEACJFDfCARoX8KitLVFcHJsDWl2uoOEY4giTb64u203OVVQIqWlFVrqTo0nf9jdiw0kUBcE\nEBGCIY0OTpLZ2nWIHdjaa6+9phTfjO1IuYNBxODXX39V287+h/62KnhRUfYPKsyugdRAvfSN\nmbKdfo6uynf06FG96azvCELAQVq4cKHgPIgx/PLLL4oPAhPGNUvGi+miDcY2fRvf6+EgYc5w\nkPAOqw4rdQE/+p9bv2WhdIFQH36QbJ0jWzbnnXeeWhCGCBJCnTQSIAESIAESqI8EYjWxBjOD\nUAOEHHRbsuqQvmn3np17Rg7Y7gAbSMAPCECIAA/ZEdH58ssvqzUj3Rnp16+fcrjgdDl76el2\n7twUTpGeVpeWdkZ0xew6EHaAYU2Sq4ZIEJwYRMhQEBcG+W6YHlFSOzb/Qx0jR6ZH6KDKB6tN\nVo7G5G3tbjlIWBSGFLsuXbq4NB/kheKD3bhxo0v92YkESIAESIAE/I0AhBoaNrT/s4sUIEh+\n65aWni+795t/ucnRisbSSMBfCcDRgHgCDBLbEA9w1/QUsx07diiHBFET21dCQoJa34P1Qag7\n5K5Bka5FixbqdD1dzexaSOOD6amEZn3M2vS1SwhOIEjxww8/KIcM2VyOTI8K2R5HtAtS4Biz\n7iDVJivb8Xjrvv1vahdGCjlCmKsOz/Lly1V/yCzSSIAESIAESKA+EsATZjMJb7AYNrC1FRJH\nYg0lpeVSUFhq1Zc7JOBPBKC8hi/vR44ckSlTppzVSYKi3ffff2+HoG/fvkpJDqlkuqCBbScU\nbk1OTlYFVKuS9mZ7HezrdZtQlNbMkEX18ccfq0O2a6IQNYPB+TEzcMAafxSfnTNnjsrIGjFi\nhFrOYtYfbR9++KHpobffflu1o6CsvpartlmZDszLGt1ykBARQjGuDRs2CPI+nRnkEdevX68E\nHHQP1Vl/HiMBEiABEiABfyUQGx1mOrW2reIkqWnleoflaw5paxrM6w9mM4pkypCN/kGgR48e\nSuALs0GtInyRh1w31uBgjQwsOztbfvvtN3n44YcFctboB0M6nW6I6Nx7771q94EHHpClS5fq\nh9T79u3b1fnYgeiYszU7Vic62Hn22WdVFGrlypXy6KOPWolGwEm78cYblbOHNfooPmu0iIgI\ntQvRBDPDWqiJEyeqa95///2qC67nzFCQFkJpRsNaLHxvh0OmS6DjeG2zMo7JW7fdcpAAFtrx\neBqG6sUQYYCaBjxbhA8RMUJ+JLzpadOmSXBwsLz00kumcoPeCobjIgESIAESIIGaJhAa2tBK\n1tt4fWMUKf9Uiazfcma9grEPtvPyirQvSqyJZMuF+/5D4P/+7/8EYgxYq4OUsH/84x/quybq\nCOEBPVLiIAL2wgsvqBQ5yG6j/9dff20FAd9BUZcIEt7Dhw+XsWPHqmKuqInUvXt3tVwEQgfv\nvPOO1Xnu7LRr106JKSBlFs4Srv+Xv/xFrr/+euXEYXxwRODo2Qo5dO3aVd0S36mRbWWsUaSP\nRU+zwxonOEyXX365fsj0HexQKBZ6AShgCycQLzhrqMMECXOj1SYr4329ddslFTuzwWNhGHI3\nr732WvVh4wM3M+R74ofCkcqG2TlsIwESIAESIAF/JRCtCTKknzzzJNw4R6jZzf5mi6VpycqD\n0r9PkmVf3yjXnKO8/GIrYQf9GN9JwF8IoHYRvtzPnDlTPvnkE9m9e7dSikPqHQxOUq9evdSX\nftQeMltDBDlrRHSee+45FU1BBEVXtMPDezgdcL50kYLqsoODA+cLpW8QDcL6JxgcI6wXevzx\nx0WvoWS817vvvqtqNWGNP4QkUF7H1s4//3yByh/WFk2aNEmlBdr2Me4jeoS5g9+qVavUocaN\nGwsK2mJ8tlbbrGzv7237DTSlkGo9hsIP7Kuvvqo+TPwwwDPFGiXkM6Ji7+233276w+BtILxp\nPHjSgR9ioyF/1tliPGNfV7cRqkZOLIr7IrfVVw3zwI+xs8Jy3j43LJjMyspSc3BVVtQb54R5\noNCfowro3jhm2zEhBxz/BvFvwtfnkZeXVyW1JFsWdb0PcR88LcUXn6qoPtX1uG3vj3lAUUr/\nvY51RHsdiDA89dJvsm1XurpEYGCAvPfPiyUyItj2kqotuUWsXbsnG6B8hQwSfR6evJcnr42f\nqZr6QuzJcTq7Nr5EoxaOmQy2s/NcOYbIx7Zt25QQF9LQvMUw58OHD6s0NdQTQiSpqoZ1Rvje\nip9hLBfx5HcffB8GRwQTEKVyxfCdDN8FIOKgrw8ynod5Y/xInxs2bJjxkGUby1kgFKGX4cHf\nZCyJQcFcpCOaOZKWkw0btcnKcFuv2XQ7gqTPAB/EW2+9pXbxJVX/xaPLHer9+E4CJEACJEAC\nJCASHBQo4WFBpmIL5w1qbXGQyssrBGuRxp5v/+UKKXhYo2SmikfGJOCPBODUVNc5xzqj6q41\ncpUtHtoOGDDA1e6qHwIMuhCa7YnLli1TzhGcJEfOke052IdDZFvfyayfbVttsrK9tzfsu7UG\nydHA4RThaQadI0eE2E4CJEACJEAC4jA9bkDfFtq63TOKVuC0WCsa68iyTYrOOurLdhIgAd8j\noBefRf0krCOC3Xnnnb43ER8ccbUjSEhHQdgdITxjth5Cv/hgUS8pJSVFvvrqKyVN6IOMOGQS\nIAESIAESqFECkPs+fiJP+7tpfdmw0CDp1ztJlq0+pA7s0VLx0K9pYqXCnX5GTk6hNIr33fRo\nfR58JwESMCdw6623KglzpH3DoNJ3yy23mHdma40ScNtBQk41FC+QXge5RVcM2u00EiABEiAB\nEqjvBLC+KDIiRIkt2LJAmp3uIOEYokhXXNzdtpsUl5RLYVGpwKmikQAJ+B8BrLPSnaM+ffrI\nt99+q2pEOZspUupQR0qvreSsL485JuC2g4TiWpAxdMWg3nHRRRe50pV9SIAESIAESKBeEIiN\nCTV1kHp2SRQc0+sdLV6RIpP/1M00fR196CDVix8XTrIeEoDq3RVXXCGQN8d3aVcMSni06hNw\new0SJBNh0GFHBWO9uBU+SFQ1howiCnhhPRKqFOtCDtUfMq9AAiRAAiRAAr5PABGkgIAGdhNB\nHZWh/ZMt7ekZp2Tn3jMpNpbGPzZytHVItml6tn24TwIk4JsEoGQHVUFXnSPfnKV3jtqtCFJO\nTo5adwSJRKTN6VKE2F+0aJGSXkRYcPTo0YLCWcihfO+991TBLO/EwFGRAAmQAAmQQO0S0J4f\nKrGGrOxCuxsjze77X3db2pFm16WDdfkHHETBWNREwpomGgmQAAmQQM0QcCuCtHfvXnV3yAbq\nzhEa4OWeOHFC6dTrw8Nism7duslTTz2lN9XKO/TbUaA2MzPT9H4QkVi+fLmqugy9eEeG+bz5\n5psyffp0S6Et276oNYJqxRs3brQ9xH0SIAESIAEScEggRisaa2attBpHyUkxlkMr1h4W1E8y\nM6rZmVFhGwmQAAm4T8AtBykiIkLd0VarHdrsMD3dTu1o/xs+fLjAYYGzURsG5wdVhpH+t2vX\nLrtbwiGCMzdkyBDVD7Wc4MShAJnRUKwLFZFRdRgqfIMHD5b333/f2EVto1Du7NmzRZ+/XQc2\nkAAJkAAJkIAJAdRDQl0kM0MUSbfCwlJZtylV37V6P/VHTSSrRu6QAAmQAAm4TcAtBwlpc4gc\n7d+/3+rGXbp0UfsrV660atcdqp07d1q1e2rnmWeekRUrVpheHlLkN998s6Smpsqnn36qqg0j\n/e/AgQMydOhQOXXqlOW8H3/8UamHoGrxpk2bVKrggw8+qKTL9U5wol566SV59NFHVZVivZ3v\nJEACJEACJOAKAUdRJKxDMtYVhFiDmeHvGqNIZmTYRgIkQALuEXBrDVJQUJB06NBBFi5cqNLU\nEFmBIQoDmzdvnkqp03+xQ8QBFhcXp949+b/Vq1erdDhUW05PT7e71TvvvCNLliwRvF977bXq\nePv27dX7bbfdJrNmzbKslcK4IauI4rewCy+8UN59913lVPXq1Uu1zZgxQ6mLYJ0VjQRIgARI\ngASqSiBGU6yDEIOtxcWGCRTtNm1PU4c2bjsuuXlF2noj+7S8HE3NjjWRbAly35cIlK6rffW1\noHN6+BIijrUWCbgVQcL4nnjiCUEq28iRI+WGG25QQz733HOldevWsmbNGrnuuuvkiy++kEsu\nuUR27Ngh4eHhSrDBk3ND9Oeaa64RrI3Sx6Q7afp9P/74Y4FG/JQpU/Qm9Y596MZ/8MEHlnZE\nyPToFxpxHJabm6ve09LS5PXXXxfIMAYHB6s2/o8ESIAESIAEqkIAKXaOpLqNaXYQZDDWRzLe\no7hEK8yupeHRSIAESIAEqk/AbQcJct433XSTFBcXK0lvDAVFqSDGAKfks88+U07I//73PzXK\nBx54QDlJ1R+y4yvce++9Aqfl3//+t2mBrNLSUiWkgDVH0JQ3GtZTde7cWaXSoR8MqnzGNMJ9\n+/apdqQYwlAHqnnz5nL99derff6PBEiABEiABNwhgLpHZtavd5KEhlQme/zuIM0O5yKKRCMB\nEiABEqg+gcrfum5c68MPP5S7775bFixYYDkbkSM4SqiTtG3bNmnUqJHcdddd8sgjj1j6eGID\n1YUhoIAxwbExM6wXKikpkYSEBLPDEh8fL3COkJoHxwdpc5Aqv/3221VUCnNCRAzHIOiAdLuZ\nM2daKfmZXviPRghVQBzibFZRUWHXJTs7W0mr2x2oRgPy1mGQbdejYtW4XJ2dqs8jPz+/zsZQ\n3Rsb52BcB1fd69bF+ZhLYaG9bHFdjMWde+qfRUFBgU/PA3PHXI4fP+4OBq84R/8s8CDOl+fh\nymdRXl6hqa7mmNY06t2tsaxcf0x9JgcOZcmW7SnSvEmk3WeUnRWgnR8tAdAP94Dh8ygrK/P7\nz8ID6Gr8kvq/DU/8u9AfEiNLiEYC9ZVAtRwkQMNaHH09jg7x6quvFrzwBQOpdZ42/IKAnDic\nF0S1HJnuBMBpMzM4SDD9C+qoUaOU04VIEVTqJkyYoFLq0Aey31iHdeWVV2JXGRwbFPhzZHAc\nExMTHR22tOMPEJwWo+G6zq5t7OvqNsaLX7KI+NX0tV0dQ030wxzw8vU54PPwh88Cnyk/i5r4\nya7+Nc72O6n6d/DsFfDvGnOA+fLPFMaPL5vO5oBjKBybrynS2dqgc5pZHCQcW7numEyc0NG2\nm1RovAoKyrU1Sp5J+da/MDubh92gvLDhbJ+FFw7Zbkie/CxslybY3ZwNJFAPCFTbQXLGqDac\nI9wfThF+YZtJcBvHp68h0v/gGo9hW/+FA0dGNzheeBkNdaA++ugjtcYtddHkAABAAElEQVQK\n9/3tt9/kjjvuELT36NFD3n77bRkwYIDxFLXdpEkTcUXJ7+TJkwKRCaMhBdAV58p4ztm24QjC\nacS1a+uzOtuY3DmOeeCLVGSk/RNVd65XF+cUFRUJIpxY8xYVFVUXQ6iRe2IeeNofE1NZv6VG\nLlyLF8HTU/wbDAsL8/l5oEab/uCnFhHW2K3wuxpp01g36uvzyMjIsPu9bgsqNCxGjhy1fjiG\nPgM0gaPG/92pCTkUqFPWbj4hN1/T39ThaqiJKCUmekYQCQ8j8ffR9u+T7Ty8fR8/UzX997S2\n54xMF3xn8cQ89PqWxu9CtT0/3o8E6pqA43BHXY/MxfujiOtPP/0k//rXv9SXS0St8NJDxPjC\nhn18gYYaHZ6MOCoeq7ef7csdBCp69+4tl112mfoFNXHiRGnZsqUqTIu1TePHjxekxNFIgARI\ngARIwFUCUZEhmtNjnx6Hv1tGsYZsba3Rxm1nlO1srw2hBkcFZW37cp8ESIAESMCcgEcjSOa3\nrNnWr7/+Wl3QmOpmvMOIESPULiI3KOSKpy26I2Tsh220I5JiK+Bg7Id1VZ9//rn88MMPqnnZ\nsmXqyT/WIrVo0UJJnbdt21Y5S3/+85+Np3KbBEiABEiABBwSwNIhSHhn59iv4TtvYGv5+vvt\nlnMXLz8ofXs0s+wbNyDW0LjRmYLuxnZukwAJuEcAasx6BlDfvn2lVatWDi+0Z88e2bp1qzo+\nduxYixoyvjci6nfxxRc7PHfLli0qGwlZSFjvju+cqMXpiuHhPpSlaTVDwOcdJERxzIQP4Lis\nX79eJk+erCJHeg0mFLNdunSpSqExrkVCuBr/AAYNGmSqgKfjnjZtmqDu07hx41TT/PnzBXWh\n4BzB8I8GT/tQeJZGAiRAAiRAAlUhADU7MwepaWKkdG7fSHbuPakut2ZTqlqvFBlhv94IRWPp\nIFWFOvuSgHMC//nPf+Tpp59WnbDswtmSjgcffFC++eYb1RfODdarw6B4jIwmZyJGeNj+6quv\nypdffimTJk1StTmff/55df7Z/gc9gI0bN56tG4+7SMDnHSQo5JnZww8/rBykv//970qBTu+D\n/osWLVLqc/gh1g3qdxBHgCqfI1u7dq2KDOF83RBxwnlI6YOjpK+HcRaF0s/lOwmQAAmQAAkY\nCYSHBQnqIpmlyZ0/uLXFQSorq5AVaw/JmOHtjaer7dLScu1vUYn25NreebLrzAYSIAGXCeAB\n+Ny5c9Vac32tlvFkrOvGso+aMjzkRwkao+FBPZSUUYfTuGbZl9dpGufnLds+7yBVFeSll14q\niCJNnTpVsIB5+PDhymGChDeiUfDYHdljjz2mZL9xjm4Ig2J9E2TGcS7eYYgy0UiABEiABEig\nqgRiokM1QYZTdqcNPLelzJy9QStXcUZ+eZGWZmfmIOHELC1Njw6SHUI2+BmB04VFcjrvlDQI\nDZEG0Z4XahoyZIjKQkJ5mwsuuMCOJpwnCBV17dpVtm+vTIm16+hiA9L58DLaK6+8ohwkLC0x\nZkIZ+3C7+gTqnYME1bnFixcL6jU988wzlpAp8kTfeusth0SXLFki8+bNk5UrV1r1wRonePgo\nnNuzZ09VaBb1kwYOHGjVjzskQAIkQAIk4AqBGC3NzsxBCgsNkv59WsjSVSnqMnsPZErqsVxJ\nahZtd9m8/GJNIh3lD7SFTTQS8DcCmsJlybqtUrZ2o5wuLZMG2s95YPu2Enxef2kQHuax2eL7\nHpZwIAXOzEFCSZg+ffqoepw14SB5bCK88FkJuO0gIbTXrFkzpxEX/e5PPvmkchy++OILl4uq\n6ue6+46cTUd5m/C4EQJFBAn5oUlJSWqdkrN7Qd70tddeM5XvnjNnjoocYQ0T7qmvT3J2PR4j\nARIgARIgATMCSLFDqh0U6Wxt+KDWFgcJx35fcVCuvrynbTcts0ErAq6tRYqL9dyXRbubsoEE\naohA6c69ouWZOrxa2a69Urp+mwTEx0gDrQzAaS2ttGTJSinbd0CCh/RD4TSH5zbs1E47x730\nU6wzxwNwRIreeecdq++0KA+BdemonWn7MN3hYHjAawm47SA99NBD6ofEWUqaPmtIcUMEITU1\n1anyh96/tt6Ru3nOOee4dDs8NXBkyElF6h5eNBIgARIgARKoLoHYmDBTB6l750RJiAuTjKwz\nSneLV6bIlZf2MI0UIc2ODlJ1PwmeXxcEcu97SirSzgiSVPX+BR994fSUuK/ek4atzwhrOe3o\n4OCUKVPkb3/7m9im2UFVGSp1SH2jg+QAng81u+QgHTt2TPbt22c1LRTwQ60fKMI5MggXbN68\nWTlHcCJ0JTlH/dlOAiRAAiRAAiQAue8QOX6igUqTM/JAytwwTfL7m592qOas7ELZsiNNenVr\nauymtouKygSv0FCX/tTbnc8GEiABewJ4YH7vvfcKsqKMaXZIr8MaJdTFpPk+AZd+a0KEAMVP\nkZJmtA0bNsiwYcOMTQ63e/ToIdHR9nnSDk/gARIgARIgARKopwTgCEHCOzev2I7AcE3NTneQ\ncBBiDWYOEo4hitQsNAqbNBIggRoggPpE+O4LKW+k2UHBGIEErG/H8hOafxBwyUHCD8P06dMF\nKm665efnq3pBYWGO85shgRgREaHUPN599139VL6TAAmQAAmQAAmchUCspmZn5iA1bxIlHdsl\nyO59GeoKazamavVVSrRC5/brKrAOqUnjSNMUvLPcnodJoM4IRE69U6TI/uGAPqCy3fsFr4D4\nWNG+jIpoa+4qMrMlIC5Gggf0droGKaBxvH4Zt9+RZgeHCGl2WHeOaBIypZwtx8D3ZWReIeiA\nvmaWk5OjmkNDQ80Os60WCbjkIGE899xzj3rpY0P9HyxUW7hwod7EdxIgARIgARIggRoiAJnu\nhg0DtFp7FXZXhFiD7iCh7tGKdYdl1LB2dv2gZAcnCwVoaSTgKwRChvZ3OtTg4YOkZOlqKdu6\nS5SroTkdDbu2l9DRwzS5b89HTCdOnKjqZkLNDg4S0utGjx4tjRs3djhu1CnCWnw4SY6WnCAS\nBXN03OHFeaDGCTiW+TjLre68806XFOzOchkeJgESIAESIAESMCGAp8yoiWRmg7WaSEGa86Qb\n0uwcWbaWZkcjAX8i0CCooYSMGCxh114uoZeMldArL5awS8fVinMEjk2aNFF1NJFmt3//fiXK\nAHEGZ4baSDDIhJsZ6idt3LhRi/YGqMwrsz5sqz0Clb9dq3jPGTNmyB133FHFs9idBEiABEiA\nBEjAVQJIszMzpNP165NkOYRo0rE063XC+kHIhReXlOm7fCcBvyGAlLqA5CQJSGzkNK3OExNG\nml1mZqYgYBCiSY1fdtllTm+jp9/ddtttcujQIau+SLuDPDhKykyYMIERJCs6dbPjcoqdo+FB\nze7w4cOCNUmQN3RmKKRKIwESIAESIAEScI1ASIj2pFx7FRfbOzjDB7eR5WsOWy60aPkBueoy\n87+z2dnaWqTESEtfbpAACVSPANLs/vrXv6q6mnCOYmJinF4Q/adNm6bW9EO4DIp3KDWTkZEh\nK1asUNGjbt26yaeffur0OjxYOwSq5SC9+uqr8sorr9h5wo6GDg+ZRgIkQAIkQAIk4DoBRJHS\n0vPtTujZpYnEa4VgMzWpb9jvK1JkyiXdVYqObefs3EJJ1MQaHKwNt+3OfRIggbMQSEhIkFGj\nRsm8efPkqquuOkvvM4efeuopgVjD999/L4sWLVLOFVJp4RjdfvvtghqjZ3O0XLoRO1WbgNsO\n0ocffqh04Ks9Al6ABEiABEiABEjAIQGsQzpx8pRSvzJ2ghQ4JL/n/lhZE2njtjTp26OZsZva\nLi8/LfmniiUqMsTuGBtIgAScE4CSM1629vPPP9s2qX0UjXVkU6dOFbzKyspkx44d0qJFiyql\n1GGdEs3zBNxeg/TII4+o0Q0dOlSWL1+u8iZRGBYfuKOX56fDO5AACZAACZCAfxGAkl1EeJDp\npM7X0uyMtmjZfuOu1XZWTpHVPndIgATqjgBK4SDVjop1dfcZOLuzWxGkI0eOyIkTJyQqKkrm\nz5+vFqc5uwmPkQAJkAAJkAAJuE8gNiZMiwCV2F2gqbauqEvHxrJjd7o6tnbTMSXrHR1lHynK\nzy8WSIIHBQXaXYcNJEACJEAClQTciiBhQRls8ODBdI4qWXKLBEiABEiABDxCAKlxSKkzsxFD\nKqNI5eUVsmRVilk31ZatFY6lkQAJkAAJOCfgloOExWQoFItiVzQSIAESIAESIAHPEoC4gqOa\nSAP7tpCw0MqEkN+WHXA4mGym2TlkwwMkQAIkoBNwy0FC3uSIESNk3bp1snXrVv1afCcBEiAB\nEiABEvAQgdgY85pIkAEf1C/ZctfDqTmy72CmZd+4gRS7UyapesY+3CYBEiCB+k7ALQcJ0D7+\n+GNp166dXHzxxfLdd99JSYl9bnR9h8v5kwAJkAAJkEBNEQgLDZKQYPP1Q8Y0O9zPWRQpK+eM\nLHhNjYvXIQESIAF/I1AZk6/izKBiB2nCBQsWKCcJOu7NmjVTwg2OLrVz505Hh9hOAiRAAiRA\nAiRwFgKxWt2jtBP2NZE6tk2QpKZRkno8T11h2epDcv0VvSXYRJAhTxNrgOx3YKD5mqazDIGH\nScAjBPZENvHIdZ1dtKuzgzxWrwm47SDNmjVLCgsrn0KhCOzRo0frNUxOngRIgARIgAQ8SSAm\nSquJlG5fEwn3RBRp1teb1e0LCktl9fojMnRAK7vhoGZ7Vk6BNIqPsDvGBhIgARIgARG3HSSk\n2KHeEY0ESIAESIAESKB2COg1kcwkv4cNai3/mbtFKio0D0gzpNmZOUg4lp1dRAcJIGgkQAIk\nYELAbQfpiiuuMLkcm0iABEiABEiABDxJAGINZg5SbHSo9O3RTNZuOpPNsXXnCTlx8pQkNrKP\nFJVoYg24RmREsCeHymuTAAmQgE8ScFukwSdny0GTAAmQAAmQgI8TiIoM1dYPmf/5thVr+H25\nY8nvrOzKNHkfR8LhkwAJkECNEjD/DVuFW2Dt0Zw5c+Suu+6ScePGSefOnSUrK0tdAW0bN26s\nwtXYlQRIgARIgARIwBmBMzWRQky79NEiSMZ6SYuWHxT8nTYzRJDKyirMDrGNBEiABOo1gWo5\nSBs2bJCBAwfKlVdeKW+88YbMmzdPdu3apanjlEteXp5q69u3r7z88sv1GjInTwIkQAIkQAI1\nSQDpdGaGyNJ5A1tZDp3MLJAtO05Y9o0bcJwo+W0kwm0SIAESOEPA7TVI6enpcuGFF0paWpqS\n+8b2b7/9Jnv37lVXLi4ullatWklKSorcd9990rJlS5k8eTK5kwAJkAAJkAAJVJNAKGoiaQVi\ni4vtxZKQZvfdL7ssd1i4dL/07GouoZyt1URqnGC/RslyMjdIoJ4TWLFihRw/flyGDx8u8fHx\ndjT040lJSdK/f3+74/ievHz5cmndurUEBwfL7t277fqYNcTExMjIkSPNDrGtFgi47SD99a9/\nVc7RlClTVNHY0NBQGTt2rMVBatSokWzZskXuvfde+fDDD+WJJ56QSZMmCeol0UiABEiABEiA\nBKpHIC4mTI6fOFP3yHilpGbR0rFdguzel6GaV29Ildy8YomOsk/LKy2tkHytLlJkpP0x4zW5\nTQL1lcA333wjM2bMkI8++khuvPFGOwwQLTty5Ii0b99e9uzZY3ccZXHuv/9++de//qXK4Tz/\n/PN2fcwaevXqxWUqZmBqqc0tB6miokJ++OEHgbc8c+ZMgXNkZlFRUfLuu+/K3LlzZfv27XLs\n2DFp3ry5WVe2nYVATk6OckjP0q1Kh/W89NzcXJUSWaWTvaizPo9Tp0550aiqNhTjHAoKCqp2\nshf1xjzwKioq8qJRVW0o+meBz8HX54G54Omlr5r+WSAjwdfn4YnPory8Qlvzm6P9m7P/hAf2\naWJxkNDv54XbZfSwytQ74xnFRXnSvGmkscl0G3NAeQ9f/iwwMXyH8Yc5YC6emIdewgXLJWgi\no0ePVg7SsmXL7BykrVu3KucoMTFRBQj27dsn7dq1s8L2+++/q30EEfA9BWv1jTZt2jQ5fPiw\nvP7664LvzbqZRav0Y3z3PAG3HCSEB/Hl4eKLL5bw8HCnowwMDJTx48cLPOj9+/fTQXJKy/FB\nhFqbNDFPkXB8lvMj+IcK5yg6Ovqsn6PzK9XtUcwDf7gjI8/+B75uR+r47vgiDnGTiIgIq1+Q\njs/wziOYB77M4ufVV620tFROnjyp/k34+jywFtSX/8jqX2RDQkJ8fh4ZGRnSuHHjGv9nUX46\nXPK0CJCtjR4eLV9+v1sKi86k4K1cd1yuuKSPbTe1j8wO/JwEBQWaHtcbkWaEv+memId+j9p4\nh1NR039Pa2PcxntgmQMcGE/Mo2HDM18N8Vl7s+HBQEZWgZKrDwnWfi61VFHUCatpGzp0qJbO\nGiJLly61u/TPP/+s2qZOnaoypn766Se58847Lf3wOwznJScnS6dOnVQ71uYb7ZVXXlEOEtbz\nI/uK5h0E3PpJ0p8q6P+IzjYV/R+ZL3+BPdsceZwESIAESIAEaptAXGyY6S2xPslYJDb1eJ7s\n3JNu2hcPmLJzfDfqazopNvo1gZKSclm6OkV++W2vLF99SBYs3i+/LNor2bk1/3McFhYmgwcP\nViJkeNBhNDhIyIy67bbbVDaV7jDpfbDUBA8/ET2i+RYBtyJI8IKRVrdkyRL1tBietSMrLCyU\nRYsWqadOtmFFR+ewnQRIgARIgARI4OwEIsKD1FNzM7nuUcPayq+/77NcZMGS/dK5g3kUC2p2\njRLCuU7YQosbdUkA9bv06KfZOA6n5sgxbf1ddFSo9jN7pkfKkWzZoT0E6KL9jAcEOF7vPmxg\nK4kIr1qBZKTZQYgMaXbInoIhewXfg6+++mqVcTBs2DDVB1kU+vfixYsXq74XXHCBeuf/fIeA\nWw4SIkfnnXee/PLLL3LPPfcoOW+zaFJJSYnccccdSslu0KBBDtcq+Q4ujpQESIAESIAEvIcA\n0uNQ9yhDk/O2tTbJcYLXgUNnahOuWHdE/nxlH+3LnP2XQzhYqIsURbEGW4zcrwMCc77dqqXP\nuVfIGKIkzgyKju44SI8++qiVgwSHCd9zUQMUBifo119/FThFY8aMUW1YfxQQECCjRo1S+/yf\n7xBwK8UO03vnnXfUWgmIMPTr10+eeeYZy2JB/NC8+OKL0qNHD6VwB1lD9KeRAAmQAAmQAAnU\nLIFYTc3OkSGKpFtpabksWZWi79q9ZzHNzo4JG0gABM455xyJjY1VDpJOBOl0cH4QXYLpUSJj\nmh0iTPiOHBcXp5/Gdx8h4LaD1KZNG/n888+lWbNmSobwsccek82bN6tpQ/LwwQcfVFrvEAB4\n7733pGfPnj6ChMMkARIgARIgAd8hgAXq4WFBpgMeOiBZcFw3pNk5Msh9l2qRJBoJkIA1Aayl\nHzFihKxdu1YtLcFROELnnnuuJCQkqM7du3dX65GwrAS2Y8cOOXHiBNcfKRq+9z+3Uuz0aU6Y\nMEE5QdB0X7hwodJ/h/oTxBg6dOggAwcOlMcff1yaNm2qn8J3EiABEiABEiCBGiYQq4k1FBSW\n2l01TCsoO6hfsixadkAdSzmSI3sPZEr7NvYFL9EhS1MFS2zsu4qgdgDY4JMEnnpolJJjdzT4\nA4eyZePWYxIVESKhYQ0F0dGs7CJJbhEj5/RsblmXZHZ+fKxz9WWzc9CGSBHK1sBJgqw3JL2x\n/shoEGOAajPW3+vrjyjQYCTkO9vVcpAwTThD06dPl6efflrNGovWIFUMOVB41UFB5k+1fAcR\nR0oCJEACJEAC3k0ARWDT0gKkXJMVtjWk2ekOEo4tWLrfsYOkpdk1bhTp9Aum7fW5TwI1TaBR\nvHMnpnFCpMDR2bLzuBRpDwYaNgyUfn2SpEeXphIc5HZylNNp6Kl0K1asECjbwfT1R/qJSLP7\n+OOPlRMFeW9kUSFYQPM9AtX6KcrMzFR670Z1OjhHsOeee07VSrj99tuV0ofvoeGISYAESIAE\nSMA3CARoYg1RmpNkZh3bJkjL5tGWQ8s0WeSiIvtoEzqgqGyOB6SSLTfnBgnUAAEo13VoGy+X\njusiF2uvS8d3VZEjTzlHGHLHjh2lZcuWsmbNGqXOjDVJAwYMsJoNxBmwLmnlypVqvdLIkSM1\n563asQire3Cndgi47SClpqYqr/jNN99UaXYoWmY0HM/JyVHiDPCebbXjjX25TQIkQAIkQAIk\nUD0CcbGhDi9gFGsoLi6TZWsOO+yble2eepjDC/IACXiIAOS8IyOCPRY1sh021OjgIEF8Adt6\nnU+9HzKnIOiAVLwDBw5w/ZEOxgff3XaQIHe4Z88eVX37pZdeUuoexvnPnj1b6cFj0drWrVtl\n2rRpxsPcJgESIAESIAESqEECWG+EArFmNmxgawlqWPkn35lYQ6EWXSoqKjO7DNtIoF4TQJod\nHJ+0tDSLap0tEKTZIQ0PxvVHtnR8Z7/yt2UVxozFZ1iEhjDixo0b5e9//7vdWiOEFM8//3z5\n7rvvVOE5KNnhPBoJkAAJkAAJkIBnCMQ5kPzGU/YBfVtYbrrvYKagsKYjy9TEGmgkQALWBIz1\njHRZb+selXLfbdu2lXbt2tke5r6PEHDLQdq/f7+Wp1yuJA+Rj+nMWrdurYrKov/OnTuddeUx\nEiABEiABEiCBahCIiQ5xKLBgTLPDLZxFkXI1yW+sR6KRAAlUEoAq8+nTp9UrOTm58oBha+jQ\noeo4VO5cMQQacM1GjRq50p19aomAWw6SvuDMVfnuLl26qOkUFxfX0rR4GxIgARIgARKofwQC\nAwMkKtJcrKFrp0Rpllgp4b1kZYpW08U8la6i4rRks3Bs/fsB4oxJgAQUAbccpE6dOqnaRsuW\nLZOSkhKnKOEVo18DTXIE65FoJEACJEACJEACniMQ6yDNDnc0RpFQN2nZmkMOB0KxBodoeIAE\nSMDPCbjlIIEJKgofPHhQ7r77bq1Al7lcaIVWj+Gxxx6TLVu2SO/evVXNJD/nyemRAAmQAAmQ\nQJ0SwHojoyCDcTDnD2mjyQ5X/un/9XfHaUAlWvHNfC3VjkYCJEAC9Y2AudyNCxTuu+8++eWX\nX+Tdd99V7zfffLO0adNGmjRpIpD8TklJkU8++UR27NihNODff/99F67KLiRAAiRAAiRAAtUl\nEBsbJuknT9ldBul3A89pKUtXpahj+1OyBIIN7VrH2/VFQ6aWZhfpIGXP9AQ2kgAJkIAfEHDb\nQYLOO1LnoOIByUNEiswsLi5OXn31VaULb3acbSRAAiRAAiRAAjVLIDY61NRBwl3GDm9ncZCw\njyiSIwcJESREkoKDAtGVRgIkQAL1gkBlnN2N6WItEqoFv/zyy3L99ddLjx49JDg4WJKSkmT4\n8OHywAMPqFpJOEYjARIgARIgARKoHQJBmkMToaXamVmn9o0kOSnGcgjrkAoKHK8n5lokCypu\nkAAJ1BMCbkeQPvroI2nevLmgaNa9995bT3BxmiRAAiRAAiTgGwTiYkLl1Clzx2eMFkX68D/r\n1URKSsrl9xUH5cJRHU0nBjW7xgkRpsfYSAI1RQAqizQS8BYCbkWQIL4wdepUGTdunMyePdtb\n5sJxkAAJkAAJkAAJ/EEgKjLUSpDBCGbYwFYSElL5jNSZWAPqIaEuEo0ESIAE6gsBtxyk7du3\nS1pammI0cuTI+sKK8yQBEiABEiABnyGgVdcQrEUys7DQIBk2oLLQZerxPNm+64RZV9WWmVXg\n8BgPkAAJkIC/EXDLQerYsaNERUUpFps2bfI3JpwPCZAACZAACfgFAajZObIxw9tbHfrFieR3\nUVGZFGovGgmQAAnUBwJuOUgQYpg5c6a2ADRCbrrpJvnvf/8r2dnZ9YEX50gCJEACJEACPkMA\n6nOOxBpat4yVDm0TLHNZvSFVcnKLLPu2G1nZjo/Z9uU+CZAACfgygcoE5CrOYtGiRTJkyBBV\nA2nixInq7ISEBCXc4OhSmzdvdnSI7SRAAiRAAiSgCJSXn5aTmackK7tAjqdlaWtlgqVpfgOJ\n06IhjlLGiM4xgXiNmzOxhj37M/7gXiELlx6Qy8Z3Mb1YQWGZVhi+wvQYG0mABEjAnwi47SAh\nglRYWGjFIiMjQ/CikQAJkAAJkEBVCRQWlcrWHWmyeccJyc0tltNSIQX5BRLYMFBCQtMkMDBA\nmjaOknN6NZO2reIlIEBbZEM7K4FITe67YcMAKSuzd24GndtSPpmzUU79IfO9YMk+uWRcZ1O2\np0+flmwtwqQJ2NJIgARIwK8JuO0gvffee9ovW+Yj+/VPBydHAiRAArVEYO+BDC16cVDy8osk\nLiZMWjQ/s841N7eB9uW+oUrpxhd81OT59qed0rplnIwa3pYRJRc+nwaaWgOYpmecsuuNFLzz\nB7eWH+bvVsfSMwpk47bj0rdHM7u+aMjRHNcKzVEKgAIEjQRIgAT8lIDbDtK1117rdUjy8vJk\n/fr1kpWVJQMGDJBmzcx/wWPg5eXlsmrVKjl27Jj07NlTOnToYDqfEydOyJdffimZmZkyduxY\ndV3bjrjvP/7xD1Ust3fv3raHuU8CJEACJOCEwNqNR2TxikMSoymutWoRa+mJiIXREAVplBAu\n8fHhkno8V77831a5aExnadYk0tiN2yYEYh04SOiKmki6g4T9XxftdeggVVSclhytLhLSHWkk\nQAIk4K8E3BJp8EYYn3/+ubRt21bOP/98ueyyy9RaqMGDBwscHFvbs2ePdO/eXa2hmjRpkkCV\nr1u3bnL48GGrrnC0+vfvr2o+ffXVV4Lrvf/++1Z9sPPqq6+qelCdOnWyO8YGEiABEiABxwS2\n7Twhi5anSGLjCM1BCnHc0XAEmXXNm0aplLHvf92l0r4Mh7lpQiAoKEAiI835NmsSJT26VBbp\n3LD1mGm0Sb9sZpZ1er3ezncSIAES8BcC1XaQ8IRvzpw5ctddd6nCsZ07d1YRHABC28aNGz3O\navHixXLddddJbGysIPVvy5Yt8sQTT8iGDRuUE1RcXFngDuO9+eabJTU1VT799FOBs4RzDhw4\nIEOHDtUWslamIPz4449y8uRJ2b17t0DO/NZbb5UHH3xQCgoq60HAiXrppZfk0UcflbAwPlHz\n+IfNG5AACfgNgZOZBVpa3X5prEWFQg1FS12dYOOECG0tbKnM1+SpEdmgOScQF2NeEwlnGSW/\nEbj7RYsiObLikjLJZ+FYR3jYTgIk4AcEquUgwQEZOHCgXHnllfLGG2/IvHnzZNeuXSp9DWln\naOvbt6+8/PLLHkU1Y8YMdU9EcuDEIDqElDeMa+/evQIHSrd33nlHlixZIi+++KIgTbB9+/bq\nnNdee00OHToks2bN0rvK999/L3369JGmTZuqtgsvvFDJmcOp0g33hmOG+9JIgARIgARcJ7Bm\nw1Hl2ESEB7t+kk3Pplr0I+VwtuxPybQ5wl1bArpYg2079vv1bi4JcZUP+RYsOSAlmiPkyDK0\ntWA0EiABEvBXAm47SOnp6QKHYfXq1dKiRQvlIMDZ0A1Rm1atWgkiNvfdd59ax6Mfq+n3Sy65\nREV2xo8fb3XpkSNHqv0dO3ZY2j/++GNNMjZEpkyZYmnDBvZDQ0Plgw8+sLTv379fLQzWG3Ac\nlpubq97T0tLk9ddfl8cff1xQG4pGAiRAAiTgGgFEj3btTZcmjau3fgjpdnCw1m065tqN63Ev\nXazBDEFAQIBVFAmqdktXHzLrqtogG15cUu7wOA+QAAmQgC8TcNtB+utf/ypwEOBY6Glqbdq0\nsbBo1KiRSnVDOhsMKW+2C24tnau5gejNCy+8IPjlrxvuNXfuXLU7atQo9V5aWqpS/rDmCFEf\no0VHRwvSA5FKh34wzAdOkm779u1Tm+3atVPvzz77rFrrdP311+td+E4CJEACJOACgWNpeUoN\nDcIL1bXYmBA5np4nWTmMapyNZayWZmf8W2nsP2pYGyUHrrf9vNBxmh36ZGZVppvr5/CdBEiA\nBPyBQEN3JlFRUSE//PCDJCUlCeoh6ZEV22tFRUXJu+++qxyV7du3K8W45h4uoID7zJ49W6XH\nwdlBKh0EGGBYL1RSUiIoaGtm8fHxyjlCdAzjhOM1evRouf3221Uq4XPPPSeIVuEYBB0wN8wf\nErSu2PHjx01V8GzPhcKereXk5CiH1La9Ovu6w4qIGFIifdX0eRjXj/naXIxzMK5x87V5YLyY\nS1FRkS8OXY1Z/yzwOfjyPDAZ/K7GgyxvtO27DktZSZEWka98sOVonCgpoUfuHfXJzc2TvftS\nJTnpjDy4o3511e5Nn0VhQZ6g6KuZnduziaxcfyYal3IkW1at2ycd2sSprvi3gb9PUHWFaX9S\ntR+yWNOaSaqDl/7Pmz4LdxFhDjBP/PvWS7iYfRdxd7w8jwR8jYBbj+4gWoAvD8OGDZPw8HCn\ncw4MDBQ99c0YjXF6UjUOYh3S9OnTlUADVO0uuOACy9X0P7CIbpkZHCSY/kUbkSeo1mFt1d/+\n9jcZPny4fPTRR6oP7gFpcKxz0k3/haXv277jjwt+8bjysj2X+yTgCwR058IXxsox1i2B3NwS\nLTXZrT9BpgNvIA2kqNj8S7/pCfW4EVEkR3b+4JZWhxYtt1Z3NR7U/qRJTl6lCJLxGLdJgARI\nwJcJuBb6sJmh/lTB1cgJnCRYZGT1cs1thmG6i/VAcF6+/fZbtT4IIhFvvvmm3HbbbZZIlyNH\nRp+XPl7c4JZbblEv480g/ABH6YsvvtCenAXIb7/9JnfccYcShOjRo4e8/fbbppEi1GWCet7Z\nDMp5jRs3tuoWExMjTZo0sWqr7g4cQTiNSC88m6Nb3Xt58nzMA1/Ma+Pny1PzQKQCEc6IiAhB\n5NVXDfPA+kP8vPqqIcUW/wbxb8LX54HIsP7gx9s+j8ioExIQWKL9/nH8ZR3/rvE7Si8U62wO\nObmntdTpuBr/Pensnq4ew9+cjIwMu9/rrp7viX7lpzO0jAn7bAX8vHRou0/27M9Qt924LV2k\nQajEx4WrOeBvXlzcmYgSOgQ2DJTExHiHaXueGHt1r4moS03/Pa3umKp6PjJd8J3FE/PQv9sZ\nvwtVdXzsTwK+TsCtx3eo94O0OqjBGSW0zWAUFhbKokWLBP/QsMbH0wbBCPzCgEOEVDtEayCk\nAIMaHXKv9fQA27Ho7Wf7UoT1VCgIi3pL+AU1ceJEadmypUolxNomRMyys7NtL899EiABEiCB\nPwiEhTaU0rIzaUI1AeW09tcsJNitZ341cXufu4azQq8XjmxvmQ/k03/VZNQdGZysXEaRHOFh\nOwmQgI8ScMtBwtOF8847T1JSUuSee+5RTojZ/LHeB5EV9EPBVUdrlczOrYk2rD0aMGCAbN26\nVUl4Y9yJiYlOHSQ8NbYVcDCOZdu2bYKitIhSwZYtW6ae/GMt0kUXXSQffvihur4uEGE8l9sk\nQAIkQAJnCKA4KWoY1YQh0tRA87VcLTRbE/f09WvExYRpDwzNZzGgb0uNZWVkb/6S/drfefto\nk352BsUadBR8JwES8BMCbjlImDvqCekiDP369ZNnnnnGslgQKWcQR0C6GWS1IYGN/p6w/Px8\nVctIl/S2vQfSAWB6+lWXLl0EQg5IoTEawtWQAz/nnHNUtMt4zLg9bdo0GTx4sCqKi/b58+dL\nUFCQkjrHPqTNEaVC4VkaCZAACZCAOQE4SNoSlhpRN80/VapS9RrFR5jfjK12BAIDG0h0VKUT\nZOwAZcEx57W1NCFCtHyN47VIRUVlAllwGgmQAAn4CwG3HSRIYCOSgnU1GzdulMcee0w2b96s\nuFxxxRWqLhHEHLC+5b333pOePXt6hBkcH6TE/f7770qYwXiTFStWyKpVq1Q6nJ6Hf9ddd6mI\nFyI+RkPkB+l4d999t7HZanvt2rUqje7pp5+2tCPihPN0aXB9PYyzKJTlZG6QAAmQQD0lkNQ0\nShrHh2sR+OpLc2flFEjPrk20h1sOQiL1lPHZph1vKAxr23f0ee2seP78m3PJ74wa+Bxtx8B9\nEiABEqgrAm47SBjwhAkTBE7Qo48+KoMGDRJdHQ5OS58+fZQ89q5du+SGG27w6Pxee+01JZYA\nxbqHHnpIFixYoCJY48aNU4t7jc7QpZdeKogiTZ06VRANQgQIzh3mgDVFkyZNcjhW9IPsN9Ts\ndEMKH9I7IAoB098RZaKRAAmQAAmYEwgMDJDB/ZMlTys4Wq6tc3HXcnKLtEKxIdK9S6K7l6i3\n54WFBmmp7+brtrBGCal2uu07mCkHD+fou3bv+fnFLBxrR4UNJEACvkrA/DdjFWYDZ8gYUUEE\nBUpctWlDhw6Vn376Se68806ZMWOGeuH+AwcOVKl9vXr1sgwHKXeLFy+W6667TqUF6mMfO3as\nvPXWW5Z+thsQpIDc98qVK60OjRgxQiZPniyImiFKhtpLqJ+Ee9NIgARIgAQcE2iTHKc5Nk1k\ny440adUi1uGaGEdXKC4pl2zNQbr4gs6CL/u0qhOAI3TsuHkdPIg1LF9zyHLRRcuPSNtWlQp2\nlgN/bGRknJLmzaJtm7lPAiRAAj5HoNoOku2Ma9s50u+PyM7OnTuVjPbRo0dVjSJHaW6IdMGh\nggQuImAoeAuFO2eGIq+IVCFiZGtz5sxRkSOsYXr++ect65Ns+3GfBEiABEigkkBAQAM5f3Br\nyT9VLAcOZUvLpBgJ1NpcMax5Sc8okOGDWmuy1ObFv125Tn3vE6OtQ0o7ka8VFbaP4nVs10jg\nxB44hIqwIuu2pMmkizpqMt/m1HLyiiSxcaSWuVGt5BTzi7OVBEiABGqRQJUcJNRyQIQEa3sO\nHTqkZLsRvWnfvn0tDtn5reDs4OWKQWQCogyuGKJEjgyiDEjdw4tGAiRAAiTgOoGQkIZy0ZhO\nsmj5QdmqRZKiIoK1L+BQWDN3lKCmlnbylARqxy8c1VG6dbKuGef6ndkTBOCkIoqUkVlgCmSc\nFkV6++M16lh5+WlZvPKIXJds/kBRyzaXTE3RDk4SjQRIgAR8mYDLDhJqBGF9DhTqjAbp7Pvu\nu0+efPJJCQkJMR7iNgmQAAmQAAmclQCcpDHD20m71nGyQlNLO3w0Rxpo/2F9TFFRiRZVKpf8\ngtNa3b0ybTtAOrRLkP59W0gjTeSBVn0Czhykwf2SZdZXmyVPW2ME+33FYbnysj6aeuuZAvC2\nd8/MLtTWI0dIgAMH17Y/90mABEjAGwm45CBBpQ0iDEhH0w3FWFGNGsdeeOEFJXWt1wbS+/Cd\nBEiABEiABFwhgEhG+zYJWkpXvKQez5VjaXlyVHtPO1GilYoIkuZN47RXtHrRMXKFqOt9gjVn\nJzIyRCC0YGs4dsH57eSr77erQ3mapPqSVSkycmhb265qH6l62dlF4kwhz/RENpIACZCAFxFw\nKVH4hx9+sDhHjz/+uBw5ckSwJge1hK666io1nX/+859y8OBBL5oah0ICJEACJOBrBCDVnayt\nRRqgRYguGddZLrmgnVw6roOMG9lRk/JuyqiRhz7QeC3NzpGNOb+91bqiH+dXPiw1Oycj81SN\n1LcyuzbbSIAESKA2CLjkIH322WdqLEixQyqdvsYnISFBPvnkE0lOTtbSIIqUylttDJr3IAES\nIAESIAESqDkCkdraL0SLzCw2OlSGDmhlOXT4aK5s2nbcsm+7UVpWoaXksXCsLRfukwAJ+A4B\nlxwkqMPBbrzxRvVu/F9QUJBcfvnlqiklJcV4iNskQAIkQAIkQAI+QgDiGI5swuiOVod++HWX\n1b7tzkktikQjARIgAV8l4JKDBDlsWExMjOk8W7RoodqZYmeKh40kQAIkQAIk4PUEECnCWjAz\nQ9pj5/bxlkObtqfJEU1Mw5EVFZUJpNhpJEACJOCLBFxykEpLS9XcEC0yM73eUEZGhtlhtpEA\nCZAACZAACXg5gcDAAInWxBoc2aihyVaHfjjrWiRz6XCri3CHBEiABLyQgEsO0mkUN6CRAAmQ\nAAmQAAn4NYEEJ9LpXTvGS7PECMv8l6xMkVytOKwjyz9Voq1PLnN0mO0kQAIk4LUEXHKQvHb0\nHBgJkAAJkAAJkECNEUBNqojwYNProXjvSEMUCWIM8xbtM+2rN6ZncC2SzoLvJEACvkOADpLv\nfFYcKQmQAAmQAAl4nICzGkYD+zaTKEMa3i+L9kppabnDMaHAbHGJ4+MOT+QBEiABEqhDAi4V\nitXHt2zZMklPT9d3Le+bN29W2zj2/fffW9ptNy666CLbJu6TAAmQAAmQAAl4EQE4QJD8LjFx\nfIK09rFa4div/ygcm5tXLEu1wrEjHBSOxbRQFwlFfmkkQAIk4CsE/r+984Bzo7ge//P1Xn0+\n994bGAMuGEwLzTTHNpAESAglQAIkJD+CMS2hBkKCIfQayp8ecDA1hGYMmBBj4oZ7L+frvZ//\n+9asTqdTuztJp5W+j8+h3dnZmXnfkeR9em/edMhA+u1vf+tVr2+++UZOO+00j3VYy+QRDRcg\nAAEIQAACYUMgJztF9u47kMHWdVAnGBvHLnr3O2kyQuxUNFmDNwOpvKJe8nJbJD6eoBVXlpxD\nAALhSYBvq/CcF0YFAQhAAAIQ6DYCmZmJEush5be5cezhrRntdOPY/63xvHGs/jjKvkjdNpV0\nDAEIdIKAXx6k1atXS0vLgV+KOtEHt0AAAhCAAAQgYCMCsTExxt6HSVJSWut21Lpx7Mefb3Vc\ne/P9dTJxbG/HuetBeUWd4UVKlbg4fpd1ZcM5BCAQfgT8MpCsfY7Cb/iMCAIQgAAEIACBYBDQ\nMDtPBtLA/lkyYUy+rFxbYHb9P2Pj2C3bS2XIwGy3Q2lp2W+0VSO98tLcXqcQAhCAQDgR4Kec\ncJoNxgIBCEAAAhAIEwKaqME5Y53rsE4/cXSbIl2X5E1Ky2qNaBT2VfTGiGsQgEB4EMBACo95\nYBQQgAAEIACBsCPgLeX3xLH5bTxGX/53pxQUVnnUodkwjooNLxICAQhAINwJYCCF+wwxPghA\nAAIQgEA3EdBNY5OS4j32fsZJrV4kTcaga5G8iYbs4UXyRohrEIBAOBDAQAqHWWAMEIAABCAA\ngTAl4M2LNOWQ/pLvtK7o46VbRBMyeJLm5hYpK/d83dN9lEMAAhAIJQEMpFDSpi8IQAACEICA\nzQhkpidJbGwPt6OOMVKBn37iKMe1RmNvpLf/vcFx7u5AU37jRXJHhjIIQCBcCGAghctMMA4I\nQAACEIBAGBLoYdhGOVkpHkc2c9pgycxIclx//+ONUlvX6Dh3PdANZsvK3acPd63LOQQgAIHu\nIICB1B3U6RMCEIAABCBgIwIaZqfeIncSb2S7O+W4EY5LNbWN8sEnmxzn7g6KSmrwIrkDQxkE\nIBAWBDCQwmIaGAQEIAABCEAgfAnExsYYKb8TPA7whJnDJDmpdWvFtz5YL01NzR7r40XyiIYL\nEIBAGBDAQAqDSWAIEIAABCAAgXAnkJ3VGkbnOtYUI9vdDwwjyZJSIxHDki+3WaduX/EiucVC\nIQQgEAYEWn/uCYPBMATPBMrLy6Wg4MCO5Z5rdeyKpmRVqaiokMrKyo7dHEa1LT2qq6vDaFQd\nG4qzDjU19t0nRPXQv7o6+2apsuZC58Hueqgugf7e6Ng7u2u1rbmor6+3vR52nwudyTgjUUNy\nUqyUlJS4ndjpk3vJ2+o5aj7wb8vrb6+RiWMypYcuYvIg+5urJSvTs+Hl4bYuFbe0tNj6/aTK\nqw4qwfh8NzU1mW03N3v2AJoV+B8EIpgABpJNJjczM1Py8/MDOlo1KNQ4ysjIkJQUzwtwA9pp\nEBpTPfThIy0tLQith6ZJfRAvLS2V1NRUSU9PD02nQehF9dCHWX2/2lUaGxulqKjI/EzYXQ/9\n4SMnJ8euU2E+BOoDYGJiou31KC4ulry8PNvOhQ587969ktczVSqrY93qoW+1o6YPkQ+XbDav\nFxTVyKbttXL4pP5u62thDyN0Ly8v1+P6Jo83duGCvqcC/e9pF4bTqVsLCwtFDZhg6BEXd+DR\nMDbW/Tx3asDcBAGbESDEzmYTxnAhAAEIQAAC3UUgKTFOUpI9bxx72gmjDI9R6+jeeOe71hM3\nR6xFcgOFIghAoNsJYCB1+xQwAAhAAAIQgIB9CPTMTfU42L756YbHqJ/j+qatJfLt6r2Oc3cH\nrEVyR4UyCECgOwlgIHUnffqGAAQgAAEI2IxAWmqCJCZ4Dr868+QxbTR67a01bc5dT/AiuRLh\nHAIQ6G4CGEjdPQP0DwEIQAACELAZgVwvXqShg3Jk0oQ+Do3WbSySVd/tc5y7O1AvkrGUFIEA\nBCAQFgQwkMJiGhgEBCAAAQhAwD4EMtOTJC7O8yPEnFlj2yjz2uLVbc5dT9SLVFpm3wyervpw\nDgEI2JuA5283e+vF6CEAAQhAAAIQCBIBTcSQm+M5++mIobkycWxr5tU16wvluw2FXkfDWiSv\neLgIAQiEkAAGUghh0xUEIAABCEAgUghkZSZLbIxTyjoXxeacOq5NyauLfa9FKsGL1IYZJxCA\nQPcQwEDqHu70CgEIQAACELA1ATWO1EjyJKOH95Rxo1r3flq5tkDWby72VN0sLy6pNfa/YjGS\nV0hchAAEgk4AAynoiOkAAhCAAAQgEJkENMzOed8jVy1dvUj/8LEWqbm5RYqNhA0IBCAAge4k\ngIHUnfTpGwIQgAAEIGBjApqoITMjyaMG40b1EvUkWfLNqr2yeVuJder2VQ2k5ma8SG7hUAgB\nCISEAAZSSDDTCQQgAAEIQCAyCejGsT28uJFcvUi+1iK1GPm+C4urIhMWWkEAArYggIFki2li\nkBCAAAQgAIHwJJAQH2t4kRI9Dk6z2Y0YkuO4/t9vd8vWHWWOc3cHpWW10tjY4u4SZRCAAASC\nTgADKeiI6QACEIAABCAQ2QRyc1K9KujqRfrHW973RdJNYwuL8CJ5hcpFCEAgaAQwkIKGloYh\nAAEIQAAC0UEgMSFWMtI9e5EmTegjQwdlO2AsW75Ltu/07kUqr6yX+oZmxz0cQAACEAgVAQyk\nUJGmHwhAAAIQgEAEE8gz1iJ5kzmzxra5/NKiVW3OXU/2G26kfYV4kVy5cA4BCASfAAZS8BnT\nAwQgAAEIQCDiCSQmxkl6mmcv0qEH92vjRfraWIu0cYv3fZEqq+qltrYx4tmhIAQgEF4EMJDC\naz4YDQQgAAEIQMC2BHoa+yJ5k7PPnNDm8otvePciaeXC4uo293ACAQhAINgEMJCCTZj2IQAB\nCEAAAlFCIDk5XtJSEzxqe/C43m32RVq5tkDWrNvnsb5eqKpuMP+8VuIiBCAAgQASwEAKIEya\nggAEIAABCEQ7Ad0XyZucM9vVi7TSW3XzWgFrkXwyogIEIBA4AhhIgWNJSxCAAAQgAIGoJ5Bi\neJH0z5OMGZEnBxl7I1myblOxfLNyj3Xq9rW+vklKy2vdXqMQAhCAQKAJYCAFmijtQQACEIAA\nBKKcgC8vkutaJM1op1nrvElhUbW0+Kjj7X6uQQACEPCXAAaSv6SoBwEIQAACEICAXwR0HVJy\nkmcv0rDBOXKYkdXOki3bS0X3RvImTU0tUlxS460K1yAAAQgEhAAGUkAw0ggEIAABCEAAAs4E\n8np6X4t01hnjpUeP1jte/ucqaWnx7kUqLq4RNZQQCEAAAsEkgIEUTLq0DQEIQAACEIhSAupF\n8rYWaWC/TDnisIEOOrv2VMjSr7Y5zt0daIidhtohEIAABIJJAAMpmHRpGwIQgAAEIBDFBHx5\nkeadPk5iYlrdSK+8uVqam717iDRZgyZtQCAAAQgEiwAGUrDI0i4EIAABCEAgygmkpiRIaorn\ntUi9e6XL0dMHOygVFFbLh59tdpx7OiDttycylEMAAoEgEFEGUk1NjSxbtkxefvllWbp0qZSX\nl3tk1NzcLJ9//rm89tprsmHDBo/19u3bJw888IDccsstZtvuKlZWVsrVV18tK1ascHeZMghA\nAAIQgEDUEuiVl+ZV9zmnjpO4uNbHkVf+uVrq6hq93qObx1YbfwgEIACBYBBo/UYKRushbPOZ\nZ56RIUOGyNSpU+Xss8+WGTNmyIABA+S+++5rNwo1iMaPHy9HHHGEzJ07V0aOHCnjxo2THTt2\ntKlbWloqhx9+uMyfP19effVVmT59ujz22GNt6ujJvffeKy+++KKMGjWq3TUKIAABCEAAAtFM\nQLPZpaUlekTQMydFTjx6uON6eWW9LHpvnePc08FeY/NYX6nBPd1LOQQgAAFvBCLCQPrXv/4l\nP/vZzyQlJUVuv/12WblypSxcuFD69u0rV111lTz77LMOBvpleuGFF8quXbvMcjWWHn30Udmy\nZYtpVFVXty7+fPvtt6WoqEjWr18v3377rVx88cVyzTXXiHqqLFEj6p577pEFCxZIcnKyVcwr\nBCAAAQhAAALfE+iV6z2j3Q9njW0Tirf4X+uktMz7xrC6DqmsvA7GEIAABAJOICIMJDWK1PB5\n5JFHTG+PeoeuvPJKh2F05513OsA9/PDDsmTJErn77rvl3HPPleHDh5uGjxpU27dvl+eee85R\nd/HixTJp0iTp3bu3WXbyySdLWVlZm5C8u+66S7Kyssw2HDdyAAEIQAACEICAg0BSUpyke/Ei\naca72aeMddRvaGgW3TzWl+wzMtr5Surgqw2uQwACEHAlYHsDqaWlxYhDrpaxY8fKcccd10a/\nww47zAx7W7dunfEF2mxee/rppyUxMdEMw3OurGF5SUlJ8vjjjzuKN2/eLKmprb966XWViooK\n87WgoEDuv/9+ufHGGyUhIcEs438QgAAEIAABCLQn0MvHvkgnHTNc8nJTHDd+/PlW2b7L81pi\nrajGkRpJCAQgAIFAErC9gRQTEyNfffWVrF69WmJjY9uwqaurkz179sjgwYPNa42NjWYiBV1z\npF4fZ8nIyJDRo0eboXRaT0XXNKmRZMmmTZvMw2HDhpmv6rnSML7zzz/fqsIrBCAAAQhAAAJu\nCCQmxklmxoEfGt1clvj4WPnR7AmOSxoZ8vxr3zrOPR1omJ2vpA6e7qUcAhCAgDsCce4KI6Xs\nT3/6k+ntufTSS02VdL1QQ0OD5ObmulUxJydH1DgqLCw0DR9dc3T88cfLZZddZiZ/uOOOO+SM\nM84wr2lCBw3pe/LJJ43sO/5hVI/Tscce67Zv58Kmpvb7O6jXSscVSFHvm4pm4XNeexXIPkLR\nlqVHba33ePVQjKWzfVg66Po2NeztKqqHPtTo58yuouNX0feT3fXQ+Qj090Yo59WaC50Hu+uh\nUQx21kHnXedD/33qkh77m41Q9QqPyRXGDE+Xgf0yDM/RgUiNFav2yhf/2Sijh7v/d9t6P9bW\nVMgA4z5/xO6fC9XRek7o0lx4gGW1bUXeeKhGMQQimoB/T/Y2RKCpvv/4xz/KiBEj5OabbzY1\nsELjevbs6VYjNZBULGNBQ/Y0a516ijRL3axZs8yQOq2jab+17XPOOUdPTdEvXfVoeRL9snHN\nlOeurrbjKloW6C8r6+FD27aOXfu1w7k1duvVDmN2HaM19kiZi0C/V115BfPcmgt9tbMeysju\nOkTSXOh82P39pDqodEWPWOOfyNSUWKmo9Pwjyg9PGS73Prb8QGfG/19dvF7mX3G49OjRuqGs\n4+L3B9U1DUbChlpjnZN/4e5d0cG17+48D4Ye1ueuO/Wibwh0N4GINJB0ndEll1wieXl5smjR\nIkd2OWsNkTsDRCfC+qJxDtW76KKLRP+cZePGjfLUU0+Z+y2pQfTRRx/J5ZdfLlo+YcIEeeih\nh2TKlCnOt5jHGo5nGWntLjoVaOY8HbuzaEiglSzCubwrx2oI6ngyMzPNDIBdaas771U99As9\nLc37XhvdOUZffavXSD2cqkN6erqv6mF7XfWor68331NhO0gfA1Mvsn4GNSumfjbsKqqHeoet\nH37sqId+V6vnXdeN2l2P4uLidt/rLODQ1AAAQABJREFUdpuTvXv3muHqrv8+dVSP3Nxm2bil\n2Pjedn/nNCPKY8myPfLf/+0xK+zcUyVrNlTJUdMGu7/h+9L9PWKkV36uxHgxpLSqvqfy8/O9\nthXuF9VzpM8sgX4uUL3j4w9s7Ov8LBTuPBgfBAJNwLO7I9A9hag99RpdcMEF0r9/f/n0009l\nzJgxjp71i0R/gSopKXGUOR9Y5b4eitQjdfDBB8vs2bPNL6g5c+aYey69/vrr5tqmU045xcx2\n59w2xxCAAAQgAAEI6AN4rORktSZjcMfkx3MOauMxetHIaNfQeCDZkrv6WtbUpCGlJGzwxIdy\nCEDAfwIRYyCpB0H3PLrppptEs9d98cUX5gawzih0rVCvXr28Gkj6q7FrAgfnNjQZxAsvvGCG\n2Gn50qVLzV/+dS3SqaeeKk888YTZvhpLCAQgAAEIQAAC7QnkGRntYmI8h8z175Mhxx05xHFj\ncUmNvPPv9Y5zTwclZTVS39B+Ha+n+pRDAAIQcEcgIgwkDcP4+c9/Lvfdd5+ceeaZ8vHHH3t0\nn6tHac2aNWYIjTMQdVevXbtWJk+e3C4bnnO9G264QaZPny4nnXSSWfzBBx+Y7mj1WKkMGjTI\n/NVLN55FIAABCEAAAhBoT0CNozwfm8fOO328EV7ZuhLgH2+tNdcZtW+ttUTD9vbuq2ot4AgC\nEIBAJwhEhIGk2eR03ZGGvL366qte19NcccUVZvYX9fg4i3p+NHOLbjDrSb7++mtRz9Ctt97q\nqKIeJ73PSg1urYfx5oVy3MwBBCAAAQhAIEoJ5GSnGD8wen4MyTJSgp9x0mgHnbr6JiPt9/8c\n554OqqsbpLKq3tNlyiEAAQj4JND604zPquFZQRe+XnfddebgysvLRdcDuZPnnnvOXACvHib1\nIs2fP99cwDxz5kzT46QpvNXAmjt3rrvbzbLrr7/eTPut91iiyRg0vE+TQei9+qqiXiYEAhCA\nAAQgAAH3BDSXQq+eabJrz4GU3u5qnXbCKPnos81SWFxjXv70y23yg6OHy8ih3tN+791XaWz0\nnuAzYYO7PimDAAQgYHsD6bPPPnMkRPjwww89zqjl4dGsc5q84bzzzpPbbrvN4Q064YQT5MEH\nH/R4/5IlS+S9996TL7/8sk2dY445RubNmydnnXWWTJw40dxoVvdPmjp1apt6nEAAAhCAAAQg\n0JaAbhxbXKr7v7lfN5RgJHQ4/6yD5Z6HPnfc+NQLy+W2+cd7XcPU2GgkbCiqlvw8+2Y3dSjM\nAQQgEHICtjeQdOPWjubs132Q3nnnHdODtH79eunXr5/PVJma3nThwoVu03e/9NJLpudI1zDd\neeedjvVJIZ9NOoQABCAAAQjYjEB+Xrps21HqcdSHT+ovE8b0kpVr95l1Nm8rlY+WbjGSOAz1\neI9eKCmtlcz0JElKsv2jjlc9uQgBCASeQFR/a+h+M5qUwR9RL5En0dThGrqnfwgEIAABCEAA\nAv4TSE2JN8PhdO2QJ/nZOYfI//3hPWlpObB50guvr5Spk/sbm8563hhWfzzdXVAhQwcd2ATe\nU9uUQwACEHAl4Hl1pGtNziEAAQhAAAIQgEAQCPT2EQqnab9POnaEo2dNwvDKm6sd554ONHRP\nPUkIBCAAgY4QwEDqCC3qQgACEIAABCAQcAKazjsrM8lru/NOHSsZ6YmOOu99tFF27C53nHs6\n2FdYZWSa9b7JrKd7KYcABKKTAAZSdM47WkMAAhCAAATCioDui+Rt89gUI5zux7MnOMas4XZP\nv/iN49zTQYsRasfeSJ7oUA4BCLgjgIHkjgplEIAABCAAAQiElEC8kbEuNyfFa59HHzFEhg3O\ndtRZ9d0++fK/Ox3nng40JI+9kTzRoRwCEHAlgIHkSoRzCEAAAhCAAAS6hUCusXmspvb2JJoU\n6QIjYYOzPPvKCqk3NpH1JXsKKqW5pcVXNa5DAAIQEAwk3gQQgAAEIAABCIQFAQ2xy+/lfe+i\nEcYmsTOnDXaMt6ikRl72I2FDU5PujXRgw1nHzRxAAAIQcEMAA8kNFIogAAEIQAACEOgeAulp\niZKW6jl9t47qx3MmSkpyvGOAb3+wXrbuKHOcezooMTalrfWwKa2neyiHAASijwAGUvTNORpD\nAAIQgAAEwppAfq900XA6T5KVkSQ/MYwkSzRhw6PPfu3YJ8kqd/dasK/ar3ru7qUMAhCIDgIY\nSNExz2gJAQhAAAIQsA2BxIRYyc7ynvb7uCOHyqhhuQ6dNm0tkfc/3ug493TQaITa7Suq8nSZ\ncghAAAKsQeI9AAEIQAACEIBA+BHo1TNNYmM9/46rHqaLzzvUqNPqaXrxjZVSUuZ7Y1jdPLam\ntjH8lGZEEIBAWBDw/M0TFsNjEBCAAAQgAAEIRCMBM2FDXqpX1Qf0zZTTThjtqKPri556Ybnj\n3NvB7j0VhNp5A8Q1CEQxAQykKJ58VIcABCAAAQiEM4GszGRJSorzOsQ5p46V/LzWzHdffbNL\nvv52t9d79GJDY7MRalftsx4VIACB6COAgRR9c47GEIAABCAAAdsQ6G0kbPAmum/SRT+Z3KbK\nk4YXqa7OdwidZrWrrmlocy8nEIAABDCQeA9AAAIQgAAEIBC2BDSdt2at8yYTx+bLjCmDHFWK\njb2RXvrnase5t4M9eyulZf9+b1W4BgEIRBkBDKQom3DUhQAEIAABCNiNgG4e6y1hg+rz07MO\nktSU1v2T3vn3BtHMdr5EQ+0K9pHVzhcnrkMgmghgIEXTbKMrBCAAAQhAwIYE1DhyXmfkToWM\n9CQ5b27r3kj7Da/QA099JY2GAeRLSo3Md1XVhNr54sR1CEQLAQykaJlp9IQABCAAAQjYmEBW\nZlIbD5E7VY4+YoiMG5XnuLTLyFT3sp+hdrv3Vkhzc4vjXg4gAIHoJYCBFL1zj+YQgAAEIAAB\nWxHonZ8mxvZHHkX3Rrr0p4dLYmJr5rs3318nGzYXe7zHutBkbCC721iPhEAAAhDAQOI9AAEI\nQAACEICALQgkJsRJz1zveyP16plqhNod5NBHQ+0efPorM623o9DDQWVVvWi4HQIBCEQ3AQyk\n6J5/tIcABCAAAQjYikDPnFRJTIj1OuYfzBwmE8b0ctRRz9BLb6x0nHs7KCiskvoG3+uWvLXB\nNQhAwN4EMJDsPX+MHgIQgAAEIBBVBDTErk/vDJ86X3r+YZLstMnsWx+sl3Ubi3ze19KyX3Tt\nEpm/faKiAgQilgAGUsROLYpBAAIQgAAEIpOA7o2UnZnsVTkNxTtv3sGOOmrw+Btqp5vM7isi\n9bcDHgcQiDICGEhRNuGoCwEIQAACEIgEAr3yUn3ujXTckUPloHG9HeruNfY7WvTuRse5twPd\nbJbU394IcQ0CkUsAAyly5xbNIAABCEAAAhFLQPdG6pOf7lO/X5x/qCQbHidLPly6Q9asL7RO\nvb6S+tsrHi5CIGIJtObBjFgVI0OxiooK2bdvX0CVaWk5sN+Dtl1VZd9QAkuPmpqagPIJZWOa\nZUmlurpaamvtm0FJ9dC/+vr6UOILaF/WXOg82F0P/WwE+nsjoLB9NGbNhc6D3fWw+1zoVOl8\nNDU1hd1cNDZUSWWV501eNSv4vFkj5JlX1zjecfc9/oUsuHKKsa9Sq+HkuOhyUF1dIf16p7mU\ndu9pc/OBJBLB+FzoHKtYfXSvpvQOge4hgIHUPdw73Gt6errk5bVuftfhBtzcoAaFGkcZGRnG\nr2veY7nd3B42RaqHPnykpYXXP2AdAVRXVydlZWWSmppqaz30QVZ1yczM7Ij6YVW3sbFRiouL\nJSkpyfZ6VFZWSk5OTljx7chgLKMiISHB9nqUlJRIz549O6J+2NUtKCgwQtpiw06PnJxc2bil\n2HigP/BDkztwp/wgW1atK5XlK/eYl0vL6uSVxZvkN7+Y5q56+7KYFMnzkV68/U3BKykqKjIN\nmEA/F+iIdY5VYmIIMjJB8L+oJICBZJNp183v9C9YEsy2gzVm53aDzce5r2AcO/N3Pg5GX8Fu\nM1LmIhL0iAQd9P0aSXoE+/MXivZ1PsJJ4uJipV+fTNmxq9zrsC796WHyf398X8or6sx6y5bv\nlA8/2yK6TsmXFBXXGN6mRL88Tr7aCuT1YMyF1ab1Gsjx0hYE7EKAnwfsMlOMEwIQgAAEIAAB\ntwTS0xIlMyPJ7TWrUK//8oLDrVPz9emXvhFdZ+SP7NxdZoQYHghN96c+dSAAAfsSwECy79wx\ncghAAAIQgAAEviegCRvi4rw/1mhGu+OPHOhg1mBsCLvwsS8Nw8f3xrAawrdzd7m5FsvRAAcQ\ngEBEEvD+TRKRKqMUBCAAAQhAAAKRRiAmpof09WMD2TNOHC5DBmY51N+6o0ye/8dKx7m3g5pa\n3R+p2lsVrkEAAhFAAAMpAiYRFSAAAQhAAAIQEElLTZAsH6F26mW68uJpkphwIBmBcnv7g/Wy\nYtWBBA6+OOr+SJVV9s3U6Us/rkMAAkaSEiBAAAIQgAAEIACBSCHQ2wi1i49vNX7c6dXXqHPB\nOZPaXHrwqa8cCRzaXHBzsntPhTQ0+g7Lc3MrRRCAgA0IYCDZYJIYIgQgAAEIQAAC/hHQUDt/\nNpA9ZsZQmTq5v6PR8sp6+duTy4xtIzynC7cqNxt1NGtey/d72FnlvEIAApFBAAMpMuYRLSAA\nAQhAAAIQ+J6Ahtr1zEnxyeOS8w6VXKd6/1tTIK+8udrnfVqhvr5Jdu32LwOeXw1SCQIQCBsC\nGEhhMxUMBAIQgAAEIACBQBHI65kmyUnxXptLTUmQKy+aamyK2rq30z/eWuPYUNbrzcZFXYtU\nSNIGX5i4DgHbEcBAst2UMWAIQAACEIAABHwR0P1s+/XNkFgn48fdPaOH95Rz5x7U5tLfnvjS\nyFZX1abM00lhcbVUGOF5oRDtZ92mIvl29T4jqcQ+Wbu+UErLakPRNX1AIKoIxEWVtigLAQhA\nAAIQgEDUEEgwkjVo0oZdRlIFbzLr+JGyYVOxfPHfHWa16ppGueehz+WWa48TbcOX6GazCfFZ\nkuTDY+WrHU/X6+qaZNk3O+R/qwuk0UgOUVOrRtF+WbOxSmINS3DM6DyZNnmA6Ia5CAQg0HUC\neJC6zpAWIAABCEAAAhAIUwKZRtpvX6m/deiX/vRQ6dc73aGF7o/0xP9b7jj3dqCJHXYY65F0\nM9lAS1V1g7z+9lr574o9kpOVLAP7ZxnjTJO++WkysF+m5PdKk1VrC+S1xWukpBRvUqD50150\nEsBAis55R2sIQAACEIBA1BDobRg+iQneg2bU+/Pby46QxMTWeh8v3SL/XrLZL07q2dmxq0wC\nmdhODa/3P9kkeworZUC/jDZjswal+zoN7Jdlrod6+8P1Ut9A+nGLDa8Q6CwBDKTOkuM+CEAA\nAhCAAARsQSDGCEPr1ydDdF2SN9E6l/30sDZVnnxhuWzeVtKmzNNJTW2j7C2o9HS5w+Ubt5TI\nFqPvAcZaqh4+Bq+pzQsKqmT1d/s63A83QAACbQlgILXlwRkEIAABCEAAAhFIICkpTvLzWkPo\nPKk47dABomuSLGlqajHXI5VX1FlFXl9Ly2ulqKTGax1/L65Zt09SkuOlh/GfP5KVmSQr1+wN\nqBfLn36pA4FII4CBFGkzij4QgAAEIAABCLglkJOdLLpHki/5yZyJotntLFGD588PLTUTJFhl\n3l73FVaJvwaVp3bUMNu1t1Iy0/1PvJCRniQl5XVmuJ2ndimHAAR8E8BA8s2IGhCAAAQgAAEI\nRAiBXnnJxnok75npYmNj5De/mCbZhkfGkvVGlruHn/naOvX5qpntNBteZ6XO2Ii2salZ4uK8\nj9W5fTMKz1gEpZvYIhCAQOcJYCB1nh13QgACEIAABCBgMwKxMTHS30hqoK/eJCszWa751QxJ\ncDKmPlu2zcgot8bbbY5rmqxhp5G0obPGiiaLiDMMtabmFkebvg72a6dGNF6CU6IJX/dwHQIQ\naE/A+7dD+/qUQAACEIAABCAAAVsTUA9S3z6+1yMNHZQjv7zg8Da6vvjGKlm2fGebMk8nzUYW\num07y/wOzXNuJ97ITtcrL1WqOrAJbbWREjzDCMnzJ4zQuS+OIQCBtgQwkNry4AwCEIAABCAA\ngSggoJuq9sxJ8anpVGMD1rPOGN+m3t+eXGZktittU+bpRNcSbd9VLpqyu6MydmQvqahqMJIu\n+HdvSVmNjBuVb3jH/Evq0NHxUB8C0UIAAylaZho9IQABCEAAAhBoQ6BXXppf3pY5s8bKjMMH\nOu5tMPYauuuBz6SkzL+NWTXMbodhJPlp5zj6GTUs10xPvmdflaPM00FhcbVkZqbIxLH5nqpQ\nDgEI+EkAA8lPUFSDAAQgAAEIQCDyCOjeR/Hxvh+HLjX2RxoxNNcBoNQwju42jCR/1xhV1zTI\nzt1qJPnnDdKO4uNj5cRjhol6u9TA0pA9V1HP1G5j7yXd6+mU40aaacFd63AOAQh0jIDvb4SO\ntUdtCEAAAhCAAAQgYBsCmrFuQN8sifERlqbGyu8uP0JyncLyNMzur498Ls1+JlKorKqX3Ubq\n7o5ITnaKqAdrhOFN0nt3GEZWoZF2vKi41kgCUS4791RIv94ZMue0cdInP60jTVMXAhDwQCDO\nQznFEIAABCAAAQhAICoI6CayfQ0jQz083iQrI0l+b2S2u+FPHzo8R9+s2isP//0/crmRzKGH\nmWfbWwti7o+kxliffN9JIqyWNPHCqT8YJQXG/kpqEG3dViBNRgrwoYP7GONON9vyZeBZbfEK\nAQj4JoCB5JsRNSAAAQhAAAIQiHACaoTomiTd5NWbDOqfJVdfOl3u+tsSw3N0IOTt0y+3SaZh\nPJ079yBvtzquaXieGjT5Rn8dEa2vfwP7xBt9N0vv3r07cjt1IQABPwkQYucnKKpBAAIQgAAE\nIBDZBDSrnXqJfMnB43rLZT9rm/77zffXyeJ/rfN1q+N6sREmV1hU7TjnAAIQCB8CEWsgvfHG\nG7J69WqPpPWXl88//1xee+012bBhg8d6+/btkwceeEBuueUWWbZsmdt6lZWVcvXVV8uKFSvc\nXqcQAhCAAAQgAAF7EOhjhNqlpiT4HOyRUwbJ+fPaeoyefeVbWfLlVp/3WhU085waSggEIBBe\nBCLSQHrsscdk9uzZ8u6777qlrQbR+PHj5YgjjpC5c+fKyJEjZdy4cbJjx4429UtLS+Xwww+X\n+fPny6uvvirTp08XbdtV7r33XnnxxRdl1KhRrpc4hwAEIAABCEDARgR0GdGAfpmim8n6klnG\nuqDTT2z7b/9DxnqkFav2+LrVcV3XFWnIHQIBCIQPgYgzkBYtWiS//OUvPRLW9JoXXnih7Nq1\nS5599lnTe/Too4/Kli1bZMaMGVJd3erufvvtt6WoqEjWr18v3377rVx88cVyzTXXSE1N6689\nakTdc889smDBAklOTvbYLxcgAAEIQAACELAHAV0fNMBYa6QZ7nzJj384UY6aNthRTdcl/eXh\nz2X95mJHma+DPUaa7pLS1mcLX/W5DgEIBJeA709+cPsPWOvFxcVy7rnnyplnnmksfPSs1sMP\nPyxLliyRu+++26w/fPhw0/BZuHChbN++XZ577jnHmBYvXiyTJk1yLII8+eSTpaysrE1I3l13\n3SVZWVlmG44bOYAABCAAAQhAwNYEEoy03upJ8pWYTjPXXXr+oTJpQh+HvvXGRrK3L/xUNm4p\ncZT5OthrbAZLuJ0vSlyHQGgIeLYkQtN/wHo55ZRT5Pnnn5d58+aJeoQ8ydNPPy2JiYly9tln\nt6mi50lJSfL44487yjdv3iypqamOc72uUlFRYb4WFBTI/fffLzfeeKMkJPiOVzZv4n8QgAAE\nIAABCNiCQEpyvPTrk+lzrOpp+s0l09psJFtb2yi33fuJ6F5J/oqG2xWxJslfXNSDQNAIRIyB\nNHnyZPnXv/4lL7/8sunRcUessbHRTKSga47U6+MsGRkZMnr0aDOUTuupDBkyRNRIsmTTpk3m\n4bBhw8zX22+/Xfr27Svnn3++VYVXCEAAAhCAAAQiiICm/9a9hnxJYmKcXHvFkTJkYOvzRY1h\nJN36109k6w7/jSRNM052O1+0uQ6B4BKImH2QHnzwQZ+kdL1QQ0OD5Obmuq2bk5MjahwVFhaa\nho+uOTr++OPlsssuk6lTp8odd9whZ5xxhnlNEzo88sgj8uSTT0pcnH8Ytd3TTjvNbd/OhZaB\n5lymmfJ0PVQgRTP5qVRVVbVZVxXIPkLRVktLi+jasrq6ulB0F5Q+VAcVXd9WX18flD5C0ag1\nF+7ew6HoPxB96HtJRd9PdtdDP+OB/t4IBGN/27DmQr+37a5HU1OTrXXQOdP5iAQ99HuqM++n\n+LgGw3DxvU7oip9Pkr888h9jQ9cD+ylV1zTIH+/5WH77i0MNb5RvQ0tZazh/cXGS9MxN0dN2\novOg0hk92jXmUmC1bT0juFzmFAJRQcC/J/sIQWGFxvXs2dOtRmogqViJGo477jgza516ijRL\n3axZs8yQOq2jab9HjBgh55xzjp6aol+63tY/6T/yX331lVXd46v1UOBcQb+ogvWwpm1Hwheh\nZWQ4c7PbseoQKXrYjb3reCNlLoL1veHKK5jn+p0YCXpEgg46z5GgR2d0SEuJlfq0OCkp8/5j\nXGJCD7ni5wfLwse/kd0FBxI/Vdc0yl8e/VquumiS9M33b3PYfUVV0mgYQj1zPCeA6owevj6r\n7p5BfN3DdQhEGoGoMpCsNUSeHkAtIyE2tjW150UXXST65ywbN26Up556ygznU4Poo48+kssv\nv1y0fMKECfLQQw/JlClTnG8xj/v16+fXw6/+IpSXl9fmfg0J7NOndQFom4udPFFDUI3GzMxM\nSUlx/ytVJ5sO6W2qh36hp6X5949OSAfnZ2fqrVAPp+qQnu7fL4x+Nh3SaqqHesD0PWVX0QcO\n/QzqZ8Lueqjn2frhx47zod/VutZT143aXQ9NJOT6vW63Odm7d6+R1S3W9nroeyo/P79T+PWf\nYc045ystt/4O+4drcuQPf/7Y8CQdWLdcVd0of3vyW7nxd8dI/z4Zfve/v0eS9MlPN5JFGPnH\nvxeNSNFnlt69e1tFAXuNj48323J+FgpY4zQEAZsQiJg1SP7w1i8S/YIpKXGfVcYq9/VQdPPN\nN8vBBx9s7rWkX1Bz5syRAQMGyOuvv26ubdKEEeoeRyAAAQhAAAIQiCwCaqxkZhxI2uRNs4z0\nJLnht0e3Wb9UXlkvN9/9kWzZ7v+apLLyOtmxu0Javg//9dYn1yAAgcAQiCoDSdcK9erVy6uB\npL8auyZwcEa9evVqeeGFF8wQOy1funSp+cu/rkU69dRT5YknnjDbV2MJgQAEIAABCEAg8gj0\n7Z1hePwTfSqWZRhSN159tPTp1RrhUFlVL38w1iR9t6HQ5/1WhSrjnm3bywyv0YH1qlY5rxCA\nQHAIRJWBpAjHjBkja9asabewUd3Va9euFc2G582tfMMNN8j06dPlpJNOMmfkgw8+EHVH9+/f\n3zwfNGiQ6aXSjWcRCEAAAhCAAAQij4BGu2mYXGqq7y0+srOS5UbDk6SeJ0vMFODGPkkrVu2x\niny+1tY1ylbDSGpswkjyCYsKEOgigagzkK644gozC496fJxFPT+aueXKK690Lm5z/PXXX5th\ndLfeequjXD1Oep+1UNJaD+PNC+W4mQMIQAACEIAABGxJICamhwzslyVpfhhJOdkp8sdrjpHB\nA1pTgDcYm8ne9cBn8sXX2/3Wv76hSbZsKzEy8h7IQuv3jVSEAAQ6RCDqDKQzzzzT9CLNnz9f\n1BukHqDrr79eFixYYK4pmjt3rkeAWk/Tfs+cOdNRR5MxaIKARYsWmWXWq3qZEAhAAAIQgAAE\nIpeAepIGGEZSuh/hdrom6SbDkzR6eGsm3ebm/bLwsS/l30s2+w2pyfAgbd9lrElqObAlgd83\nUhECEPCbQFRlsVMqmnXu008/lfPOO09uu+02sbxBJ5xwgnjbS2nJkiXy3nvvyZdfftkG7jHH\nHCPz5s2Ts846SyZOnGhuNKv7J+m+SQgEIAABCEAAApFNwAy365spO3eXi64v8iYpKQmy4NdH\nyT0Pf26E1+01q2ruhUef/Vp0v6TTTxzt7XbHNYwjBwoOIBAUAhFpIJ1++ummV8cTMd0H6Z13\n3hFNgbt+/XrR9Nu+UmVqetOFCxe6Td/90ksvmR4kXcN05513OtYneeqfcghAAAIQgAAEIofA\nASMpQ3YZKb0rjEx13iQhIU7+7/IZRsrvZUZ43Q5H1edf+58UFlfLBedM8rqnouMGDiAAgaAR\niEgDyV9aut+MJmXwR9RL5Ek0dbiG7ukfAgEIQAACEIBA9BHQZ4F+RuKGHj0qpbzC+2aycXEx\ncuVFUyU5OV4+dAqve//jTVJYVC2/vmSaJCUd2I8o+kiiMQS6n0DUrUHqfuSMAAIQgAAEIACB\nSCSgRlLf3umSlZnsUz1N8vCL8w6VM08e06buN0bo3Y13fSjFpTVtyjmBAARCRwADKXSs6QkC\nEIAABCBgKwK61mWHsbbm86+2G4kEjL9Pt8lXy3fInoIqW+kRysFaRlJebqpf3f5o9gS59PxD\njS1GjIwP38u2neWy4PYPOrShrHUvrxCAQNcJRHWIXdfx0QIEIAABCEAgMgmUGWFiH362xdh7\np1RijQRHjY21hqI9ZE9hg/G6Q0YNz5OZ0wdJqpF4AGlPIK9nqmgo3d59VV7XReudx8wYKj0N\ng0qTN+geSSql5XVyk+FJusoIt5s8sa9Zxv8gAIHQEMCDFBrO9AIBCEAAAhCwDYHS8lp5bfEa\n2bGjzNwQtV+fdMnJSpLc7CQjrXWm9DHCyNZtKpQ33vlOar5/oLeNciEcqG4S279vhpF0odU7\n5Kn7CWPy5dbfHyt5uSmOKvXGfkd3G3slvfHOWkcZBxCAQPAJYCAFnzE9QAACEIAABGxDoMXI\nO62JA6qr66Wfh4f7uNgYGWCkti4orJJPv9hqG926Y6C6R9LA/ll+GUn9Daa3zT9ehg3OcQxV\n04C/8PpKueehpVJbd8C75LjIAQQgEBQCGEhBwUqjEIAABCAAAXsS2G6sf9lqeI5652f4VKBv\nfrqs3VAo+4zMa4hnAilGtrohA7MlPj7Wc6Xvr2RmJMnNvztaphzSr03dr77ZJdcZ65I0lTgC\nAQgElwAGUnD50joEIAABCEDAVgR0zZF6iPyICjPX2KhymsgB8U4gMTHONJLUWPIlulfSb34x\nXc4+Y7yRNry19u69laaR9M3KgtZCjiAAgYATwEAKOFIahAAEIAABCNiXQGFxjaSk+H6ItzSM\nj4uVklJN4ID4IqBJGwYNyJYsw0vkSzQb3g9njZVrrzyqTSKMuvomeeS5/8mTL6wSzTKIQAAC\ngSeAgRR4prQIAQhAAAIQiCoCuk4G8Y+AeoT6GhvK5uelGd4hJ/eQh9sPHtdb7rz+eBlkrGNy\nlu82lvjMjudcn2MIQMB/AhhI/rOiJgQgAAEIQCDiCeTlpBiZ6Zr81rOhqUlyc3x7RPxuMEoq\n5hqcNSOgPxnuevVMk1uvPVaOnDrIpJOdmSjXXTXF2DuJx7goebugZogJsA9SiIHTHQQgAAEI\nQCCcCQwamCXLV+6R/cZ/PYz/vElTc4tRI8ZIBZ7prRrXPBBIS02QoUbGuh07y0RTensTXZf0\nq59PkRFDcqRXbrwRppforTrXIACBLhDgp4cuwONWCEAAAhCAQKQRGDQgy/BsZMjevVU+Vdtj\nJA0YNSzXDBfzWZkKbgkkGJntBg/KFs1e54+ceMwIGTwAg9QfVtSBQGcJYCB1lhz3QQACEIAA\nBCKQQIyxLub4o4ZJspGoYffeCmOdS3slmw3P0fbdZZLXM0VmTh/SvgIlHSIQGxMj/Yx1SX17\n+7epbIcapzIEINBhAoTYdRgZN0AAAhCAAAQim0B2VrLMPXWc/NvYMHabsSdSbFwPaWqsN5Uu\nrzSC7wyjaeSwnnK0YRyldiDjXWRT67p2WZlJkpwUJzt3Vxghd/6vA+t6z7QAAQg4E8BAcqbB\nMQQgAAEIQAACJgF9WJ99yhhzj6Mdu8pl89a9hqEUI0MH9TYzqvXtnQ6pIBAw90sanC0avlhe\nUReEHmgSAhDwRQADyRchrkMAAhCAAASilIBmWNP00vo3fFCikTUtVvLy8qKURujU1jBHDbnT\n/agKCqqkxV2cY+iGQ08QiDoCrEGKuilHYQhAAAIQgAAE7EAgOzNZhhpZ61KS/d+41w56MUYI\nhDsBDKRwnyHGBwEIQAACEIBA1BIws9wNzDYzBfqzZ1LUgkJxCASQAAZSAGHSFAQgAAEIQAAC\nEAgGAd1YdsigHEnGmxQMvLQJgTYEWIPUBgcnEIAABCAAAQhAIDwJJCYYeyYZ+1TV11WKjz18\nw1MBRgUBmxDAg2STiWKYEIAABCAAAQhAoIeRwCE3O1k0kQMCAQgEhwAGUnC40ioEIAABCEAA\nAhCAAAQgYEMCGEg2nDSGDAEIQAACEIAABCAAAQgEhwAGUnC40ioEIAABCEAAAhCAAAQgYEMC\nJGmwyaRVVFRIYWFhQEfb0tJitldZWSnV1dUBbTuUjVl61NbWhrLbgPZl6VBTUyN1dfbdOV31\n2G9saNjQ0BBQPqFsTMevou8nu+uh8xHo743umAudB7vr0dzcbGsddN71s9HU1GR7Pez+udC5\n0HlQCcbnwmpb37MIBKKVAAaSTWY+LS1NcnNzAzpafRhX40jbTk5ODmjboWxM9dB/8FQPu0p9\nfb2UlZWZ82B3PVSXjIwMu06FNDY2SklJiSQlJdlej6qqKsnOzrbtXFgPsvHx8bbXQ99Tgf4O\nD/XE7tu3T2JiYmyvhxoVdp+LoqIi89+9YOgRGxtrvrV0rhEIRCsBDCSbzLx+UQX6y0oz4ajo\na6DbDiVWa/x21yFS5sKaj1C+BwLZl/U+igQ97K6DNa+RoEck6BAJ31HWe8r6nFvndnvV95NK\nMPSw2rZe7caG8UIgEAT4eSAQFGkDAhCAAAQgAAEIQAACEIgIAniQImIaUQICEIAABCAAgUgm\n0NKyX7buKJM16/fJps0F0tzSLMMGl8noET1l+JAciY3lN+9Inn90Cy0BDKTQ8qY3CEAAAhCA\nAAQg0CECDY3N8uGSLbLquwJJToqXuLgeErs/VnYXVMqGLcWGoZQjJx4zXFKS4zvULpUhAAH3\nBPi5wT0XSiEAAQhAAAIQgEBYEPjki62yam2BDOibIfl5qaYhpMZQXm6KDOyfJZu3lcr7H280\nvEoHsnCGxaAZBARsTAADycaTx9AhAAEIQAACEIhsArv3VsqqNQXSv2+62zC6GCNfw8B+mbJp\na4lsMQwlBAIQ6DoBDKSuM6QFCEAAAhCAAAQgEBQCW7aXGdnqehhhdQfSb7vrRJPaJSXGybqN\nRe4uUwYBCHSQAAZSB4FRHQIQgAAEIAABCISKQGFRlSQbxo8vSTVC7gqL7bvpuy/9uA6BUBLA\nQAolbfqCAAQgAAEIQAACHSAQY2Sna/Gjvi4/0roIBCDQdQJ8krrOkBYgAAEIQAACEIBAUAj0\n6ZUmtbWNPtuurG6Q/r3TfNajAgQg4JsABpJvRtSAAAQgAAEIQAAC3UJAU3jHGmuQ6uqaPPbf\n2NgiLc0tMnJYnsc6XIAABPwngIHkPytqQgACEIAABCAAgZASyMlOliOmDJS9+6rcepJ0j6Rd\neypk0sQ+Rqa7jJCOjc4gEKkEfK/6i1TN0QsCEIAABCAAAQjYgMCkCX2NUfaQz/+z3UzE0NJi\nhNwZi47KqvZLbI8YmXpof5l26AAbaMIQIWAPAhhI9pgnRgkBCEAAAhCAQJQS0DTfkw/qKxpu\np5vCbtyyW5qbWmTEsL4yaEC2uWFslKJBbQgEhQAGUlCw0igEIAABCEAAAhAILIGszCQ5xAil\nG9AnTpqbm6V3796B7YDWIAABkwBrkHgjQAACEIAABCAAAQhAAAIQ+J4ABhJvBQhAAAIQgAAE\nIAABCEAAAt8TwEDirQABCEAAAhCAAAQgAAEIQOB7AhhIvBUgAAEIQAACEIAABCAAAQh8T4Ak\nDbwVIAABCEAAAhCAgA0I1Dc0yd6CKtm+s0Sampqlui5B+vXJkKREHudsMH0M0UYE+ETZaLIY\nKgQgAAEIQAAC0Ulg7YZCWbpsm1RU1ktdXZ00t7RI6qpSSUlOkKmH9ZeJY3qLpgNHIACBrhPA\nQOo6Q1qAAAQgAAEIQAACQSPwn292ySdfbJVsI833wP5ZUllZKfv375eMjAyprmmQ9z/aJGVl\ndTJz+hDpgY0UtHmg4eghwBqk6JlrNIUABCAAAQhAwGYEtu8ql88Mz1Gf/HTJzEhqN/rUlAQZ\n2C9T/vvtblm3qajddQogAIGOE8CD1HFm3AEBCEAAAhCAAARCQuBrw3sUHx9jhNU1yu69lVJc\nWmN4i6qMvvcbBlOlZGUlSW52iqSnJshX/90pI4fmEmoXkpmhk0gmgIEUybOLbhCAAAQgAAEI\n2JaAhs99t7FIyivrpKyiXmIMoyghIU5iY3sYIXY9pL6+yUjYUCbbtpdJRnqSpKTGmQZUXm6q\nbXVm4BAIBwKE2IXDLDAGCEAAAhCAAAQg4ERA1xgtN8Lm1qzfJ1XVDZKTmSjZWcmSmhIviQmx\n5l+KcZydmWyW19U3yoaNJfLFf3cYCRz2O7XEIQQg0FECUWsgNTc3y+effy6vvfaabNiwwSO3\nffv2yQMPPCC33HKLLFu2zG09XSx59dVXy4oVK9xepxACEIAABCAAAQh0hMC3awrkU2Ptkabw\nzkhLNJIveM6+oJfSjBC75JQ4w6jaI1/8Z3tHuqIuBCDgQiAqDSQ1iMaPHy9HHHGEzJ07V0aO\nHCnjxo2THTt2tMFTWloqhx9+uMyfP19effVVmT59ujz22GNt6ujJvffeKy+++KKMGjWq3TUK\nIAABCEAAAhCAQEcI7NxdIR9/tln6980wDZ/6hmaftzc2tUhifKwMGZgly5bvlPWbin3eQwUI\nQMA9gagzkNRlfeGFF8quXbvk2WefNb1Hjz76qGzZskVmzJgh1dXVDlJvv/22FBUVyfr16+Xb\nb7+Viy++WK655hqpqalx1FEj6p577pEFCxZIcnKyo5wDCEAAAhCAAAQg0FECLUZ43GdfbTPW\nGsVKqrHHkRpJVcZaJF9SWVVvZLrLMELwEiQrI1GWLNsq/hhWvtrlOgSikUDUGUgPP/ywLFmy\nRO6++24599xzZfjw4abhs3DhQtm+fbs899xzjvfB4sWLZdKkSdK7d2+z7OSTTzYyx5S1Ccm7\n6667jAwyWWYbjhs5gAAEIAABCEAAAp0goGm9d++pFCvRQr/emZKdniilZbVGYgb3DWoSh+Sk\neBlseI9UMjOSzX2RNm0tcX8DpRCAgFcCUWcgPf3005KYmChnn312GzB6npSUJI8//rijfPPm\nzZKa2poJRq+rVFRUmK8FBQVy//33y4033mj80pNglvE/CEAAAhCAAAQg0FkC27aXSnxcjGPN\nkab4Hj82XzKNZAwlpbWGN6lRGhtbpKm5xdgktlGKS2olOTFBJo7rba5XsvpNMTxJGwizs3Dw\nCoEOEYiqNN+NjY1mIgVdK6ReH2fR3ahHjx5thtJpvfj4eBkyZIgsX77cUW3Tpk3m8bBhw8zX\n22+/Xfr27Svnn3++ow4HEIAABCAAAQhAoLMENu8okzQjKYOzqHfokAl9pKCwSvYUGHshldRL\ny/4WY/+jZNNr1KdXusQZRpWzZBhep517ykXXJqnBhUAAAv4TiCoDSdcLNTQ0SG5urltCOTk5\nxq8yjVJYWGgaPrrm6Pjjj5fLLrtMpk6dKnfccYecccYZ5jVN6PDII4/Ik08+aXwp+YdR1zP9\n6Ec/ctu3c6GO0VU0U15xcWAXXGomP5Wqqiqpra117dI255Ye9fX1thmz60BbWlrMIp0Hd/Pv\nWj9cz1UP/WtqagrXIfoclzUXdXV1ttZD11vqPAT6e8MnwABWUB1U9DNhZz1UB/2esrsOOh+R\noId+xsN1Lhobm421z+VGiFyCsSa6Ud86bSQjLcbIaJcpjQM1umW/+WOuVqivrzX+2lQ1vov3\nS3l5pezcudfYI6mtwdW2Ztsz6/vb+re17VXOIBAdBPx7so8QFlZoXM+ePd1qpAaSipWo4bjj\njjOz1qmnSLPUzZo1ywyp0zqa9nvEiBFyzjnn6Kkp+qUbE+P5Vxp94Prggw+s6h161S+qYD04\na9uR8EUYKTpEgh7Beq926EPTxcr6eY4EPSJBB30wjwQ9IkEH5qKLXyw+bm8wDCQ1UFqa47z+\nQHMg43cPr3X094Xm5v1GooYG4/PjOUW465CsHyZcyzmHQDQRiCoDyVpDZP1C7DrR1oNpbGys\n49JFF10k+ucsGzdulKeeekpefvll0yD66KOP5PLLLxctnzBhgjz00EMyZcoU51vM4379+pne\nmnYXXArU0zR48OA2pRoCmJ+f36asqyeajU89U9q2nTPwqR76he68XqyrbEJ9v3q/NAGI6pCW\nlhbq7gPWn+qhf/qesquoF7mkpMT8TNhZD33I0s93dna2XafC9EaqR1/XeNpZD/1+Uo+Fpx/n\n7DJBui+g/ggYCXr06tUrLLGrUZOTs9vYBDbOzEbnaZAa+aHvq/T0dE9VjIiYZuO7uIcM6N/H\nTODgsaLLBSsqxtsPvi63cAqBiCMQVQaSZqPTjdb04cedWOWZmZnuLjvKbr75Zjn44INl9uzZ\npudlzpw5cuihh5qZ8f7yl7/IKaecIrpeyXWdk/btz0O8u3A3/aIK9JeVtemcvga6bQesEBxY\nekSCDpEwF3bXwXof2V0PHb/ddbC+Puyuh/4oZ3cdImUuVI9wn4u++ZmyY3e5sf+R77A41cWT\n1NY1SW5OimFo+W7HuQ2rTevV+RrHEIgWAlFlIOmvIvqrkWUIuU6ylqekpLQzbJzrrV69Wl54\n4QV56623zOKlS5eKrm3StUj9+/c3N5wdOnSovP7663LBBRc438oxBCAAAQhAAAIQ8Epg+JAc\n2bC5yGsdfy5WVNbLjLEHtinxpz51IACBVgKeF8y01omoozFjxsiaNWvMDWCdFdMwjrVr18rk\nyZPFOcTOuY4e33DDDTJ9+nQ56aSTzEu6pkgz3qlxpDJo0CDz1yndeBaBAAQgAAEIQAACHSEw\naECW6fWpMjZ+7azU1TeZWe3U2EIgAIGOE4g6A+mKK64wFzWqx8dZnnjiCbP8yiuvdC5uc/z1\n11+bnqFbb73VUa4eJ43113ULKprgQeOCXcPrHDdwAAEIQAACEIAABDwQSEmOl6mT+0thSY0R\nxn8gw6mHqm6L9RmkYF+VHDKxn2RnJbutQyEEIOCdQFSF2CmKM888U9SLNH/+fHMB88yZM+Xj\njz82U3jrmqK5c+d6JHb99debab/1Hks0GYN+GS1atMi8V19V1MuEQAACEIAABCAAgY4S0I1h\ndxVUyJp1hTKwX6axTtjzWiPntvV5ZMeeChk8IFsOm9TX+RLHEIBABwhEnYGkC7A//fRTOe+8\n8+S2224Tyxt0wgknyIMPPugR3ZIlS+S9996TL7/8sk2dY445RubNmydnnXWWTJw40dxoVvdP\n0n2TEAhAAAIQgAAEINBRArGGQXTcjKFi7AUra9cXSu9eaZKU5P2RTVOE7zY2kR3cP1NOPHa4\nJMS3ZuTtaP/Uh0C0E/D+aYtQOpqi9J133jE9SOvXrxdNv60Z7rzJ3r17ZeHChW7Td7/00kum\nB0nXMN15552O9Une2uMaBCAAAQhAAAIQ8EQgMTFOTjIMnZ5GJrr/rNglDcVNkpWRbGS3S3Dc\nst/YLLa6qkHKKuukx/4ecuhB/WTaof3NNOGOShxAAAIdJhCVBpJFSfcP0KQM/oh6iTyJpsLU\n0D39QyAAAQhAAAIQgEAgCMTGxsgUYz3SqBE95bsNRcZfoezaW2EYRTWi7qWUihbJzEw2DCOj\nzvCekpebEohuaQMCUU8gqg2kqJ99AEAAAhCAAAQgEPYEsjKSzMQNh0/qJ5VGdrtduwvMBA79\n+/eWjPQk0ZA8BAIQCBwBDKTAsaQlCEAAAhCAAAQgEDQCmqwh0zCWGupTzI3qsw3vEQIBCASe\nQNSl+Q48QlqEAAQgAAEIQAACEIAABCKFAAZSpMwkekAAAhCAAAQgAAEIQAACXSaAgdRlhDQA\nAQhAAAIQgAAEIAABCEQKAQykSJlJ9IAABCAAAQhAAAIQgAAEukwAA6nLCGkAAhCAAAQgAAEI\nQAACEIgUAhhIkTKT6AEBCEAAAhCAAAQgAAEIdJkABlKXEdIABCAAAQhAAAIQgAAEIBApBDCQ\nImUm0QMCEIAABCAAAQhAAAIQ6DIBDKQuI6QBCEAAAhCAAAQgAAEIQCBSCGAgRcpMogcEIAAB\nCEAAAhCAAAQg0GUCGEhdRkgDEIAABCAAAQhAAAIQgECkEMBAipSZRA8IQAACEIAABCAAAQhA\noMsEMJC6jJAGIAABCEAAAhCAAAQgAIFIIYCBFCkziR4QgAAEIAABCEAAAhCAQJcJYCB1GSEN\nQAACEIAABCAAAQhAAAKRQgADKVJmEj0gAAEIQAACEIAABCAAgS4TwEDqMkIagAAEIAABCEAA\nAhCAAAQihQAGUqTMJHpAAAIQgAAEIAABCEAAAl0mgIHUZYQ0AAEIQAACEIAABCAAAQhECgEM\npEiZSfSAAAQgAAEIQAACEIAABLpMoMd+Q7rcCg0ElEBRUZHk5eW1abNHjx6if4EU56kPdNuB\nHKevtiw9IkEH1TUS9IgEHZgLX5+84F+3PtvMRfBZ+9ODNR92/nyrnqpHJOigugRDj5aWFm1a\nRowYIevXrzeP+R8Eoo1AXLQpbFd99Qvd+scpGDoEs+1gjNddm5Ggg+oVCXpEgg7MhbtPWfeV\nRcJ7KhJ04HPRfZ8Bdz0H8z21bds2d11SBoGoIECIXRhOc2JiosyePVvGjx8fhqNjSBCAAAQg\nAAEIRDqBlJSUSFcR/SDgkQAhdh7RdP+FN998U04//fTuHwgjgAAEIAABCEAgqgiMGTNG1qxZ\nE1U6oywELAKE2FkkwvB17NixctdddwVtZF988YW8/vrrcvbZZ8vkyZOD1g8N+yawdu1aeeqp\np+TEE0+U4447zvcN1AgagT179shf//pXmTJlisyZMydo/dCwbwK1tbVy0003yciRI+Wiiy7y\nfQM1gkrghhtukKysLPntb38b1H5o3DeBe+65R8rKyuSWW27xXbmTNXJzczt5J7dBwP4E8CDZ\nfw47rcFDDz0kl19+uTzzzDNy3nnndbodbuw6gbfeektOPfVUufXWW2XBggVdb5AWOk1g5cqV\nMnHiRLnkkkvkkUce6XQ73Nh1AvoAmJ2dLSeddJK88847XW+QFrpEICMjQwYOHCirVq3qUjvc\n3HUCGoK/fft2qaio6HpjtAABCLQjwBqkdkgogAAEIAABCEAAAhCAAASilQAGUrTOPHpDAAIQ\ngAAEIAABCEAAAu0IYCC1Q0IBBCAAAQhAAAIQgAAEIBCtBDCQonXm0RsCEIAABCAAAQhAAAIQ\naEcAA6kdEgogAAEIQAACEIAABCAAgWglgIEUrTOP3hCAAAQgAAEIQAACEIBAOwIYSO2QUAAB\nCEAAAhCAAAQgAAEIRCsBDKRonXn0hgAEIAABCEAAAhCAAATaEYi92ZB2pRREBYGYmBjp16+f\nHHPMMZKfnx8VOoerkj169JCePXuac6EbMSLdR0DnIj093ZyLkSNHdt9A6Fl0LuLj4825mDBh\nAkS6mYD+m3HUUUfJoYce2s0joXudi8MPP1xmzJgBDAhAIAgEeuw3JAjt0iQEIAABCEAAAhCA\nAAQgAAHbESDEznZTxoAhAAEIQAACEIAABCAAgWARwEAKFlnahQAEIAABCEAAAhCAAARsRyDO\ndiNmwAEhsHPnTvnmm28kNTVVpkyZYr4GpGEa6RKBN954Q0aMGCHjxo3rUjvc3DkCNTU1snLl\nStm2bZu5Pm/8+PGSmZnZuca4q0sEKisrZfny5VJaWmp+R/Xp06dL7XFzYAjs3r1bli1bJjNn\nzpScnJzANEorfhGoqKgwPw/uKuu/5bqOFYEABAJDAA9SYDjaqpWbbrpJhgwZIqeffrocd9xx\n5gPgXXfdZSsdInGwjz32mMyePVvefffdSFQv7HV65plnzM/F1KlT5eyzzzYXPw8YMEDuu+++\nsB97pA3whRdekKFDh8rRRx9tfib69u0r06dPl3379kWaqrbSp7m5WebOnSs//OEPZd26dbYa\neyQM9tprr5XBgwe7/bvyyisjQUV0gEDYEMCDFDZTEZqB/Otf/5I//vGP5kPHDTfcII2NjXLj\njTfK73//e0lOTpYrrrgiNAOhlzYEFi1aJL/85S/blHESOgL6ufjZz34mgwYNkttvv11OO+00\n+fDDD+XBBx+Uq666SrKzs+W8884L3YCiuKdPP/3UZK0/4uhcTJs2TV577TW588475YgjjpBV\nq1ZJYmJiFBPqPtVvu+02+eKLL7pvAFHe84oVKyQtLU0uuuiidiQmT57crowCCECg8wTIYtd5\ndra7U8OHNHRLjSINIYqNjTV1aGhokFGjRklTU5Ns3brVUW47BW044OLiYvMB/Pnnnzcf+urr\n6+XPf/6z/Pa3v7WhNvYdsqa6//jjj+W9996TE044waHIf/7zHzOV7tixY2X16tWOcg6CR+DU\nU0+Vt956SxYvXiyzZs1ydHTBBRfI008/Le+//7784Ac/cJRzEBoCX331lWmg6o8FhYWF8vnn\nn5vGa2h6p5eWlhbJyMiQww47TD766COAQAACQSZAiF2QAYdT85988olpAJ177rltjKCEhAT5\n8Y9/LLouifCu0M7YKaecImoczZs3Tx599NHQdk5vJgF98KiurhY1gjTk1Fn0YUR/PNBwIg0v\nQoJP4IwzzpBrrrlG9LPhLMcee6x5unbtWudijkNAQD8fP/nJT0TDT3/605+aPeoeVUjoCGzY\nsMH8nmIPqtAxp6foJoCBFEXzr78Aqujmcq5ilX399deulzgPIgENi9DwrpdfflmysrKC2BNN\neyKgGy7qZ0M9RJZX1apbV1cne/bsMWP+Xa9ZdXgNLIGLL75Y/vSnP5mbxFot63Z9r7/+unnq\nasRadXgNHoHf/OY3UlBQILpOj89B8Dh7a1nD61T03wz13t1///3y97//nbVg3qBxDQJdIMAa\npC7As9ut+g+cSm5ubruhW9mIdu3a1e4aBcEjoGtckPAloA/qmjnq0ksvDd9BRvDI1qxZIy++\n+KIZbvftt9/K3XffTYbHEM+3ro/UBDJPPPGEmcQkxN3T3fcELANJ1wyrN8kS/YFH10lqoqW4\nOB7pLC68QqCrBPAgdZWgje7XBz0Vd6lALQNJQykQCEBATK+eJjTRtOs333wzSLqBwL333iu3\n3HKLuSWBZrU78cQTu2EU0dvl3r17zYQAGvb485//PHpBhIHmui2HSu/eveXtt9+WHTt2mK9j\nxoyRv/71r2YSkzAYJkOAQMQQwECKmKn0rUhSUpJZSddcuIq1voLwCVcynEcjAU0GoGv18vLy\nRH9B1wyPSOgJ6K/l+pD+yCOPiH5/HXLIIazVC+E0qFGkHgr1ICHdS2DBggWmF0+TlJx88snS\nv39/8/WDDz4wt+q49dZbzTVK3TtKeodA5BDAQIqcufSpie4lolJSUtKurlXGppjt0FAQZQTU\na6QZ0/QBRFNO6y+0SPcQ0DnIz8+XSy65xAy100ybuvYCCT6BBx54QN555x1zHzDdhFSzoOqf\nZkFV0fV5eq7rw5DgEzjyyCNNL571Q6fVo3qUNKujZkDVkFQEAhAIDAECVgPD0Rat+GMg9evX\nzxa6MEgIBJqAPuj9+te/Nh8INXvdm2++aT6cB7of2uscAd2iYMqUKbJs2TLZvn27DBw4sHMN\nce76nrgAABN6SURBVJdfBHTvKZVzzjnHbX1Nja/y3XffmZke3VaiMCQE1NOtYoXRh6RTOoFA\nhBPAQIrwCXZWz/olXNN9z5492/mSaJmKlc2uzUVOIBDhBDTs9MILLzT32TnzzDPN1OspKSkR\nrnX4qVdVVSUHH3ywafzoRr2uouFeKrpZJhJcAvpvxPjx49t1snTpUlm+fLm5NYF6L3RfJCS4\nBCorK+Xoo48298r77LPPzLBH5x7VSFXRLQkQCEAgMAQwkALD0RatzJw5UyZMmCAvvfSSaBiR\nbjqnUl5ebpbpg8lRRx1lC10YJAQCSUDXuOi6I30ofOWVV0hlHEi4HWhLDR8N89UfbHRR+qRJ\nkxx3f/HFF6b3SL+nrKQyjoscBJzAFVdc4bbNa6+91jSQrr76anNfJLeVKAwogfT0dNEN3dUw\nffXVV+Wss85ytK8Gq25yrfuEaUgqAgEIBIYABlJgONqmlfnz55ubwmp4hB5rWNEdd9whRUVF\nZkYc0oTaZioZaIAIFBcXy3XXXWe2pj8WzJkzx23Lzz33HJ4Lt2QCW7hw4ULR7yfNWKdrwU44\n4QTzwVAXoev305NPPhnYDmkNAjYgoBkd9bNw+eWXmz8UaKIGNZg0y6N68TSTHQIBCASOAAZS\n4FjaoqUf/ehHouFE+uvgvHnzzDHrl6v+gq4ZohAIRBsBDVkpKysz1XYX1mXxsBanW+e8BofA\njBkzzOQAv/rVr8y9XXR/F5WpU6fKww8/LAcddFBwOqZVCIQxAd0gWddF6jrJv/zlL+afZp2d\nNm2auYHvkCFDwnj0DA0C9iPQw/AgkILGfvPW5RHrtG/atMnMfDN8+HAztrnLjdIABCAAgQAS\n0I2rd+/ebe5FlZWVFcCWaQoC9iWwZ88e0b/Ro0cLayXtO4+MPLwJYCCF9/wwOghAAAIQgAAE\nIAABCEAghATYBymEsOkKAhCAAAQgAAEIQAACEAhvAhhI4T0/jA4CEIAABCAAAQhAAAIQCCEB\nDKQQwqYrCEAAAhCAAAQgAAEIQCC8CWAghff8MDoIQAACEIAABCAAAQhAIIQEMJBCCJuuIAAB\nCEAAAhCAAAQgAIHwJoCBFN7zw+ggAAEIQAACEIAABCAAgRASwEAKIWy6ggAEIACBrhHYuHGj\nrFq1qmuNBOnub7/9VrZs2RKk1mkWAhCAAARCRQADKVSk6QcCUUZg/fr10q9fP/Nv5cqVpvbf\nfPONo2zx4sV+E7nmmmvM+04++WTzHn0ItdrW1xtvvNGvtp599lnHfePGjfPrHq0U6v68DeyQ\nQw4xdfj3v//trVrArh199NFmf6+//nq7NnUTV92wMlSyYcMGmThxovy///f/utzlFVdc4Xgv\nDBw4UEpKSny2qRtsW/z1fffEE0+0uefhhx+WSZMmmZvbtrnACQQgAAEI2IoABpKtpovBQsA+\nBBobG80HRX2IbmhoMAeuD4/p6elm+dNPP+2XMnqvPohqO5aB1Nzc7Ghby//+97+LPrz6kmee\necZxX0ce7EPdnzc99u7da+pQV1fnrVrAru3bt8/sr6ampk2bCxculNGjR8umTZvalAfrROf3\n4osvloyMDJk/f36XuyktLXW8F3bs2CFvvPGGzzY///xzUSNf33P6V11d3eaeP/zhD+b78LLL\nLmtTzgkEIAABCNiLAAaSveaL0ULA9gQuvPBCUwf1IJWXl/vU55///Kf5635SUpKce+657erH\nxMTI9u3bZdmyZe2uORcUFBTIRx995FzUqeNQ99epQQbwpjPOOEPOP/98GTp0aJtWb7jhBqms\nrGxTFsyTRx55RD755BO57rrrTCM7UH3pfKq8/PLLPpt88cUXvdbp1auXXH311aLv2Zdeeslr\nXS5CAAIQgED4EsBACt+5YWQQiEgC+rAdFxcn9fX18uqrr/rUUb1DKrNnz5acnJx29Y866iiz\nzNcD7iuvvCLqCRo7dmy7NjpSEOr+OjK2YNS94447TA/dtGnTgtG8X23qe+Xmm2825/+SSy7x\n6x5/K82YMUN69OghGrLoLcxO3zv6HlIP6IABAzw2f9VVV0lycrIsWLBAWlpaPNbjAgQgAAEI\nhC8BDKTwnRtGBoGIJJCfny+nnnqqqdvzzz/vVUcN73r33XfNOhpe5U7OPvtss1iNLW9hdtav\n/+ecc467ZvwuC1Z/u3btkq+++krKysr8Hounihre+N1338l///tfv7x0VjsazqjrxcLtwf65\n554T9QCqkayeRF+i7xsNhfMnDFHXH6nx19TUJO7WWVl9qfdRx6AeNTWAPElWVpYZCqqhh/6E\n7Xlqh3IIQAACEOg+AhhI3ceeniEQtQSsMDsNmdq5c6dHDmpA6YPrsGHDRJMFuJNjjjlG8vLy\nRNeRfPnll+6qmNd0/chhhx0mw4cPd1vH38JA9ldbWyu6biU7O1v69+8vU6ZMMY+HDBkiul6q\no6JeNPWQpaSkyJgxY+TQQw8VfWDv06eP3Hfffe0MHzU8tO6vfvUr05vXs2dPMwlC37595amn\nnjK713VjWscyMDVhhp5b4XXHH3+8eX7//ffLo48+ah6rLmqkuRNd+5WWlmb+6ToeX6JG7z33\n3GNWO+uss9pV16QNOh4Ns9Qx63tFjXBNpqDenpNOOslnIgnL6PXmhbT0/9GPftRuDK4Fc+fO\nNYv+/Oc/u17iHAIQgAAEbEAAA8kGk8QQIRBpBDTZgj6Eq6fCW0YyK7xODSoNg3InGq43Z84c\n85KGQLkTXQ+iD9r+PNy6u9+5LFD9qXGkBpuGjmkCBDUAf/7zn5tlW7dulZ/+9Kcyb948r14x\n53EpI33Q1+yBasT94he/MPVVY0sTO2jol64bchY1PnUcmh3uZz/7mcPoUU+Jzo+KhrdpHQ0x\nUxk8eLBMnTpVYmNjzXM1yPRcjTA1DHRO1Rv23nvvmddd/6dGryY3UK+N1YdrHedzTZ29du1a\nyc3NlWOPPdb5knmsXiId31133WXy0/NZs2aJZilU/XQckydPNhm3u/n7Ah23rkX68MMPpbi4\nuF01Nfb+8Y9/mGP4wQ9+0O66a4F6SNXT9cUXX8i2bdtcL3MOAQhAAAJhTgADKcwniOFBIBIJ\n6MO1GgAqnsLsVqxYIfpwrAaJPrx7E8sD4CnMTn/91wdgq563tvy5ZrXTlf6uvfZaWb16tWiI\nl3q3NIRLs/VpmJ0aeuoV0fZdU0m7G59yevLJJyUxMVE+/fRTef/990VTTqvxqQbTD3/4Q/O2\nBx980K1nR+trdrh33nnHzM6mniVPhsDll19uGhI6PhX1TKlhoUaGrhHTEDQVbcOdWJ4xX3Nq\n3attq6gnS98LnuSBBx4wEziocakJQHSvJE2WoPOuXitvhrgaakceeaTHMDs1sjTrneoYHx/v\naQiOcvVcWWvdQpWO3dE5BxCAAAQg0GUCGEhdRkgDEIBAZwiot0Tlf//7n7nuxbUNy3t0yimn\nmN4J1+vO55o4oXfv3m7D7HRjUV2Lo3X88Vg4t+vpuKv9rVu3TjQkTeVvf/ub6eFw7ksfxP/v\n//7PLFJDSj0k3kQfwtWDo4bb9OnT21RVo8Jireub1JvkTnQcGo6m7fzkJz8xDQt39XyVXXDB\nBWYVNU6sMDzrHjXkdI2TGmO6nsgf+fjjj81q3hIjaAUNJ7z11lvbGDCnnXaaaAigytKlS81X\nT/+zjF53XsiOhNdZ7avhq6JhpAgEIAABCNiLAAaSveaL0UIgYgjoWqCZM2ea+rh6kTQ0yvrF\n/6KLLvKps3oJNBxNxXUdSWcebn112NX+li9fbobO6XoZfYh3J7/5zW/MYg350oQL3kRTS1v7\nQbmrZz2s6zUNmXMn7sLX3NXzVaaeJ91EVY06DUtzFst7pHNleaCcr7s7tkLUfBlIJ554otsw\nTCs9eVVVlbvmHWUapqmeTdcwO9Vj0aJFpk7qZfJXrPGqRwuBAAQgAAF7EcBAstd8MVoIRBQB\ny/hRY8g5A52GemkmMn3QVg+SP2J5AFzD3tRA0rAoa52SP235U6cr/VkGz4gRIzx2lZmZaXrF\ntIJ6nPwRXSek+0FpuJ16oE4//XRz/yJNZGCJM2erTNf3aDKHQIgaGeedd57ZlHOYnY7NMnr9\nDa/TRgoLC822nI08s8Dlf4MGDXIpOXCqiSdUrDVUB0rb/1/3MNK1W2qcOxt2b731lqhxpfOt\nhrG/Yo3XGr+/91EPAhCAAAS6n4D/3/bdP1ZGAAEIRBgBNVrUENAMdLp2xhIrvE4fpK1kANY1\nT68aWqbZ0zQrni6OV9F1KLrO54QTTjAX2Hu6tzPlXenP8ipoOJs30WxsKv5ke3v22WfNDH2a\nMEETNmgGtTfffNNMiOAu+5tzv4EKPbTatMLs1BtjjV3XOWl4n3oOde8hf8VKe64hlN5E1/10\nVSxOzmF2nfVAWuO1xt/VsXE/BCAAAQiEjgAGUuhY0xMEIOBCQPeT+fGPf2yWWt4G3axTH+w1\na521dsblNrenWt81zM56uO3q3kfuOuxKf5ZBotnivIkmF1Bxt0Gu833qmdGkF2p4aWa866+/\n3kxUoKmvtY9Qp5seOXKkuRZKM9pZc6AGnIqVnMN5/N6OLd1d1zN5u6ez1zSZha7Z0oQZRUVF\n5hoq9SCpUadrnDoi1njVO4dAAAIQgIC9CGAg2Wu+GC0EIo6AejtUXnvtNTPDmobI6YaluibG\nWj/ir9JW2Ju2paFkmt5bjbAzzzzT3yY6VK+z/VmhdZpe25NUVFSYYYZ6XUMNvckdd9xh6qvJ\nFTTE7pZbbjFTXVvrYJxD9HyFmnnrpyPXLC+Shqtpmmw1NNSotMLv/G3L8rKpwRJsUWNGkzpo\nmJ1u8qqJJjRteGcMbGu81viDPXbahwAEIACBwBHAQAocS1qCAAQ6QUD3qDnooIPMNMqascwK\nb7LWJ3WkSd1odbCxT4+G2T3yyCOiGex0TxrdmDQY0tn+9D41FtRAevfdd90OTdNnq2jomLfk\nALqHkoYRquiaI23XVZxTTevDfyDECn30tCGsGo+aiEHDHdVQVYNP1/h4WivkaUyWcWiF6nmq\nF6hyZ6PXei92Zv8sy/tnjT9Q46MdCEAAAhAIPgEMpOAzpgcIQMAHAcuL9Oijj4oaSfpLvr9p\noF2bttaR/P73vzcvdebh1rVNb+ed6U83MbXCB3/1q185DByrHzWadONTFU3zrZuOehI1Qqww\nLtdsgHrP448/Ln/6058ct6tBFQhJTU01m9E07e5EDTtdY6Zhdr/73e/MKh1JzmC1qSnVVdQz\nFgpRb2NCQoKZzU73P9IEF9aeRh3p/8svvzSrW+PvyL3UhQAEIACB7iWAgdS9/OkdAhAwCGho\nmG5yquF16uHQMCw974xYHgD1WGgCCH+z4HWmL72ns/1pWNyoUaNk06ZNcvjhh5vpvq+66ioz\ntFDHrGtYrrvuOvPP19iuvPJKs4qGhOnD/DXXXCO//OUvZfz48XLJJZfItGnTzAQWWslKm+2r\nTV/XLaPh17/+tWgGuD/84Q/tbrHC7HQdlBpM1oa17Sp6KbDSoKuBFCjvl5fuzGx+mjJcwzw1\nvK4zBrbOnRqOmvVu1qxZ3rrjGgQgAAEIhCEBDKQwnBSGBIFoI6AL8Z09Rp0Jr7OYHXLIIeai\nej3XNjtraFnt+XrtbH95eXmyYsUK0T2M9EF68eLFomF1uqHpEUccYR7fdtttvro3ry9YsEBu\nuukmM6Rt7dq1cvfdd8uDDz5ohi0+9NBD8tlnn5mhhlpZjdBAiIYwqndFQ/o0lbVuAusqRx99\ntAw2Qh5VdPNby+tkFvj5P12vpYZkdXW1WF4ZP2/tdDXL6NUGOrP+SDeH1bVeGkqpxiMCAQhA\nAAL2ItDDWMi8315DZrQQgAAEIouAfg1rBjpdZzNp0iS/N1F1paDhc+qRKi0tldGjR4fk4Vw9\nddqfrrXRDHCuosbN+vXrzTTu3tZSud7nfP7UU0+ZIYkaiqkhg+EuGlqoySk00cMZZ5wR7sNl\nfBCAAAQg4EIAA8kFCKcQgAAEIBAYAuoN0z2P1EiyNsftTMtqQGr6cs3Gp8kPgpV0ozNjc71H\nNzjW/bh07dEHH3zgeplzCEAAAhCwAQFC7GwwSQwRAhCAgF0IWOuE1JCx1kZpIoquiIbx3Xvv\nvVJVVSVPP/10V5oK+r0aeqiJKf76178GvS86gAAEIACB4BDAgxQcrrQKAQhAICoJaGIGXU9l\n7QOknp9PP/3UayY+f0Hp2iDNcqhhhOHoRdK1WLqprCZ2ePjhh/1Vi3oQgAAEIBBmBPAghdmE\nMBwIQAACdiagm9NaxpGup1q0aFFAjCNloqnPdc2TJqEIR9ENetXbpa8IBCAAAQjYlwAeJPvO\nHSOHAAQgEHYENMRO1xtlZWU5UosHcpCa+U/Tb0+dOjWQzQakrSVLlkh2draZXj0gDdIIBCAA\nAQh0CwEMpG7BTqcQgAAEIAABCEAAAhCAQDgSIMQuHGeFMUEAAhCAAAQgAAEIQAAC3UIAA6lb\nsNMpBCAAAQhAAAIQgAAEIBCOBDCQwnFWGBMEIAABCEAAAhCAAAQg0C0EMJC6BTudQgACEIAA\nBCAAAQhAAALhSAADKRxnhTFBAAIQgAAEIAABCEAAAt1CAAOpW7DTKQQgAAEIQAACEIAABCAQ\njgQwkMJxVhgTBCAAAQhAAAIQgAAEINAtBP4/gnDcGE71JUwAAAAASUVORK5CYII=",
      "text/plain": [
       "plot without title"
      ]
     },
     "metadata": {
      "image/png": {
       "height": 420,
       "width": 420
      }
     },
     "output_type": "display_data"
    }
   ],
   "source": [
    "df <- read.csv(\"Supplementary Data File 3-Development Data 96 hours.csv\", header = TRUE, sep = \",\", stringsAsFactors = FALSE)\n",
    "df$Ratio <- with(df, Adults / Total_Worms)\n",
    "combined_worm_data <- df\n",
    "\n",
    "\n",
    "confidence_level <- 0.95 \n",
    "\n",
    "\n",
    "ggplot(combined_worm_data, aes(x = as.numeric(as.character(IVM_Molarity)), y = Ratio, weight = Total_Worms, color = Genotype)) +\n",
    "  geom_point(aes(size = Total_Worms), alpha = 0.4) +\n",
    "  geom_smooth(method = \"glm\", formula = y ~ x, method.args = list(family = \"binomial\"), level = confidence_level, aes(fill = Genotype), alpha = 0.2) +\n",
    "  labs(x = \"IVM Molarity (nM)\", y = \"Percent adult at 72 hours (%)\") +\n",
    "  scale_color_manual(values = c(\"MUT\" = \"#ED2224\", \"WT\" = \"#3A53A4\")) +\n",
    "  scale_fill_manual(values = c(\"MUT\" = \"#ED2224\", \"WT\" = \"#3A53A4\")) +\n",
    "  theme_minimal() +\n",
    "  theme(legend.position = \"right\") +\n",
    "  scale_x_continuous(breaks = seq(0, 5, 1)) +\n",
    "  scale_y_continuous(labels = scales::percent_format(), breaks = seq(0, 1, 0.1), limits = c(0, 1)) + \n",
    "  theme(panel.border = element_rect(linetype = \"solid\", color = \"black\", fill = NA, size = 1.5),\n",
    "        \n",
    "        axis.line = element_line(color = \"black\"),\n",
    "        axis.ticks = element_line(color = \"black\"),\n",
    "        plot.background = element_blank(),\n",
    "        axis.line.x = element_line(color = \"black\", size = 1.0),\n",
    "        axis.line.y = element_line(color = \"black\", size = 1.0),\n",
    "        axis.ticks.length = unit(0.25, \"cm\"),\n",
    "        axis.text.x = element_text(color = \"black\"),\n",
    "        axis.text.y = element_text(color = \"black\"),\n",
    "        legend.background = element_blank(),\n",
    "        legend.key = element_blank(),\n",
    "        legend.title = element_text(size = 15),\n",
    "        legend.text = element_text(size = 12),\n",
    "        plot.title = element_text(hjust = 0.5)) + \n",
    "  theme(axis.text.x = element_text(size = 12),\n",
    "        axis.text.y = element_text(size = 12)) + \n",
    "  theme(axis.title.x = element_text(size = 15),\n",
    "        axis.title.y = element_text(size = 15)) + \n",
    "  labs(color = \"Genotype\", fill = \"Genotype\")\n",
    "\n",
    "ggsave(\"4Day_Plots.svg\", plot = last_plot(), width = 5, height = 3.5, units = \"in\")"
   ]
  },
  {
   "cell_type": "markdown",
   "id": "973d5ca8-4bee-4119-8053-e545880c90be",
   "metadata": {},
   "source": [
    "## Running the glm for the 72 hour dataset"
   ]
  },
  {
   "cell_type": "code",
   "execution_count": 2,
   "id": "b9393619-e27f-4df4-89b4-65035e28870e",
   "metadata": {
    "tags": []
   },
   "outputs": [
    {
     "data": {
      "text/plain": [
       "\n",
       "Call:\n",
       "glm(formula = Ratio ~ IVM_Molarity * Genotype, family = binomial, \n",
       "    data = df, weights = Total_Worms)\n",
       "\n",
       "Coefficients:\n",
       "                        Estimate Std. Error z value Pr(>|z|)    \n",
       "(Intercept)             -0.41987    0.06376  -6.585 4.56e-11 ***\n",
       "IVM_Molarity            -0.08500    0.02108  -4.033 5.51e-05 ***\n",
       "GenotypeWT               1.50488    0.10380  14.498  < 2e-16 ***\n",
       "IVM_Molarity:GenotypeWT -0.65534    0.03879 -16.892  < 2e-16 ***\n",
       "---\n",
       "Signif. codes:  0 ‘***’ 0.001 ‘**’ 0.01 ‘*’ 0.05 ‘.’ 0.1 ‘ ’ 1\n",
       "\n",
       "(Dispersion parameter for binomial family taken to be 1)\n",
       "\n",
       "    Null deviance: 1230.23  on 41  degrees of freedom\n",
       "Residual deviance:  503.65  on 38  degrees of freedom\n",
       "AIC: 705.82\n",
       "\n",
       "Number of Fisher Scoring iterations: 5\n"
      ]
     },
     "metadata": {},
     "output_type": "display_data"
    }
   ],
   "source": [
    "df <- read.csv(\"Supplementary Data File 2-Development Data 72 hours.csv\", header = TRUE, sep = \",\", stringsAsFactors = FALSE)\n",
    "df$Ratio <- with(df, Adults / Total_Worms)\n",
    "fit <- glm(Ratio ~ IVM_Molarity * Genotype, weights = Total_Worms, family = binomial, data = df)\n",
    "summary(fit)"
   ]
  },
  {
   "cell_type": "markdown",
   "id": "f5402dfc-9018-48a6-8db6-88a35666607c",
   "metadata": {},
   "source": [
    "## Comparing WT at 72 hours and only 0nM and 3nM"
   ]
  },
  {
   "cell_type": "code",
   "execution_count": 60,
   "id": "bc9b4c22-9b53-4150-93c2-15e139da9878",
   "metadata": {
    "tags": []
   },
   "outputs": [
    {
     "name": "stdout",
     "output_type": "stream",
     "text": [
      "\n",
      "\tFisher's Exact Test for Count Data\n",
      "\n",
      "data:  worms_table\n",
      "p-value = 0.4286\n",
      "alternative hypothesis: two.sided\n",
      "\n"
     ]
    }
   ],
   "source": [
    "df <- read.csv(\"Supplementary Data File 2-Development Data 72 hours.csv\", header = TRUE, sep = \",\", stringsAsFactors = FALSE)\n",
    "df$ratio <- with(df, Adults / Total_Worms)\n",
    "data <- df\n",
    "subset_data <- data[data$IVM_Molarity == 3 & (data$Genotype %in% c(\"MUT\", \"WT\")), ]\n",
    "\n",
    "# Create a contingency table\n",
    "# The table will have counts of adult and non-adult worms for each IVM_Molarity\n",
    "worms_table <- xtabs(~ Genotype + Adults, data = subset_data)\n",
    "\n",
    "#Perform Fisher's Exact Test\n",
    "fisher_test_result <- fisher.test(worms_table)\n",
    "\n",
    "# Output the results\n",
    "print(fisher_test_result)"
   ]
  },
  {
   "cell_type": "code",
   "execution_count": 2,
   "id": "8395485e-b7d2-4297-9836-3344e7f32931",
   "metadata": {
    "tags": []
   },
   "outputs": [
    {
     "name": "stdout",
     "output_type": "stream",
     "text": [
      "\n",
      "\tFisher's Exact Test for Count Data\n",
      "\n",
      "data:  worms_table\n",
      "p-value = 0.4286\n",
      "alternative hypothesis: two.sided\n",
      "\n"
     ]
    }
   ],
   "source": [
    "df <- read.csv(\"Supplementary Data File 2-Development Data 72 hours.csv\", header = TRUE, sep = \",\", stringsAsFactors = FALSE)\n",
    "df$ratio <- with(df, Adults / Total_Worms)\n",
    "data <- df\n",
    "subset_data <- data[data$Genotype == \"MUT\" & (data$IVM_Molarity %in% c(0, 5)), ]\n",
    "\n",
    "# Create a contingency table\n",
    "# The table will have counts of adult and non-adult worms for each IVM_Molarity\n",
    "worms_table <- xtabs(~ IVM_Molarity + Adults, data = subset_data)\n",
    "\n",
    "#Perform Fisher's Exact Test\n",
    "fisher_test_result <- fisher.test(worms_table)\n",
    "\n",
    "# Output the results\n",
    "print(fisher_test_result)"
   ]
  },
  {
   "cell_type": "code",
   "execution_count": 61,
   "id": "8512301c-533a-4213-a751-22f8a5d84d2f",
   "metadata": {
    "tags": []
   },
   "outputs": [
    {
     "data": {
      "text/plain": [
       "Response Adults :\n",
       "\n",
       "Call:\n",
       "lm(formula = Adults ~ Genotype, data = subset_data, weights = Total_Worms)\n",
       "\n",
       "Weighted Residuals:\n",
       "    Min      1Q  Median      3Q     Max \n",
       "-317.80 -115.27   29.81   89.69  357.30 \n",
       "\n",
       "Coefficients:\n",
       "            Estimate Std. Error t value Pr(>|t|)   \n",
       "(Intercept)   53.981      9.489   5.689  0.00127 **\n",
       "GenotypeWT   -28.522     14.039  -2.032  0.08846 . \n",
       "---\n",
       "Signif. codes:  0 ‘***’ 0.001 ‘**’ 0.01 ‘*’ 0.05 ‘.’ 0.1 ‘ ’ 1\n",
       "\n",
       "Residual standard error: 245.1 on 6 degrees of freedom\n",
       "Multiple R-squared:  0.4076,\tAdjusted R-squared:  0.3088 \n",
       "F-statistic: 4.128 on 1 and 6 DF,  p-value: 0.08846\n",
       "\n",
       "\n",
       "Response Y2 :\n",
       "\n",
       "Call:\n",
       "lm(formula = Y2 ~ Genotype, data = subset_data, weights = Total_Worms)\n",
       "\n",
       "Weighted Residuals:\n",
       "     Min       1Q   Median       3Q      Max \n",
       "-1444.19 -1213.54  -519.67    13.48  2002.78 \n",
       "\n",
       "Coefficients:\n",
       "            Estimate Std. Error t value Pr(>|t|)  \n",
       "(Intercept)   131.02      51.61   2.539   0.0442 *\n",
       "GenotypeWT     55.60      76.36   0.728   0.4940  \n",
       "---\n",
       "Signif. codes:  0 ‘***’ 0.001 ‘**’ 0.01 ‘*’ 0.05 ‘.’ 0.1 ‘ ’ 1\n",
       "\n",
       "Residual standard error: 1333 on 6 degrees of freedom\n",
       "Multiple R-squared:  0.08118,\tAdjusted R-squared:  -0.07196 \n",
       "F-statistic: 0.5301 on 1 and 6 DF,  p-value: 0.494\n",
       "\n"
      ]
     },
     "metadata": {},
     "output_type": "display_data"
    }
   ],
   "source": [
    "lm_result <- lm(cbind(Adults, Total_Worms - Adults) ~ Genotype, \n",
    "                  data = subset_data, weights = Total_Worms)\n",
    "\n",
    "# Summary of the model to see results\n",
    "summary(lm_result)"
   ]
  },
  {
   "cell_type": "code",
   "execution_count": 5,
   "id": "fdb56b77-2bf1-426b-b245-dd45c8895b2a",
   "metadata": {
    "tags": []
   },
   "outputs": [
    {
     "data": {
      "text/plain": [
       "Response Adults :\n",
       "\n",
       "Call:\n",
       "lm(formula = Adults ~ IVM_Molarity, data = subset_data, weights = Total_Worms)\n",
       "\n",
       "Weighted Residuals:\n",
       "    Min      1Q  Median      3Q     Max \n",
       "-172.41  -78.23  -44.47   91.89  243.36 \n",
       "\n",
       "Coefficients:\n",
       "             Estimate Std. Error t value Pr(>|t|)    \n",
       "(Intercept)    64.649      5.771  11.202 3.02e-05 ***\n",
       "IVM_Molarity   -3.914      1.667  -2.348   0.0572 .  \n",
       "---\n",
       "Signif. codes:  0 ‘***’ 0.001 ‘**’ 0.01 ‘*’ 0.05 ‘.’ 0.1 ‘ ’ 1\n",
       "\n",
       "Residual standard error: 148 on 6 degrees of freedom\n",
       "Multiple R-squared:  0.4789,\tAdjusted R-squared:  0.392 \n",
       "F-statistic: 5.513 on 1 and 6 DF,  p-value: 0.05721\n",
       "\n",
       "\n",
       "Response Y2 :\n",
       "\n",
       "Call:\n",
       "lm(formula = Y2 ~ IVM_Molarity, data = subset_data, weights = Total_Worms)\n",
       "\n",
       "Weighted Residuals:\n",
       "    Min      1Q  Median      3Q     Max \n",
       "-649.65 -556.72 -417.56   54.92 1133.75 \n",
       "\n",
       "Coefficients:\n",
       "             Estimate Std. Error t value Pr(>|t|)  \n",
       "(Intercept)   110.822     31.216   3.550   0.0121 *\n",
       "IVM_Molarity    2.599      9.017   0.288   0.7829  \n",
       "---\n",
       "Signif. codes:  0 ‘***’ 0.001 ‘**’ 0.01 ‘*’ 0.05 ‘.’ 0.1 ‘ ’ 1\n",
       "\n",
       "Residual standard error: 800.7 on 6 degrees of freedom\n",
       "Multiple R-squared:  0.01366,\tAdjusted R-squared:  -0.1507 \n",
       "F-statistic: 0.08308 on 1 and 6 DF,  p-value: 0.7829\n",
       "\n"
      ]
     },
     "metadata": {},
     "output_type": "display_data"
    }
   ],
   "source": [
    "lm_result <- lm(cbind(Adults, Total_Worms - Adults) ~ IVM_Molarity, \n",
    "                  data = subset_data, weights = Total_Worms)\n",
    "\n",
    "# Summary of the model to see results\n",
    "summary(lm_result)"
   ]
  },
  {
   "cell_type": "code",
   "execution_count": 12,
   "id": "b3ef8ff7-88aa-49fa-a997-557ac3c9f002",
   "metadata": {
    "tags": []
   },
   "outputs": [
    {
     "name": "stdout",
     "output_type": "stream",
     "text": [
      "$test\n",
      "[1] \"Two Sample Weighted T-Test (Welch)\"\n",
      "\n",
      "$coefficients\n",
      "   t.value         df    p.value \n",
      "5.10486641 1.62251287 0.05488559 \n",
      "\n",
      "$additional\n",
      "Difference     Mean.x     Mean.y   Std. Err \n",
      "0.59799116 0.63435288 0.03636172 0.11714139 \n",
      "\n"
     ]
    }
   ],
   "source": [
    "# Load the necessary library\n",
    "library(weights)\n",
    "\n",
    "# Your existing code for reading the data and creating the subset\n",
    "df <- read.csv(\"Supplementary Data File 2-Development Data 72 hours.csv\", header = TRUE, sep = \",\", stringsAsFactors = FALSE)\n",
    "df$ratio <- with(df, Adults / Total_Worms)\n",
    "data <- df\n",
    "subset_data <- data[data$Genotype == \"WT\" & (data$IVM_Molarity %in% c(0, 5)), ]\n",
    "\n",
    "# Create a combined vector of ratios and weights\n",
    "ratios <- subset_data$ratio\n",
    "weights <- subset_data$Total_Worms\n",
    "\n",
    "# Perform a weighted t-test\n",
    "t_test_result <- wtd.t.test(x = ratios[subset_data$IVM_Molarity == 0],\n",
    "                            y = ratios[subset_data$IVM_Molarity == 5],\n",
    "                            weight = weights[subset_data$IVM_Molarity == 0 | subset_data$IVM_Molarity == 5])\n",
    "\n",
    "# View the results\n",
    "print(t_test_result)\n",
    "\n"
   ]
  },
  {
   "cell_type": "markdown",
   "id": "fc08eebb-74c9-4f6c-9132-4eae2bd3ea06",
   "metadata": {},
   "source": [
    "## Running the glm for the 96 hour dataset"
   ]
  },
  {
   "cell_type": "code",
   "execution_count": 11,
   "id": "ef050a92-5ee6-4933-b4df-7f657f48fbd7",
   "metadata": {
    "tags": []
   },
   "outputs": [
    {
     "data": {
      "text/plain": [
       "\n",
       "Call:\n",
       "glm(formula = Ratio ~ IVM_Molarity * Genotype, family = binomial, \n",
       "    data = df, weights = Total_Worms)\n",
       "\n",
       "Coefficients:\n",
       "                        Estimate Std. Error z value Pr(>|z|)    \n",
       "(Intercept)              4.80453    0.31344  15.328   <2e-16 ***\n",
       "IVM_Molarity            -0.11842    0.09221  -1.284    0.199    \n",
       "GenotypeWT               0.73457    0.39658   1.852    0.064 .  \n",
       "IVM_Molarity:GenotypeWT -1.50044    0.11487 -13.062   <2e-16 ***\n",
       "---\n",
       "Signif. codes:  0 ‘***’ 0.001 ‘**’ 0.01 ‘*’ 0.05 ‘.’ 0.1 ‘ ’ 1\n",
       "\n",
       "(Dispersion parameter for binomial family taken to be 1)\n",
       "\n",
       "    Null deviance: 3826.10  on 41  degrees of freedom\n",
       "Residual deviance:  677.47  on 38  degrees of freedom\n",
       "AIC: 767.65\n",
       "\n",
       "Number of Fisher Scoring iterations: 5\n"
      ]
     },
     "metadata": {},
     "output_type": "display_data"
    }
   ],
   "source": [
    "df <- read.csv(\"Supplementary Data File 3-Development Data 96 hours.csv\", header = TRUE, sep = \",\", stringsAsFactors = FALSE)\n",
    "df$Ratio <- with(df, Adults / Total_Worms)\n",
    "fit <- glm(Ratio ~ IVM_Molarity * Genotype, weights = Total_Worms, family = binomial, data = df)\n",
    "summary(fit)"
   ]
  },
  {
   "cell_type": "markdown",
   "id": "71e39325-19c7-4799-bd8f-abc11f91c475",
   "metadata": {},
   "source": [
    "## Finding the equastions for the WT and MUT datasets at 72 hours. Using the output information below"
   ]
  },
  {
   "cell_type": "code",
   "execution_count": 13,
   "id": "beb66249-08b4-42ef-983d-2b0d220a5df8",
   "metadata": {
    "tags": []
   },
   "outputs": [
    {
     "data": {
      "text/plain": [
       "\n",
       "Call:\n",
       "glm(formula = Ratio ~ IVM_Molarity, family = \"binomial\", data = combined_worm_data[combined_worm_data$Genotype == \n",
       "    \"WT\", ], weights = Total_Worms)\n",
       "\n",
       "Coefficients:\n",
       "             Estimate Std. Error z value Pr(>|z|)    \n",
       "(Intercept)   1.08502    0.08191   13.25   <2e-16 ***\n",
       "IVM_Molarity -0.74035    0.03257  -22.73   <2e-16 ***\n",
       "---\n",
       "Signif. codes:  0 ‘***’ 0.001 ‘**’ 0.01 ‘*’ 0.05 ‘.’ 0.1 ‘ ’ 1\n",
       "\n",
       "(Dispersion parameter for binomial family taken to be 1)\n",
       "\n",
       "    Null deviance: 1058.79  on 20  degrees of freedom\n",
       "Residual deviance:  351.62  on 19  degrees of freedom\n",
       "AIC: 439.01\n",
       "\n",
       "Number of Fisher Scoring iterations: 5\n"
      ]
     },
     "metadata": {},
     "output_type": "display_data"
    },
    {
     "data": {
      "text/plain": [
       "\n",
       "Call:\n",
       "glm(formula = Ratio ~ IVM_Molarity, family = \"binomial\", data = combined_worm_data[combined_worm_data$Genotype == \n",
       "    \"MUT\", ], weights = Total_Worms)\n",
       "\n",
       "Coefficients:\n",
       "             Estimate Std. Error z value Pr(>|z|)    \n",
       "(Intercept)  -0.41987    0.06376  -6.585 4.56e-11 ***\n",
       "IVM_Molarity -0.08500    0.02108  -4.033 5.51e-05 ***\n",
       "---\n",
       "Signif. codes:  0 ‘***’ 0.001 ‘**’ 0.01 ‘*’ 0.05 ‘.’ 0.1 ‘ ’ 1\n",
       "\n",
       "(Dispersion parameter for binomial family taken to be 1)\n",
       "\n",
       "    Null deviance: 168.35  on 20  degrees of freedom\n",
       "Residual deviance: 152.02  on 19  degrees of freedom\n",
       "AIC: 266.81\n",
       "\n",
       "Number of Fisher Scoring iterations: 4\n"
      ]
     },
     "metadata": {},
     "output_type": "display_data"
    }
   ],
   "source": [
    "df <- read.csv(\"Supplementary Data File 2-Development Data 72 hours.csv\", header = TRUE, sep = \",\", stringsAsFactors = FALSE)\n",
    "df$Ratio <- with(df, Adults / Total_Worms)\n",
    "combined_worm_data <- df\n",
    "\n",
    "wt_model <- glm(Ratio ~ IVM_Molarity ,weights = Total_Worms, family = \"binomial\", data = combined_worm_data[combined_worm_data$Genotype == \"WT\",])\n",
    "\n",
    "summary(wt_model)\n",
    "\n",
    "\n",
    "mut_model <- glm(Ratio ~ IVM_Molarity,, weights = Total_Worms, family = \"binomial\", data = combined_worm_data[combined_worm_data$Genotype == \"MUT\",])\n",
    "\n",
    "summary(mut_model)"
   ]
  },
  {
   "cell_type": "markdown",
   "id": "b11a0df0-ba0b-43ae-8d03-f89db5b7c19f",
   "metadata": {},
   "source": [
    "## Finding the equastions for the WT and MUT datasets at 96 hours. Using the output information below"
   ]
  },
  {
   "cell_type": "code",
   "execution_count": 14,
   "id": "8bccd31a-3b38-46ab-a3a7-1827451776b3",
   "metadata": {
    "tags": []
   },
   "outputs": [
    {
     "data": {
      "text/plain": [
       "\n",
       "Call:\n",
       "glm(formula = Ratio ~ IVM_Molarity, family = \"binomial\", data = combined_worm_data[combined_worm_data$Genotype == \n",
       "    \"WT\", ], weights = Total_Worms)\n",
       "\n",
       "Coefficients:\n",
       "             Estimate Std. Error z value Pr(>|z|)    \n",
       "(Intercept)   5.53910    0.24295   22.80   <2e-16 ***\n",
       "IVM_Molarity -1.61886    0.06849  -23.64   <2e-16 ***\n",
       "---\n",
       "Signif. codes:  0 ‘***’ 0.001 ‘**’ 0.01 ‘*’ 0.05 ‘.’ 0.1 ‘ ’ 1\n",
       "\n",
       "(Dispersion parameter for binomial family taken to be 1)\n",
       "\n",
       "    Null deviance: 2253.62  on 20  degrees of freedom\n",
       "Residual deviance:  641.67  on 19  degrees of freedom\n",
       "AIC: 691.39\n",
       "\n",
       "Number of Fisher Scoring iterations: 5\n"
      ]
     },
     "metadata": {},
     "output_type": "display_data"
    },
    {
     "data": {
      "text/plain": [
       "\n",
       "Call:\n",
       "glm(formula = Ratio ~ IVM_Molarity, family = \"binomial\", data = combined_worm_data[combined_worm_data$Genotype == \n",
       "    \"MUT\", ], weights = Total_Worms)\n",
       "\n",
       "Coefficients:\n",
       "             Estimate Std. Error z value Pr(>|z|)    \n",
       "(Intercept)   4.80453    0.31344  15.328   <2e-16 ***\n",
       "IVM_Molarity -0.11842    0.09221  -1.284    0.199    \n",
       "---\n",
       "Signif. codes:  0 ‘***’ 0.001 ‘**’ 0.01 ‘*’ 0.05 ‘.’ 0.1 ‘ ’ 1\n",
       "\n",
       "(Dispersion parameter for binomial family taken to be 1)\n",
       "\n",
       "    Null deviance: 37.474  on 20  degrees of freedom\n",
       "Residual deviance: 35.797  on 19  degrees of freedom\n",
       "AIC: 76.255\n",
       "\n",
       "Number of Fisher Scoring iterations: 5\n"
      ]
     },
     "metadata": {},
     "output_type": "display_data"
    }
   ],
   "source": [
    "df <- read.csv(\"Supplementary Data File 3-Development Data 96 hours.csv\", header = TRUE, sep = \",\", stringsAsFactors = FALSE)\n",
    "df$Ratio <- with(df, Adults / Total_Worms)\n",
    "combined_worm_data <- df\n",
    "\n",
    "wt_model <- glm(Ratio ~ IVM_Molarity ,weights = Total_Worms, family = \"binomial\", data = combined_worm_data[combined_worm_data$Genotype == \"WT\",])\n",
    "\n",
    "summary(wt_model)\n",
    "\n",
    "\n",
    "mut_model <- glm(Ratio ~ IVM_Molarity,, weights = Total_Worms, family = \"binomial\", data = combined_worm_data[combined_worm_data$Genotype == \"MUT\",])\n",
    "\n",
    "summary(mut_model)"
   ]
  },
  {
   "cell_type": "markdown",
   "id": "37147e88-2db6-476e-ba71-ed828ab8070a",
   "metadata": {},
   "source": [
    "## Finding the intercept of 72 hour data using uniroot"
   ]
  },
  {
   "cell_type": "code",
   "execution_count": 13,
   "id": "68cae482-344b-47b0-8f75-2bebf2ffb602",
   "metadata": {
    "tags": []
   },
   "outputs": [
    {
     "data": {
      "text/html": [
       "2.2963568241709"
      ],
      "text/latex": [
       "2.2963568241709"
      ],
      "text/markdown": [
       "2.2963568241709"
      ],
      "text/plain": [
       "[1] 2.296357"
      ]
     },
     "metadata": {},
     "output_type": "display_data"
    }
   ],
   "source": [
    "df <- read.csv(\"Supplementary Data File 2-Development Data 72 hours.csv\", header = TRUE, sep = \",\", stringsAsFactors = FALSE)\n",
    "df$Ratio <- with(df, Adults / Total_Worms)\n",
    "combined_worm_data <- df\n",
    "\n",
    "# Binomial model for WT\n",
    "wt_model <- glm(Ratio ~ IVM_Molarity, weights = Total_Worms, family = \"binomial\", data = combined_worm_data[combined_worm_data$Genotype == \"WT\",])\n",
    "wt_predict <- function(IVM_molarity) {\n",
    "  predict(wt_model, newdata = data.frame(IVM_Molarity = IVM_molarity), type = \"response\")\n",
    "}\n",
    "\n",
    "# Gaussian model for MUT\n",
    "mut_model <- glm(Ratio ~ IVM_Molarity, weights = Total_Worms, family = \"binomial\", data = combined_worm_data[combined_worm_data$Genotype == \"MUT\",])\n",
    "mut_predict <- function(IVM_molarity) {\n",
    "  predict(mut_model, newdata = data.frame(IVM_Molarity = IVM_molarity), type = \"response\")\n",
    "}\n",
    "\n",
    "# Function to find the difference between the two model predictions\n",
    "find_intersect <- function(IVM_molarity) {\n",
    "  wt_pred <- wt_predict(IVM_molarity)\n",
    "  mut_pred <- mut_predict(IVM_molarity)\n",
    "  return(wt_pred - mut_pred)\n",
    "}\n",
    "\n",
    "# Use uniroot to find the IVM_molarity where the models intersect, added in the 0nM and 5nM range for it to earch over\n",
    "intersect <- uniroot(find_intersect, interval = c(0, 5))\n",
    "\n",
    "# The IVM_molarity at the point of intersection\n",
    "intersect$root\n"
   ]
  }
 ],
 "metadata": {
  "kernelspec": {
   "display_name": "R",
   "language": "R",
   "name": "ir"
  },
  "language_info": {
   "codemirror_mode": "r",
   "file_extension": ".r",
   "mimetype": "text/x-r-source",
   "name": "R",
   "pygments_lexer": "r",
   "version": "4.3.2"
  }
 },
 "nbformat": 4,
 "nbformat_minor": 5
}
