# Supplementary material for: Precise lineage tracking using molecular barcodes demonstrates fitness trade-offs for ivermectin resistance in nematodes
Source: G3 (Bethesda). 2025 Apr 10;15(6):jkaf081. doi: 10.1093/g3journal/jkaf081 (PMC12135011; doi:10.1093/g3journal/jkaf081)
Supplement: jkaf081_Supplementary_Data [file jkaf081_supplementary_data.zip › Supplementary_Data_File_4_G3-2025-405750.xlsx]

## Sheet: Sheet1
Reagent Type (species) or resource	Designation	Source or reference	Identifiers	Additional Information
Strain, strain background (C. elegans)	PX740	Stevenson et al. (2023)
Strain, strain background (C. elegans)	PX786	Stevenson et al. (2023)
Strain, strain background (C. elegans)	PX787	This paper		avr-14(ad1302)I; fxIs47[rsp-0p:: 5’ ΔHygR:: GCGAAGTGACGGTAGACCGT :: 3’ ΔHygR::unc-54 3’::LoxP, II:8420157]; avr-15(ad1051) glc-1-(pk54)V fxEx29 [TARDIS 5′ΔHygR::Intron5'::Read1::NANNNTNTNNCNNNN::Read2::Intron3'::3' ΔHygR hsp- 16.41p::piOptCas9::tbb- 2 3 'UTR+rsp-27p::NeoR::unc-54 3' UTR+U6p:: GCGAAGTGACGGTAGACCGT ]; fxSi47[ rsp-0p:: 5' ΔHygR:: GCGAAGTGACGGTAGACCGT :: 3'ΔHygR::unc- 54 3′::loxP]
Strain, strain background (C. elegans)	PX905	This paper		fxSi67 [rsp-0p:: 3’ Δ HygR::Intron5'::Read1::GAGCAATTTAATCAT::Read2::Intron3'::unc-54 3’::LoxP, II:8420157]
Strain, strain background (C. elegans)	PX925	This paper		avr-14(ad1302)I; fxSi66 [rsp-0p:: 3’ Δ HygR::Intron5'::Read1::GATAATATACCTAGT::Read2::Intron3'::unc-54 3’::LoxP, II:8420157]; avr-15(ad1051) glc-1(pk54)V
Strain, strain background (C. elegans)	N2-PD1073	Teterina et al. (2022)
Strain, strain background (C. elegans)	JD608	Dent et al. (2000)
Strain, strain background (Escherichia coli)	PXKR1	Stevenson et al. (2023)
Sequence-based reagent	ZCS422	Stevenson et al. (2023)
Sequence-based reagent	ZCS423	This paper		5’ CTACACGACGCTCTTCCGATCTNANNNTNTNNCNNNNAGATCGGAAGAGCACACGTCTG 3’
Commercial assay or kit	DNA Clean and Concentrator	Zymo Research	Cat# D4004
Commercial assay or kit	Zymoclean Gel DNA Recovery Kit	Zymo Research	Cat# D4008
Commercial assay or kit	Zyppy Plasmid Miniprep Kit	Zymo Research	Cat# D4019
Commercial assay or kit	Genomic DNA Clean and Concentrator	Zymo Research	Cat# D4011
Chemical, compound, drug	G-418	GoldBio (CAS number 108321-42-2)	Cat# G-418-5
Chemical, compound, drug	Hygromycin B	GoldBio (CAS number 31282-04-9)	Cat# H-270-10-1
Chemical, compound, drug	Ivermectin	GoldBio (CAS number 70288-86-7)	Cat# 1-700-1
Software, algorithm	matplotlib	doi:10.5281/zenodo.3898017	Version 3.7.13
Software, algorithm	Jupyter Notebook (Ipython)		Version 7.9.0
		Kluyver et al. (2016)
Software, algorithm	Python	Guido van Rossum (1991)	Version 3.7.13
Software, algorithm	R	R-project.org	Version 4.3.2
Software, algorithm	Lme4	Bates et al. (2015)	Version 1.1.35.3
Software, algorithm	ggplot2	ggplot2.tidyverse.org	Version 3.5.1
Software, algorithm	emmeans	CRAN.R-project.org/package=emmeans	1.10.1
Software, algorithm	Google Colab	colab.research.google.com
Software, algorithm	Starcode	Zorita et al. (2015)	Version 1.4
Software, algorithm	AmpUMI	Clement et al. (2018)	Version 1.2
Software, algorithm	Cutadept	Martin (2011)	Version 4.1
Software, algorithm	PyFitSeq	Li et al. (2018)	https://github.com/FangfeiLi05/PyFitSeq
